# Supplementary material for: B Cell Signature during Inactive Systemic Lupus Is Heterogeneous: Toward a Biological Dissection of Lupus
Source: PLoS One. 2011 Aug 23;6(8):e23900. doi: 10.1371/journal.pone.0023900 (PMC3160348; doi:10.1371/journal.pone.0023900)
Supplement: Table S1 — Non normalized data of the 17 patients and 8 controls with probe identification, gene names and statistics. List of genes with p-values less than 0.05 (Wilcoxon test). (XLS) [file pone.0023900.s001.xls]

## Sheet: Feuille1
ProbeSet	T01	T1 Detection	T02	T2 Detection	T03	T3 Detection	T04	T4 Detection	T05	T5 Detection	T06	T6 Detection	T08	T8 Detection	T09	T9 Detection	T10	T10 Detection	P01	P1 Detection	P02	P2 Detection	P03	P3 Detection	P04	P4 Detection	P05	P5 Detection	P06	P6 Detection	P07	P7 Detection	P08	P8 Detection	P09	P9 Detection	P10	P10 Detection	P11	P11 Detection	P12	P12 Detection	P13	P13 Detection	P14	P14 Detection	P15	P15 Detection	P16
227030_at	10.7894	P	10.5887	P	10.475	P	10.4581	P	10.4899	P	10.5031	P	10.5845	P	10.4728	P	10.4048	P	10.2651	P	10.5008	P	9.76339	P	10.0276	P	10.023	P	10.4018	P	10.438	P	10.4395	P	9.99555	P	10.4085	P	10.1382	P	10.307	P	10.3743	P	10.3871	P	10.1852	P	10.3157
215411_s_at	7.57746	P	7.45241	P	7.65173	P	7.60883	P	7.35068	P	7.41055	P	7.43695	P	7.27286	P	7.30856	P	7.0941	P	6.93256	P	6.909	P	6.78166	P	7.04218	P	7.24947	P	7.13241	P	7.34453	P	7.00074	P	7.08823	P	7.26913	P	6.60413	P	7.51321	P	7.35403	P	7.17381	P	7.11914
1568802_at	3.50831	P	4.02744	P	3.55432	A	3.5649	P	3.7308	P	3.3878	P	3.50929	P	3.42945	P	3.57638	P	3.33905	A	3.49554	P	3.4821	P	3.34058	A	3.30412	A	3.40135	A	3.47831	P	3.40116	P	3.42533	A	3.21691	A	3.38314	A	3.39642	M	3.37145	P	3.44141	P	3.25427	A	3.32227
212171_x_at	4.66239	A	4.28721	A	4.31203	A	4.41953	A	4.35775	A	4.38519	A	4.64414	M	4.26343	A	4.34033	P	4.84668	A	4.57638	A	4.75248	A	5.05472	A	4.84108	M	4.49041	A	4.45034	A	4.80473	P	4.54424	A	4.85384	P	4.94764	P	4.7572	P	4.7058	A	4.59883	P	4.63087	M	4.84648
222450_at	7.88155	P	7.88666	P	8.16762	P	8.41758	P	7.73345	P	7.72312	P	8.13025	P	7.70086	P	7.70338	P	6.94067	P	7.60097	P	6.96852	P	5.96857	P	7.85456	P	7.41918	P	7.79084	P	7.68239	P	7.48097	P	7.79774	P	5.88562	P	6.99275	P	7.45499	P	6.70718	P	7.05935	P	7.17298
224799_at	3.16311	P	3.09546	A	3.17943	A	2.94641	A	3.18012	A	3.07296	A	3.08722	A	3.05896	A	3.23787	A	3.33782	A	3.16846	A	3.93566	P	3.29751	A	3.21781	A	3.09807	A	3.43638	A	3.62528	P	3.31964	A	3.16497	A	3.53766	A	3.27662	P	3.19835	A	3.25411	A	3.71768	P	3.94013
211881_x_at	7.90869	P	7.6771	P	7.18659	P	7.73218	P	7.80036	P	7.64505	P	8.18444	P	8.04958	P	7.94466	P	8.02227	P	8.10464	P	8.66868	P	8.48402	P	8.09542	P	7.86411	P	8.3738	P	9.04054	P	7.80294	P	8.39503	P	8.3447	P	9.61876	P	8.14577	P	8.44414	P	9.18463	P	9.30577
212021_s_at	3.84934	A	4.01705	A	4.18854	A	3.98469	A	3.97371	A	3.89402	M	4.27332	P	4.52589	A	4.24335	P	4.37325	A	3.90895	P	7.65022	P	5.37305	P	4.42042	P	4.46729	A	4.48615	A	5.12632	P	4.57791	P	4.2964	A	4.79889	P	6.63774	P	4.6378	P	4.36133	A	5.63819	P	6.25884
224958_at	8.1647	P	8.48224	P	8.28031	P	8.15455	P	8.3878	P	8.16983	P	8.20944	P	8.20951	P	8.39934	P	8.07947	P	8.03062	P	7.71713	P	7.63525	P	7.92199	P	8.14069	P	8.10614	P	8.012	P	8.08338	P	7.96174	P	7.88426	P	7.91477	P	8.24095	P	8.18414	P	8.24	P	7.95099
236104_at	3.72447	A	3.80713	A	3.9362	A	3.6294	A	3.67176	A	3.90963	A	3.55854	A	3.88904	P	4.08033	A	3.42443	A	3.67223	A	3.27106	A	3.23028	A	3.55746	A	3.8721	A	3.59184	A	3.5592	A	3.65957	A	3.29837	A	3.34289	A	3.58015	A	3.55375	A	3.24481	A	3.42819	A	3.48785
238075_at	2.94035	A	3.10745	A	2.98135	A	3.06025	P	2.89546	A	3.05697	P	3.13728	A	3.16214	A	3.03747	A	3.19943	P	3.11335	P	3.44588	P	3.16816	A	3.05055	M	3.14124	P	3.28268	P	3.13637	A	3.17553	P	3.2156	P	3.16057	P	3.40751	P	3.46138	P	3.11556	A	3.95978	P	3.75909
209772_s_at	7.87418	P	8.1514	P	8.08984	P	7.78597	P	7.98335	P	7.58879	P	7.66266	P	8.0574	P	7.71582	P	7.10675	P	7.5185	P	7.2021	P	7.29303	P	8.16589	P	7.63542	P	7.60248	P	7.52611	P	7.54656	P	7.34862	P	7.21787	P	7.0436	P	7.73621	P	7.56869	P	7.24519	P	7.28885
225535_s_at	8.52176	P	8.75971	P	8.61799	P	8.5037	P	8.58838	P	9.04068	P	8.50909	P	8.49694	P	8.5076	P	8.72801	P	8.79747	P	9.59281	P	8.82902	P	9.4912	P	8.62505	P	8.93864	P	9.10988	P	8.82288	P	8.79016	P	8.81703	P	8.71523	P	8.8287	P	8.83344	P	9.12302	P	9.15018
242448_at	4.96338	P	5.1215	P	4.87386	P	4.90687	P	5.12358	P	4.63927	P	4.84959	P	4.74287	A	5.12379	P	5.25774	P	5.17413	P	5.74145	P	5.37375	P	4.94948	P	5.339	P	5.52237	P	5.09396	P	5.48542	P	5.14385	P	4.92093	P	5.32548	P	5.30965	P	5.39421	P	5.04204	P	5.38548
1554474_a_at	4.27359	P	4.79528	P	4.29796	P	4.36669	P	4.77036	P	3.85167	P	4.36396	P	3.99636	M	4.70679	P	4.1249	P	4.9635	P	5.72477	P	5.04162	P	5.45904	P	3.94595	A	5.06219	P	5.85519	P	5.06572	P	5.36998	P	5.04836	P	6.26682	P	5.00419	P	5.03579	P	6.23474	P	6.03244
1598_g_at	6.73293	A	6.35246	A	6.90941	A	6.41812	A	6.46402	A	6.75378	A	6.58261	A	6.85129	A	6.56043	A	6.91777	A	6.67046	A	8.04347	P	7.80497	P	7.00942	A	6.85607	A	6.88359	A	6.93911	M	6.80271	A	6.75177	A	6.94991	A	6.88737	A	6.73703	P	6.94932	P	7.30334	P	7.38901
204115_at	4.16666	M	4.5026	P	4.04595	A	5.00917	P	3.77461	A	4.86652	P	4.37219	P	4.00557	A	4.12707	P	3.63035	A	3.77039	A	3.47186	A	3.92047	A	3.5359	A	3.61104	A	3.72956	A	3.63239	A	4.00154	P	3.64765	A	3.43901	A	3.83737	P	4.69566	P	3.26954	A	3.71537	A	3.33712
206693_at	7.08407	P	7.84617	P	6.69838	P	7.96304	P	7.17004	P	6.68824	P	7.05858	P	6.56634	P	7.0602	P	6.14801	P	5.97761	P	6.45572	P	6.56548	P	6.5166	P	6.83773	P	6.40812	P	5.62831	P	6.5854	P	6.59377	P	6.26745	P	6.01364	P	7.71077	P	6.82285	P	6.37996	P	5.5316
209606_at	9.39199	P	10.0446	P	9.77933	P	9.76185	P	9.6454	P	10.0464	P	9.82179	P	9.62906	P	9.87074	P	10.5485	P	9.87285	P	10.7104	P	10.5245	P	10.5715	P	9.9452	P	9.93818	P	10.2351	P	9.96359	P	10.3414	P	9.84192	P	9.91262	P	9.95983	P	10.1788	P	10.1898	P	10.3476
224671_at	7.7342	P	7.93425	P	7.96841	P	7.75215	P	7.89451	P	7.7966	P	7.74066	P	7.77874	P	7.92659	P	8.16886	P	8.07065	P	8.14496	P	8.22252	P	8.01141	P	7.91525	P	7.86973	P	8.01231	P	7.97607	P	7.96797	P	7.96075	P	7.93056	P	7.88032	P	8.07196	P	8.02762	P	8.3834
232472_at	3.60865	A	3.34493	A	3.56975	A	3.33152	A	3.42617	A	3.42061	A	3.84895	A	3.42257	A	3.66416	A	3.68979	A	3.58908	A	6.14867	P	3.87317	A	3.60561	A	3.53431	A	3.94467	A	3.66446	A	3.88618	P	3.70656	A	4.25285	P	4.61539	P	3.79713	A	3.76237	A	4.30318	M	4.83952
1555758_a_at	3.19815	A	3.26459	A	3.31901	A	3.24599	A	3.22305	A	3.27455	A	3.3108	A	3.43005	A	3.31924	A	3.40869	A	2.96256	A	5.90559	P	3.67977	A	3.62802	A	3.51148	A	3.75876	A	3.70139	A	3.47118	M	3.34274	A	3.37569	A	4.46554	P	3.52544	A	3.30128	A	3.99929	M	3.63571
208674_x_at	9.1428	P	8.56111	P	9.14721	P	9.00882	P	9.1063	P	9.16646	P	9.21115	P	8.85704	P	9.05191	P	9.40103	P	8.7385	P	10.4884	P	10.0001	P	9.46473	P	9.22015	P	9.20948	P	9.48581	P	9.52117	P	9.11405	P	9.5455	P	9.81277	P	9.17229	P	9.19774	P	9.16671	P	9.78311
209469_at	6.66564	P	7.26761	P	7.22169	P	7.44366	P	7.07401	P	7.64249	P	7.22317	P	6.296	P	6.69121	P	4.86538	P	6.38862	P	5.6492	P	5.66043	P	6.6225	P	3.81859	A	5.90155	P	5.56884	P	6.53473	P	5.39274	P	6.74069	P	5.70945	P	6.01563	P	6.75018	P	6.6326	P	6.81801
209642_at	3.22319	A	3.13365	A	3.35371	A	3.28457	A	3.37512	A	3.34058	A	3.32237	A	3.24	A	3.30288	A	3.03331	A	3.39118	A	6.26897	P	4.14149	P	3.35694	A	3.41086	A	3.54495	A	4.1918	P	3.45516	P	3.52224	P	3.24091	A	4.51111	P	3.68218	P	3.65246	A	4.02428	P	4.2372
209685_s_at	11.5825	P	12.0717	P	11.677	P	11.7223	P	11.665	P	11.6414	P	11.5718	P	11.7892	P	11.6561	P	11.6411	P	11.387	P	11.6099	P	11.5679	P	11.5166	P	11.6242	P	11.4151	P	11.2442	P	11.6359	P	11.4827	P	11.6885	P	11.4003	P	11.5641	P	11.5988	P	11.3263	P	11.3441
209980_s_at	3.98371	A	3.86813	A	4.28958	A	4.19006	A	3.90973	A	3.72833	A	3.95094	A	3.91756	A	3.95616	A	4.33674	A	3.9643	A	6.28016	P	4.54037	A	4.19707	A	4.11089	A	4.02082	P	4.28777	A	3.96981	A	4.10225	A	4.60982	A	4.70714	A	4.51877	A	4.01677	A	4.58939	A	4.86992
210258_at	2.62508	A	2.85083	A	2.98148	A	2.95734	A	3.10823	P	2.89892	M	2.62162	A	2.87894	A	3.19556	P	3.11136	A	2.85261	A	5.06527	P	3.94532	P	3.37171	P	3.08722	A	3.19606	P	3.85257	P	3.34571	P	3.03187	P	2.94232	A	3.75616	P	4.0353	P	3.18158	P	3.61772	P	3.23967
226956_at	6.03266	P	5.97248	P	6.10811	P	5.67885	P	5.70939	P	6.09463	P	5.58888	P	5.40201	P	5.94143	P	5.05509	P	5.48857	P	4.3729	A	4.93963	P	5.29537	M	5.63256	P	5.64753	P	5.61866	P	5.2851	P	5.56515	P	4.98116	P	5.11281	P	5.97341	P	5.51012	P	5.47061	P	5.35061
227404_s_at	11.1296	P	10.0832	P	10.1832	P	10.1732	P	10.5592	P	10.7121	P	10.1138	P	10.8122	P	9.79252	P	8.92112	P	8.56447	P	7.49853	P	9.8319	P	9.21962	P	9.14561	P	9.63225	P	8.60253	P	9.22177	P	9.15017	P	9.32625	P	9.17595	P	10.6552	P	8.68811	P	11.3939	P	7.50598
228485_s_at	3.64644	A	3.54129	A	3.45946	A	3.52108	A	3.86918	A	3.65931	P	3.53253	A	3.57507	A	3.69373	P	3.81425	P	3.59599	A	5.84825	P	4.62349	P	3.78812	P	3.60317	A	3.82115	P	4.63347	P	3.81331	P	3.88226	P	4.19818	P	4.52768	M	3.83445	P	3.64899	A	4.22252	P	4.64557
1552682_a_at	3.11455	A	3.16212	P	3.07975	A	2.93747	A	3.20926	P	3.30433	A	3.04649	P	3.11626	A	3.09838	A	3.36682	A	3.10334	A	3.71141	P	3.43501	P	3.20163	A	3.21378	A	3.27564	A	3.14765	A	3.24722	A	3.26248	A	3.49518	A	3.40837	P	3.28707	P	3.27428	A	3.2104	A	3.69853
1554185_at	3.42857	A	3.2079	P	3.2677	P	3.37181	P	3.28386	A	3.18669	A	3.48442	P	3.43294	P	3.40543	P	2.82076	A	2.9207	A	3.00999	A	2.67692	A	3.30766	M	3.02961	A	3.40696	P	3.20665	P	3.18114	A	2.94867	A	3.20012	A	3.19811	A	3.07891	A	3.20256	A	3.28299	A	3.02799
1559495_at	3.02946	A	2.98322	A	2.88673	A	2.93412	A	2.85752	A	3.00098	A	2.99437	A	2.85179	A	2.91169	A	3.36833	A	3.006	P	2.93628	A	3.02594	A	3.30501	A	3.12693	A	3.11849	A	2.98323	A	3.22085	A	3.2226	A	3.01968	A	2.93326	A	3.36045	A	3.02249	A	3.25889	A	3.00838
205987_at	10.5186	P	9.16227	P	10.4432	P	9.8297	P	10.2489	P	9.73195	P	10.1273	P	10.3226	P	10.1121	P	8.74262	P	8.1679	P	9.31428	P	9.22033	P	9.91546	P	9.90865	P	9.35259	P	8.89223	P	9.93343	P	8.22864	P	7.71146	P	9.64112	P	10.0038	P	8.74691	P	7.94645	P	7.79163
211345_x_at	13.3222	P	13.2459	P	13.0463	P	13.3595	P	13.2846	P	13.262	P	13.3999	P	13.2631	P	13.3001	P	13.0442	P	13.2443	P	13.1723	P	13.1335	P	13.24	P	13.1951	P	13.1772	P	13.1563	P	13.1997	P	13.1361	P	13.2502	P	13.2172	P	13.1864	P	13.2188	P	13.1543	P	13.1623
211640_x_at	5.82469	A	6.05382	A	5.98462	A	6.0255	A	5.90628	A	5.76291	A	6.08907	M	6.38918	A	5.90086	A	6.01013	A	6.52506	A	7.05545	M	6.98243	A	6.36954	A	6.30387	A	6.79364	P	7.07178	P	5.5021	A	6.5559	P	6.57246	A	7.7491	P	6.31545	P	6.50007	A	6.38823	A	6.77089
214620_x_at	3.03725	A	3.10184	A	2.92771	A	3.01418	P	2.84069	A	2.60859	A	3.01779	P	2.89082	A	2.86886	A	2.67643	A	3.11755	A	3.34158	P	3.18203	M	3.08138	P	2.9868	M	3.13573	A	2.96466	M	3.33932	A	3.15858	A	3.27371	A	3.14034	A	3.33848	P	3.19971	M	3.3343	P	3.50008
216541_x_at	4.61481	P	5.0354	P	4.83862	A	4.86531	P	5.12538	P	4.75287	A	5.33646	P	5.15738	P	4.9696	M	4.97303	P	5.36752	P	5.61458	P	5.59405	P	5.18625	P	5.46154	P	5.51479	P	5.80131	P	4.51695	A	5.34773	P	5.34672	P	6.14708	P	5.13503	P	5.86944	P	5.17768	P	5.36659
228056_s_at	10.0878	P	9.59621	P	9.91158	P	9.73411	P	9.64514	P	9.58741	P	9.67025	P	9.9507	P	9.55735	P	9.38424	P	9.34077	P	9.51239	P	9.72355	P	9.59162	P	9.38857	P	9.23044	P	9.29604	P	9.699	P	9.18303	P	9.54654	P	9.1796	P	9.4959	P	9.33167	P	9.67756	P	9.22724
229691_at	5.48884	A	5.21767	P	5.28445	A	5.2026	M	5.21932	P	5.08917	A	5.13477	A	5.1372	A	4.98596	A	4.8119	A	4.8285	A	5.28843	A	5.03299	A	4.89808	A	4.72356	A	4.80972	A	4.99562	A	4.93781	A	4.59595	A	5.0146	A	5.18595	A	4.79883	A	4.35659	A	5.13012	A	4.80571
235839_at	6.70307	A	6.14753	A	6.36691	A	6.47793	A	6.10728	A	6.06791	A	6.47109	P	6.44246	A	6.11295	A	5.35098	A	5.93582	A	6.03117	A	5.89472	A	6.75834	A	5.92975	A	5.46833	A	5.7249	A	5.97653	A	5.49001	A	5.98795	A	5.55169	A	5.44991	A	5.72055	A	6.30978	P	6.18499
201694_s_at	9.47058	P	8.9016	P	8.4464	P	8.49517	P	8.97483	P	9.79012	P	8.49531	P	9.33488	P	8.08176	P	7.3974	P	7.2958	P	6.91923	P	8.14217	P	7.83768	P	7.84263	P	8.18283	P	7.10312	P	7.88185	P	7.83882	P	7.86571	P	7.79471	P	9.34174	P	7.17402	P	10.4004	P	6.42808
202005_at	7.86643	P	7.82848	P	7.27237	P	7.90454	P	7.45507	P	7.649	P	7.54055	P	7.91866	P	7.06845	P	6.86654	P	6.72175	M	7.32349	P	7.83648	P	7.23989	P	7.16476	P	6.80725	P	6.76041	P	7.27284	P	6.71724	P	7.56518	P	6.26188	A	6.99716	P	6.89384	P	7.32344	P	6.52413
207401_at	3.03784	A	3.07109	A	3.13463	A	2.95546	A	2.92987	A	3.15275	A	3.13805	A	3.02949	A	3.16907	A	3.28411	A	3.13243	A	3.34815	A	3.20633	A	3.35148	A	3.38968	P	3.06432	A	3.06482	A	3.41086	A	3.26881	A	3.24207	A	3.25457	A	3.10725	A	3.20909	A	3.52765	A	3.20524
212857_x_at	11.1263	P	11.1561	P	11.2959	P	11.1603	P	11.4424	P	11.7581	P	11.4274	P	11.2158	P	11.4825	P	11.5309	P	11.2367	P	12.1884	P	11.9245	P	11.7105	P	11.4844	P	11.6177	P	11.658	P	11.6035	P	11.5226	P	11.5224	P	11.8625	P	11.6842	P	11.3593	P	12.1278	P	12.3214
213521_at	8.9407	P	8.86652	P	8.6809	P	8.70445	P	8.57042	P	8.79335	P	8.83695	P	8.76486	P	8.52665	P	8.22404	P	7.93221	P	8.70045	P	8.7192	P	8.50577	P	8.4911	P	8.22212	P	8.14475	P	8.6349	P	8.48805	P	8.75797	P	8.22404	P	8.47038	P	8.15074	P	8.69419	P	8.68004
217921_at	2.92621	P	3.05782	P	2.79791	A	2.93681	P	3.06611	P	3.04061	A	3.07416	P	3.07424	A	3.30872	P	3.19843	P	3.10256	A	4.37421	P	3.59963	P	3.44742	P	2.96933	P	3.2079	P	3.39879	P	3.44329	P	3.29824	P	2.98373	P	3.4096	A	3.27303	P	3.30128	P	3.99617	P	3.83058
222041_at	5.77163	P	5.92664	P	5.8047	P	5.65076	P	5.95722	P	5.74741	P	5.65267	P	5.66456	P	5.84404	P	5.49375	P	5.77519	P	5.51578	P	5.41739	P	5.64487	P	5.04681	P	5.63911	P	5.63049	P	5.94496	P	5.67004	P	5.40464	P	5.42373	P	5.4774	P	5.63385	P	5.64611	P	5.6575
223751_x_at	8.55984	P	8.26247	P	8.47215	P	8.69893	P	8.73727	P	8.4632	P	8.54981	P	8.40435	P	8.58967	P	7.61366	P	8.64696	P	7.5115	P	7.85599	P	8.06746	P	8.17588	P	8.44485	P	8.14737	P	8.23245	P	7.37502	P	7.9827	P	7.81883	P	8.71771	P	8.30253	P	8.18694	P	7.80816
223866_at	3.34382	A	3.41441	A	3.09632	A	3.39917	A	3.25777	A	3.40543	A	3.45972	A	3.20861	A	3.47623	P	3.44216	P	3.45536	P	3.69155	P	3.57305	P	3.30058	A	3.42307	A	3.30899	P	3.68943	P	3.67994	P	3.60683	P	3.65136	P	3.55357	A	3.58878	A	3.54752	A	3.52201	P	3.88928
233271_at	3.5306	A	3.54083	A	3.81004	A	3.5024	A	3.46308	A	3.42991	A	3.53907	A	3.09919	A	3.39743	A	3.75286	A	3.7343	A	4.17766	P	3.44326	A	3.52208	A	3.78576	A	3.85329	A	3.64878	A	3.55926	A	3.7975	A	3.72701	A	3.61766	A	3.92954	A	4.51775	P	4.13315	A	4.11
238026_at	6.91357	P	7.33219	P	6.62528	P	7.13118	P	6.88514	P	7.05584	P	6.86309	P	6.7474	P	6.80292	P	6.44422	P	6.44007	P	6.48368	P	6.2271	P	6.74788	P	6.61085	P	6.5314	P	6.65667	P	7.18132	P	6.1567	P	6.59293	P	6.30333	P	6.96122	P	6.73694	P	5.93291	P	5.66695
1558167_a_at	4.13837	A	4.2327	P	4.0847	A	4.21463	A	4.0057	A	4.43061	A	3.93841	A	4.30168	A	4.1634	A	3.95052	A	3.9374	A	4.12034	A	3.92855	A	4.16823	A	4.23258	A	4.03755	A	3.81338	A	3.88438	A	3.61983	A	3.76949	A	3.69135	A	3.97297	M	3.86198	A	3.8835	A	3.99318
1563369_at	3.83062	A	4.14502	P	4.08092	A	4.04306	P	3.82658	M	3.99995	A	3.99865	P	3.93195	A	3.70419	A	3.79195	A	4.02003	A	4.45371	P	5.03729	P	4.35813	A	4.10584	A	4.17909	P	4.26057	P	4.10926	A	4.15671	A	4.16919	A	4.23239	P	3.85001	A	4.33246	M	4.72381	P	4.49542
1570320_at	2.76721	A	2.81629	A	2.90531	A	2.72804	A	2.81307	A	2.79963	A	2.66347	A	2.73745	A	2.62877	A	2.71025	A	2.99482	A	2.9992	P	2.90474	M	2.95314	A	2.99481	A	2.77424	A	2.85926	P	2.87326	A	2.89882	A	3.06362	A	2.85883	A	2.89656	A	2.82076	A	2.9021	A	3.03055
203065_s_at	4.11169	A	3.77436	A	3.91003	A	4.21926	A	4.25285	A	3.85962	P	4.1604	A	4.24757	A	4.63903	A	4.33781	A	3.98221	A	7.20254	P	6.36979	P	4.2303	P	4.15968	P	4.36953	P	4.9754	P	4.39421	P	4.66898	P	4.727	P	7.07914	P	4.38872	M	4.36461	M	6.29027	P	7.10609
204318_s_at	3.23592	A	2.98843	A	3.16677	A	2.85248	A	2.91777	P	3.03634	A	3.03137	A	3.01013	M	2.85155	A	3.77135	P	3.10034	A	4.23304	P	3.31478	A	3.07959	A	2.99082	A	3.20112	P	3.05668	A	3.28249	A	3.08446	A	3.11585	A	3.20625	P	3.25527	A	3.04222	A	3.61633	P	3.7
209708_at	4.73025	A	5.25238	P	5.47077	P	5.12431	P	5.71168	P	5.1747	P	4.81832	P	5.17607	P	5.52487	P	4.9202	P	5.86137	P	5.7935	P	5.72364	P	6.10393	P	5.21589	P	5.57276	P	6.41138	P	5.0888	P	6.35048	P	6.56413	P	6.47947	P	5.77721	P	5.87709	P	6.76992	P	6.4424
210385_s_at	4.61554	P	4.23377	P	4.30445	A	4.74341	P	4.87028	P	4.69634	P	5.00752	P	4.44929	P	5.31648	P	3.70752	A	4.92617	P	7.43107	P	6.87938	P	5.37317	P	5.08998	P	5.19896	P	5.72607	P	5.24059	P	5.16678	P	5.1165	P	6.32418	P	6.03837	P	4.75011	P	5.92146	P	7.01515
217157_x_at	9.16546	P	8.80793	P	8.68328	P	8.90315	P	9.26548	P	9.0985	P	9.43395	P	9.36736	P	9.62701	P	9.14602	P	9.20294	P	10.598	P	10.4908	P	9.56082	P	9.1546	P	9.57921	P	9.92015	P	9.38853	P	9.79953	P	9.66846	P	11.0355	P	9.64486	P	9.538	P	10.5429	P	10.7983
218175_at	8.83115	P	9.11358	P	8.8734	P	8.78995	P	8.74806	P	8.39074	P	8.48886	P	8.81413	P	8.44101	P	8.25641	P	8.3821	P	8.55913	P	8.27384	P	8.5409	P	8.12235	P	8.3558	P	8.49437	P	8.77048	P	8.49434	P	8.51646	P	8.30658	P	8.25829	P	8.15573	P	8.13101	P	8.20221
218663_at	2.90407	A	2.79093	A	2.89279	A	3.01532	A	2.91871	A	2.76593	A	2.93642	A	3.2992	A	2.89766	A	3.03121	A	2.97804	A	4.44423	P	3.34058	A	2.96363	A	2.94669	A	3.28862	P	3.10185	A	2.92529	A	2.98581	A	2.97	A	3.47523	A	3.04206	A	3.03899	A	3.26018	M	3.31021
224586_x_at	10.2535	P	10.2057	P	10.2955	P	10.2007	P	10.453	P	10.713	P	10.4925	P	10.2996	P	10.4398	P	10.4828	P	10.2575	P	11.218	P	10.9612	P	10.7129	P	10.3995	P	10.7512	P	10.6559	P	10.5049	P	10.5229	P	10.576	P	10.8932	P	10.7867	P	10.4538	P	11.1412	P	11.3925
226816_s_at	8.83366	P	9.1071	P	8.98125	P	8.82081	P	9.05812	P	9.16191	P	8.86439	P	8.7181	P	8.84669	P	8.3401	P	8.82204	P	8.05931	P	8.17404	P	8.74741	P	8.71658	P	8.87311	P	8.78683	P	8.65003	P	8.789	P	8.58316	P	8.07918	P	9.02652	P	8.83124	P	8.56366	P	8.76253
228033_at	2.94381	A	3.09776	P	2.98485	A	3.0214	A	3.08413	A	3.20776	A	2.94259	A	2.87688	A	2.75098	A	2.90049	A	3.0028	A	4.39473	P	3.39793	P	3.00705	A	3.03921	A	3.26624	P	3.3707	P	3.34864	P	3.41049	P	3.22964	A	3.44834	P	3.15244	M	3.26624	A	3.53797	P	3.48221
228308_at	5.88711	P	6.70008	P	5.71479	P	5.72079	P	5.93193	P	6.27854	P	6.07033	P	5.89526	P	5.95692	P	6.06132	P	5.75155	P	7.80288	P	7.49272	P	6.08454	P	6.36485	P	6.40066	P	6.49185	P	7.02562	P	6.0317	P	7.01085	P	6.74222	P	6.83712	P	6.29638	P	7.23841	P	7.17913
236921_at	8.42267	P	7.65881	P	8.97181	P	8.14036	P	8.32698	P	8.41005	P	8.58539	P	8.80601	P	8.25261	P	7.36101	P	8.40331	P	7.43663	P	7.53483	P	7.67974	P	7.61937	P	8.05959	P	8.15281	P	8.17343	P	8.01716	P	8.12309	P	8.31814	P	7.90844	P	7.65426	P	7.80432	P	8.20506
239064_at	6.16116	P	6.34588	P	6.83587	P	6.57684	P	6.49302	P	6.10299	P	6.47577	P	5.81115	P	6.16162	P	5.58996	A	5.90009	P	5.23649	A	5.50031	P	6.07182	P	6.13881	P	6.08747	P	5.16093	P	5.84371	P	5.75742	P	5.90505	P	5.59819	P	6.49204	P	6.18824	P	6.07178	P	6.06113
1553976_a_at	3.19965	A	3.4587	A	3.59136	A	3.19099	A	3.16364	A	3.23796	A	3.14402	A	3.33732	A	3.21834	A	3.40869	A	3.29972	A	4.93608	P	3.50433	A	3.45934	P	3.24323	A	3.47906	A	3.53648	A	3.52501	A	3.26877	A	3.37961	A	3.84968	A	3.50637	A	3.5155	A	3.63067	A	3.9386
1561333_at	3.08788	A	2.93698	A	2.98198	A	3.03242	A	2.83198	A	2.99431	A	3.12306	A	2.87851	A	3.02831	A	3.15315	A	3.00402	A	3.14247	A	3.06122	A	3.12686	A	3.34914	A	3.01123	P	3.05205	A	3.12431	A	3.05543	A	3.24258	A	3.05493	A	3.15888	A	3.14854	A	3.10582	A	3.06381
201098_at	6.77195	P	7.2338	P	6.98276	P	7.23766	P	6.96141	P	7.23148	P	7.23756	P	6.76695	P	7.36253	P	6.14406	P	7.06979	P	8.3698	P	7.85593	P	7.26402	P	7.00375	P	7.63498	P	7.78211	P	7.53291	P	7.46636	P	7.40767	P	8.18305	P	7.81242	P	7.62868	P	7.70818	P	8.23743
201286_at	3.97268	A	3.73998	A	3.57749	A	3.54346	A	3.81474	A	3.6837	A	3.60977	A	3.73149	A	3.87439	A	3.68218	A	3.83187	A	4.90525	A	4.16989	A	3.78421	A	4.27218	A	4.00235	A	4.28318	A	4.42825	A	4.03159	A	3.96967	A	5.93702	P	3.59211	A	3.90144	A	4.15685	A	5.01878
202411_at	4.4246	A	3.7576	A	4.03252	A	3.75208	A	3.83451	A	3.73964	A	3.8382	A	3.9276	A	3.77806	A	3.76682	A	4.46787	A	4.87439	A	4.19814	A	4.35297	A	4.06171	A	4.33539	A	5.042	P	4.84387	A	5.61718	P	4.01048	A	4.2491	A	3.91503	A	3.86386	A	6.55465	P	8.20554
205988_at	7.40488	P	6.8161	P	7.64584	P	7.48319	P	7.26962	P	7.37077	P	7.23421	P	7.42888	P	7.6262	P	6.9954	P	7.35033	P	6.84794	P	7.1321	P	6.98905	P	7.21305	P	6.9136	P	6.73122	P	6.98934	P	6.96298	P	6.83712	P	7.31257	P	7.16333	P	6.81154	P	7.3045	P	7.11326
206096_at	4.32949	P	4.14422	P	3.92131	P	3.91354	P	4.08466	P	3.89622	P	4.10853	P	3.79996	A	4.18583	P	4.16482	A	4.16681	P	4.48763	P	4.51738	P	4.18777	P	4.22061	A	4.31691	P	4.24497	P	4.12717	P	4.26002	P	4.25581	P	4.05284	P	4.20452	P	4.40058	P	4.49586	P	4.22781
207163_s_at	6.76651	P	6.87547	P	6.33992	P	6.64716	P	6.49903	P	6.61866	P	6.4024	P	6.51078	P	6.35094	P	6.20765	P	6.39517	P	6.19716	P	6.62255	P	6.24842	P	5.98521	P	6.1843	P	6.56397	P	6.29059	P	6.55098	P	6.35654	P	6.18415	P	6.28348	P	6.26188	P	6.13981	P	5.95368
209808_x_at	6.67955	P	6.36129	P	6.47772	P	6.43621	P	6.48691	P	6.0522	P	6.12812	P	6.42927	P	6.2924	P	6.0091	P	6.05128	P	6.08932	P	6.03423	P	6.26807	P	6.30315	P	6.14285	P	6.26707	P	6.14761	P	5.95895	P	5.66144	P	5.9575	P	6.4082	P	5.89092	P	6.28548	P	5.99825
211634_x_at	6.48882	P	6.68151	P	6.73663	P	6.58576	P	6.92511	P	6.51579	P	6.68624	P	6.92239	P	6.70248	P	6.50484	P	7.51379	P	7.25793	P	7.48571	P	6.73196	P	6.94829	P	7.36761	P	8.08388	P	6.25222	P	7.18251	P	7.10417	P	8.46707	P	7.16814	P	7.49854	P	7.51123	P	7.46561
212655_at	3.82216	P	3.99846	P	4.07649	P	4.0199	P	3.96508	P	3.33373	P	3.41964	P	3.87739	P	3.79614	P	3.32514	A	3.30708	P	3.46998	A	3.2936	P	3.54457	P	3.48566	A	3.56596	P	3.59515	P	3.32514	A	3.59846	A	3.37594	P	3.05977	A	3.99365	P	3.29469	A	3.28354	A	3.31725
216401_x_at	9.59948	P	9.13609	P	9.39495	P	9.38557	P	9.84855	P	9.66996	P	9.91289	P	9.47287	P	9.85768	P	9.58481	P	9.6225	P	10.7574	P	10.9366	P	9.90553	P	9.56801	P	10.0827	P	10.5713	P	9.71976	P	10.0416	P	9.85211	P	11.0443	P	10.0539	P	10.1706	P	11.2302	P	11.3134
216576_x_at	9.93498	P	9.21641	P	9.14567	P	9.50385	P	9.85299	P	9.90418	P	10.2776	P	9.83084	P	9.88303	P	9.74328	P	9.92729	P	11.1953	P	11.1373	P	10.1585	P	9.71351	P	10.2977	P	10.824	P	9.91964	P	10.2775	P	10.432	P	11.8729	P	10.2734	P	10.0643	P	11.5149	P	11.8876
217189_s_at	3.29401	A	3.64788	A	3.56994	A	3.40583	A	3.59472	A	3.41674	A	3.44777	A	3.62853	A	3.47623	A	3.75702	A	3.71432	A	3.87206	A	3.86743	A	3.73963	A	3.64468	A	3.67969	A	3.48584	A	3.63503	P	3.76198	A	3.43966	A	3.46272	A	3.65697	A	3.58928	A	3.98391	A	4.29993
217378_x_at	9.19326	P	8.87964	P	8.82257	P	9.07508	P	9.45832	P	9.35833	P	9.71522	P	9.4989	P	9.7309	P	9.4056	P	9.20552	P	10.5043	P	10.8707	P	9.73157	P	9.15062	P	9.78403	P	10.2509	P	9.48522	P	9.85581	P	9.81805	P	11.2431	P	9.90888	P	9.68239	P	10.4931	P	10.9615
218516_s_at	5.33211	M	5.57064	P	5.14411	A	5.29786	P	5.28232	P	5.11512	P	5.04617	A	4.85077	A	5.32047	M	5.18117	A	5.07974	A	6.44432	P	5.97593	P	5.40328	P	5.28319	M	5.3805	P	5.75903	P	5.52682	A	5.67817	P	5.61253	A	5.81988	P	5.34635	P	5.71983	P	5.98263	P	6.01798
219104_at	7.31706	P	7.27306	P	7.26079	P	7.4565	P	8.05739	P	7.87499	P	7.27172	P	7.07275	P	7.41491	P	6.3721	P	7.19569	P	6.62285	P	6.80457	P	8.04615	P	6.90119	P	7.18323	P	7.60734	P	7.14611	P	7.20786	P	6.8501	P	6.93605	P	7.16758	P	6.7657	P	6.48566	P	6.28311
220158_at	3.18298	A	3.05151	A	3.00126	A	2.93959	A	3.02571	A	3.13477	A	2.94133	A	2.81832	A	2.96813	A	3.15523	A	2.91966	A	3.26405	A	3.33593	P	3.27873	A	3.2607	A	3.14094	A	3.04039	A	3.21523	A	3.19661	A	3.21919	A	3.22012	A	3.05158	A	2.98989	A	3.80131	P	3.58329
220178_at	5.20362	P	4.97425	P	4.99682	P	5.18623	P	5.25281	P	4.7409	A	4.8753	A	5.20043	P	5.04826	P	5.11212	P	4.81781	P	5.16944	P	4.78843	P	4.64572	A	4.70647	A	4.5365	A	4.70538	P	4.81924	M	4.79184	M	4.9199	P	4.75649	A	4.8113	A	4.7991	M	4.65835	A	4.69168
224837_at	10.317	P	10.7087	P	10.5713	P	10.3452	P	10.368	P	10.6367	P	10.3396	P	10.3677	P	10.4577	P	10.5154	P	10.2806	P	9.5353	P	9.91937	P	10.3167	P	10.3602	P	10.1784	P	10.1299	P	10.3328	P	10.4432	P	10.0829	P	10.2166	P	10.3158	P	10.3756	P	10.1582	P	10.1929
229865_at	3.40984	A	3.58223	A	3.34439	A	3.22947	A	3.59332	A	3.64028	A	3.41007	A	3.36584	A	3.51103	A	3.40869	A	3.30892	A	6.15217	P	4.63998	P	3.6298	A	3.60986	A	4.06427	P	4.38961	P	4.00244	P	3.72709	A	3.93003	A	4.42503	P	3.72602	P	3.48748	A	5.04435	P	5.18207
230572_at	4.62107	A	3.80253	A	4.15571	P	4.0869	P	4.13631	A	3.93904	A	4.1604	M	4.46662	A	3.92982	P	3.46186	A	3.83618	A	3.7846	A	4.2512	A	3.86051	A	3.79949	A	3.84536	A	3.63098	A	3.92471	A	3.93123	A	3.93259	A	3.96223	A	3.67035	A	3.90673	A	3.76265	A	3.73875
230782_at	4.2118	P	5.21162	P	4.09527	P	4.66054	P	4.20162	P	4.17164	P	4.40207	P	4.3503	A	4.09174	P	4.18121	P	4.11554	P	3.656	P	3.34058	P	4.04592	P	4.186	P	4.06689	P	4.12107	P	4.21927	P	4.09055	P	3.59348	A	3.65942	A	4.19384	P	4.04436	P	3.83856	A	4.10926
232610_at	3.46941	A	3.62883	P	3.52335	A	3.53937	A	3.45308	A	3.66837	A	3.63135	M	3.76348	A	3.535	A	3.777	A	4.15064	P	3.54444	A	3.58893	A	3.89519	A	3.80395	A	4.15626	P	3.65978	A	3.68066	P	3.78562	P	3.88228	A	3.52282	A	3.90146	P	4.11509	P	3.93493	P	3.99404
233919_s_at	6.80544	P	7.06903	P	6.57986	P	6.75474	P	6.61944	P	6.6822	P	6.61095	P	6.71626	P	6.75388	P	6.30204	P	5.87456	P	6.59458	P	6.45885	P	6.51689	P	6.35804	P	6.48105	P	6.50887	P	7.15415	P	6.37818	P	6.86825	P	6.47857	P	6.61194	P	6.32485	P	6.54798	P	6.2443
234199_at	3.6747	P	3.42071	P	3.6708	P	3.15489	A	3.42355	A	3.50529	A	3.46265	P	3.60452	A	3.45908	P	3.33069	A	3.38824	A	3.29929	A	3.37182	A	3.43324	A	3.35406	A	3.37419	A	3.44777	A	3.26634	A	3.29813	A	3.12345	A	3.28333	A	3.39217	A	3.33673	A	3.294	A	3.21833
235063_at	3.81324	A	3.65167	A	3.60489	A	3.74875	A	3.68737	P	3.87996	A	3.83156	P	3.8169	A	3.80956	A	3.54072	A	3.66409	A	3.60309	A	3.61883	A	3.69293	A	3.54313	A	3.57169	A	3.65733	A	3.4065	A	3.61677	A	3.4188	A	3.60668	A	3.51294	A	3.84666	M	3.55704	A	3.66361
236474_at	8.45953	P	8.94756	P	8.27807	P	8.38724	P	8.17012	P	8.25669	P	8.00642	P	8.12927	P	8.26399	P	8.16317	P	8.09206	P	7.97567	P	7.57713	P	7.88117	P	8.03193	P	7.97545	P	8.01708	P	8.12545	P	8.22438	P	8.27728	P	8.23891	P	8.15554	P	7.63935	P	7.87563	P	8.05733
241812_at	3.24521	A	2.98479	A	3.23553	A	3.23853	A	3.06106	A	2.96909	A	3.15781	A	3.05736	A	3.01951	A	3.10512	A	3.36335	A	3.19185	A	3.52586	P	3.04288	A	3.24398	A	3.25598	A	3.42989	P	3.2499	A	3.56261	A	3.66842	P	3.28264	A	3.10797	A	3.40781	P	3.34594	A	3.75754
32088_at	2.74011	P	2.7462	P	2.75323	P	2.76498	P	2.77836	P	2.92928	P	2.74244	P	2.72138	P	2.8162	P	2.89648	P	2.8804	P	2.91125	P	2.80758	P	2.97543	P	2.8984	P	2.78614	P	2.90027	P	2.87871	P	2.81109	P	2.76386	P	2.80447	P	3.01931	P	2.78029	P	3.09162	P	2.98417
39249_at	4.56476	A	4.66985	A	4.56329	A	4.55499	A	4.32934	A	4.63747	A	4.84533	A	4.7138	A	4.56063	P	4.90492	A	4.54209	A	5.60439	P	5.59556	A	4.65872	A	4.78488	A	4.93446	A	4.95341	A	4.60552	A	4.95266	A	5.14139	A	5.63267	M	5.15385	A	4.59967	A	5.22456	A	5.5168
209369_at	2.90714	A	2.88792	A	2.89511	A	2.58821	A	3.00564	A	2.88629	A	2.86924	A	3.3116	P	2.83048	A	2.96559	A	2.8142	A	5.27281	P	4.533	P	3.01504	A	3.01619	A	3.37628	P	3.22447	P	2.94124	A	3.05567	A	3.0908	A	3.3116	A	3.22164	M	3.37277	A	3.22921	A	3.19955
1556834_at	2.7644	A	2.74201	A	2.74465	A	2.68603	A	2.73015	A	2.62457	A	2.69853	A	2.62869	A	2.73701	A	2.79109	A	2.87611	A	2.92948	A	2.72263	A	2.61409	A	2.86045	A	2.87108	A	2.89517	A	2.70536	A	3.06025	A	2.9882	A	2.84594	A	2.822	A	2.91687	A	2.82763	P	2.8012
1560480_at	4.07872	A	4.0472	A	4.00352	A	3.91153	A	3.73019	A	3.94363	A	3.95025	A	4.01088	A	3.93474	A	4.01616	A	4.06675	A	4.16614	A	4.11977	A	4.21431	A	4.24699	A	3.9753	A	4.07992	A	4.27978	A	4.07926	P	3.95481	A	3.98951	A	4.14516	A	3.95877	A	4.04553	A	4.19511
1562674_at	3.79674	A	3.66263	A	3.84136	A	3.462	A	3.78246	P	3.60584	A	3.54289	A	3.87409	A	3.69004	A	4.2626	P	3.91971	A	3.93928	A	3.98686	A	3.73968	A	3.75415	A	3.9399	P	4.32006	P	3.85969	A	4.13746	P	3.47427	A	4.25166	A	3.86082	A	4.20341	P	3.80913	P	4.48786
201528_at	10.1305	P	10.2491	P	9.85999	P	10.2937	P	10.118	P	9.96871	P	10.2549	P	9.95173	P	9.86545	P	9.53904	P	9.53753	P	9.73715	P	9.5588	P	9.85987	P	9.96204	P	10.1817	P	9.85949	P	10.1913	P	9.69707	P	9.42524	P	9.82124	P	10.0397	P	9.93359	P	9.81395	P	9.47075
203857_s_at	5.52951	P	5.82069	P	4.75551	P	5.2219	P	5.81421	P	5.55527	P	5.7953	P	5.85105	P	6.31751	P	6.03276	P	4.67185	P	9.29225	P	8.73875	P	6.16236	P	5.52061	P	6.52335	P	7.29612	P	6.52954	P	6.62671	P	6.90761	P	8.50965	P	6.72671	P	5.81539	P	7.33448	P	7.9391
206907_at	3.62951	A	3.80219	P	3.73758	A	3.58488	A	3.59968	A	3.53867	A	3.66091	P	3.60166	A	3.53867	A	3.3621	A	3.37284	A	3.49005	A	3.57935	P	3.41717	A	3.50386	A	3.49128	A	3.13444	A	3.42981	A	3.50292	A	3.71209	A	3.65566	A	3.26134	A	3.42806	P	3.65695	A	3.37092
207722_s_at	4.78681	P	4.91023	P	4.87904	P	4.98659	P	4.73315	P	4.87978	A	4.6591	P	4.78902	P	4.49972	P	4.586	A	4.63706	P	4.29825	A	4.48535	A	4.73033	A	4.47945	A	4.37902	A	4.6718	A	4.66566	P	4.59027	A	4.61707	A	4.48596	A	4.39843	A	4.14606	A	4.77801	P	4.80677
208653_s_at	3.76954	P	3.75075	P	3.87641	P	3.72108	P	4.05952	P	4.05309	P	3.83062	P	3.84742	P	3.99861	P	4.12051	P	4.29505	P	5.74129	P	4.37969	P	4.23836	P	3.82476	P	4.33729	P	4.40595	P	3.9218	P	3.97378	P	3.87158	P	4.26917	P	3.90732	P	4.01031	P	4.77037	P	5.53975
210144_at	7.87645	P	7.64883	P	7.63199	P	7.83716	P	7.79732	P	7.48682	P	7.61472	P	7.68622	P	7.61224	P	7.29705	P	6.94932	P	7.48521	P	7.76528	P	7.81824	P	7.58664	P	7.36659	P	7.62601	P	7.37648	P	7.52581	P	7.58564	P	7.44184	P	7.23742	P	7.55363	P	7.53067	P	7.1697
212547_at	8.57811	P	8.63244	P	8.50973	P	8.74971	P	8.70479	P	8.21718	P	8.32066	P	8.20371	P	8.43094	P	8.18043	P	8.22243	P	7.85104	P	8.21658	P	8.27155	P	8.39506	P	8.27305	P	8.40071	P	7.9724	P	8.38832	P	8.26308	P	7.94163	P	8.39339	P	8.1997	P	8.07199	P	8.00616
216829_at	3.5686	A	3.71332	P	3.48434	P	3.52498	A	3.8565	P	4.04326	A	3.86155	M	3.33559	A	3.82735	M	3.65791	A	3.63569	P	4.51337	P	4.02082	P	4.14684	P	3.5841	A	3.9512	P	4.50489	P	3.86791	P	4.09038	P	3.88105	A	5.02487	P	4.15047	P	3.98849	P	5.34486	P	5.08364
219394_at	7.99674	P	8.13494	P	8.04944	P	7.98861	P	7.97891	P	7.87266	P	7.83486	P	7.99504	P	7.98983	P	7.88984	P	7.90354	P	8.07556	P	7.70294	P	7.92077	P	7.58455	P	7.81498	P	7.88596	P	7.76886	P	7.67156	P	7.8567	P	7.73884	P	7.92037	P	7.95122	P	7.71833	P	7.83226
224983_at	7.3202	P	7.79929	P	7.72166	P	7.14748	P	7.19852	P	7.3937	P	7.10701	P	7.12197	P	7.33869	P	7.57766	P	7.34853	P	8.22966	P	7.9751	P	7.3796	P	7.25528	P	7.85886	P	7.73296	P	7.57588	P	8.10081	P	8.1568	P	8.27026	P	7.56927	P	7.40964	P	7.78321	P	8.90275
226099_at	5.05537	P	6.19244	P	5.00717	P	5.54734	P	5.80194	P	6.56371	P	6.02128	P	5.27962	P	6.27419	P	6.41373	P	5.29618	P	8.94959	P	7.78131	P	6.31077	P	5.41998	P	6.81011	P	7.03515	P	7.14107	P	6.37005	P	6.51543	P	8.00785	P	6.86267	P	5.55051	P	7.93574	P	8.55721
226584_s_at	5.69718	A	5.63227	P	5.99889	P	5.83314	P	5.86823	P	5.6085	A	5.64653	A	5.38921	A	5.43159	A	5.72023	A	5.35818	P	4.67806	A	5.34683	A	6.52178	P	5.32138	A	5.29794	M	5.25476	A	5.43177	A	5.2691	A	5.0106	A	5.23654	A	5.50465	A	5.49287	A	5.054	A	4.89532
228372_at	8.89524	P	8.67726	P	9.12057	P	9.01301	P	9.43531	P	8.78887	P	9.17546	P	9.00637	P	7.98034	P	7.97891	P	7.15577	P	8.69009	P	8.26579	P	8.11639	P	8.30173	P	8.2062	P	7.11019	P	8.30337	P	6.99285	P	8.97644	P	6.96971	P	9.1216	P	7.72627	P	8.52486	P	6.74641
229114_at	4.25575	A	6.31958	P	5.36422	P	5.0998	P	5.34013	P	5.43887	P	5.04364	P	4.75691	P	6.15547	P	5.2506	P	5.93087	P	6.81223	P	6.55127	P	6.43804	P	6.49368	P	5.41146	P	6.23436	P	5.76956	P	6.18919	P	6.2977	P	7.00472	P	5.56324	P	7.16355	P	6.03931	P	6.06866
242998_at	3.30655	A	3.46826	A	3.30254	A	3.17979	A	3.17362	A	3.316	A	3.28275	A	3.28924	A	3.334	A	3.62914	A	3.33363	A	3.48617	A	3.27516	A	3.3583	A	3.47972	A	3.31568	A	3.41687	A	3.44461	A	3.67946	P	3.31265	A	3.5371	A	3.44743	A	3.4759	A	3.55338	A	3.40031
243254_at	3.0405	P	2.90281	P	3.10398	P	2.90467	P	2.86383	P	3.10952	P	3.078	P	2.9508	A	3.11544	A	3.20175	A	3.13215	P	3.27865	A	2.9774	A	3.2008	A	3.15192	P	3.17209	P	3.00148	P	3.10219	M	3.25298	P	3.3719	P	3.28369	P	3.20754	P	3.15407	P	3.19035	P	3.09305
244370_at	3.54218	P	3.64401	P	4.07274	P	3.86613	P	4.02826	P	4.06107	P	3.3955	P	3.49454	A	3.17305	P	3.20926	A	2.927	A	3.04403	A	3.43407	P	3.04626	A	3.29494	M	3.25092	A	2.95456	A	3.37615	P	3.05558	A	3.79326	P	3.12053	A	4.02273	P	3.03033	A	3.50981	P	2.85295
1555063_at	5.12399	A	4.77101	P	4.81177	A	5.02977	P	4.83721	A	5.1747	P	4.97037	P	5.14667	P	4.89586	A	4.78976	A	4.72281	P	4.72182	P	4.72084	A	4.76086	A	4.86834	A	4.80403	A	4.76035	A	4.89512	A	4.7911	A	4.63324	A	4.82837	A	4.73636	A	4.8659	A	5.01224	P	4.71949
1570015_at	2.71433	A	2.73288	A	2.69662	A	2.71872	A	2.63565	A	2.72097	A	2.79003	A	2.66349	A	2.82611	A	2.82743	A	2.71911	A	2.81176	A	2.79226	A	2.73789	A	2.83055	A	2.95788	A	2.68106	A	3.17306	P	2.74729	A	2.7522	A	2.81394	A	2.84886	A	2.93947	A	2.8654	A	2.77134
200689_x_at	13.2234	P	13.2094	P	12.967	P	13.3537	P	13.2657	P	13.1965	P	13.3049	P	13.1884	P	13.1962	P	12.988	P	13.1914	P	13.082	P	13.0352	P	13.1442	P	13.1355	P	13.122	P	13.1066	P	13.0897	P	13.1097	P	13.2171	P	13.1722	P	13.1449	P	13.1486	P	13.0203	P	13.058
202341_s_at	4.30502	P	4.50661	P	3.88832	P	4.02186	P	4.00162	P	3.57563	A	3.76414	M	3.95825	A	4.89067	P	3.31594	A	3.36736	P	3.53014	A	3.62219	A	3.70344	A	3.54644	P	3.59518	A	3.30935	A	4.15559	P	3.69853	A	3.26958	A	3.66807	A	4.32247	P	3.68742	P	3.57212	A	3.26519
203169_at	7.15046	P	6.82449	P	7.17772	P	7.14044	P	7.49672	P	6.77849	P	7.22722	P	7.183	P	7.19404	P	6.86978	P	7.04404	P	6.85373	P	6.7161	P	6.92297	P	7.08074	P	6.822	P	6.67199	P	6.82918	P	6.75445	P	7.15391	P	7.01742	P	6.92698	P	6.82094	P	6.41599	P	6.33911
203208_s_at	5.46924	P	5.38748	P	5.6672	P	5.29946	P	5.39816	P	5.58243	P	5.03607	A	5.38205	P	5.7925	P	5.19246	P	5.45241	M	5.95242	P	6.39976	P	5.69702	P	5.5341	P	5.71395	P	5.91084	P	5.6571	P	5.95002	P	5.67082	P	5.77514	P	5.96334	P	5.92063	P	5.86154	P	5.78854
203957_at	4.04327	P	4.39923	P	4.53115	A	4.38267	P	4.36567	P	4.69619	P	4.511	P	4.31894	A	4.49013	A	4.40085	A	4.41642	P	5.16194	P	4.65956	P	4.77771	P	4.40398	A	4.66071	P	4.44104	A	4.83254	P	4.52246	P	4.53302	A	4.71345	P	5.02307	P	4.7365	P	4.63649	P	4.71749
204159_at	3.41184	A	3.44846	A	3.57312	A	3.47219	A	3.70317	P	3.38779	P	3.41004	A	3.80417	A	3.79598	A	3.27865	A	3.47092	A	5.93531	P	3.93911	P	4.56484	P	3.70685	A	4.26206	P	4.04827	P	3.96297	P	3.85978	A	3.86482	A	4.13482	P	3.81599	P	3.42896	A	4.11351	P	4.596
204553_x_at	4.09686	A	4.14635	A	4.22451	A	3.83941	A	4.21746	A	4.48052	A	4.16415	A	4.24307	A	4.26732	A	4.22034	A	4.0484	A	5.96444	P	4.75288	P	4.55837	A	4.48122	A	4.34684	A	4.51186	A	4.55087	A	4.22903	A	4.27773	A	4.62495	A	4.48448	A	4.1952	A	4.94823	A	5.52222
206110_at	3.23603	A	3.17502	M	3.16677	A	3.03807	A	3.15315	A	3.24684	A	3.1018	A	3.33831	A	3.15219	A	3.27596	A	3.44448	A	3.59616	A	3.43127	A	3.35638	A	3.29619	A	3.26278	A	3.40978	A	3.42116	A	3.10784	A	3.08083	A	3.35087	A	3.27617	A	3.18041	A	3.46138	P	3.50319
208511_at	2.70975	A	2.8857	A	2.89943	A	2.94229	A	3.17894	A	2.94197	A	2.87435	A	2.85134	A	3.10905	A	3.15315	P	3.16965	P	3.14993	P	3.32542	A	3.53252	P	2.92105	A	3.25436	A	3.08521	A	3.61025	A	3.02743	P	2.89424	A	3.6874	P	2.98259	A	2.93555	A	3.42087	A	3.29189
208959_s_at	9.34943	P	9.29971	P	8.9927	P	9.31808	P	9.41646	P	9.195	P	9.19511	P	9.39605	P	9.58742	P	9.36156	P	9.48573	P	10.0851	P	9.91233	P	9.51382	P	9.33479	P	9.48178	P	9.67712	P	9.50114	P	9.80252	P	9.24545	P	9.79103	P	9.3539	P	9.44672	P	9.54483	P	9.84781
209431_s_at	7.82506	P	8.58708	P	8.57634	P	8.5708	P	8.1994	P	8.22503	P	8.04313	P	7.76414	P	8.19572	P	8.03798	P	8.01712	P	7.66524	P	7.62263	P	7.98866	P	7.67516	P	7.95882	P	7.88465	P	7.84538	P	8.00514	P	8.01999	P	7.81407	P	7.90267	P	8.01867	P	7.68849	P	7.78657
210105_s_at	9.25475	P	9.17062	P	9.30175	P	9.10306	P	8.89175	P	8.77115	P	8.77932	P	8.90352	P	8.96857	P	8.67563	P	8.87408	P	8.5968	P	9.09846	P	8.69813	P	9.02851	P	8.60271	P	8.44448	P	8.2991	P	8.96848	P	8.64809	P	8.59553	P	8.64128	P	9.11011	P	8.32153	P	8.3707
212022_s_at	3.36335	A	3.58536	A	3.20924	A	3.28823	A	3.34666	A	3.45065	A	3.51684	A	3.68307	A	3.7833	A	3.71783	A	3.16527	A	7.19521	P	4.59366	A	3.59475	A	3.65777	A	3.93758	A	4.1636	A	3.99223	A	3.79623	A	3.63516	A	5.33208	P	3.72111	A	3.4362	A	4.73158	A	5.26247
212480_at	8.14728	P	8.64389	P	8.29729	P	8.33832	P	8.22238	P	8.1529	P	8.18174	P	8.34894	P	8.27692	P	8.21914	P	8.01861	P	7.81312	P	8.2126	P	8.07614	P	8.03336	P	7.79446	P	8.16243	P	8.50805	P	8.17471	P	8.25464	P	7.99102	P	7.96882	P	8.06846	P	7.96673	P	7.87621
213599_at	3.1986	A	3.18741	A	3.31742	A	3.09223	A	3.20472	A	3.11859	A	3.38775	A	3.27813	A	3.41292	A	3.4758	A	3.11684	A	4.33348	P	3.47652	P	3.50509	A	3.21292	A	3.39407	P	3.51632	A	3.5152	A	3.2727	A	3.31465	A	3.3486	P	3.42638	P	3.5327	P	3.42526	A	3.74543
214331_at	4.01894	A	4.12463	P	4.09406	A	4.14314	P	4.00405	A	4.18009	A	3.93435	A	3.91429	P	4.12914	A	3.42867	A	3.77623	A	4.28024	P	3.99618	P	4.21001	P	3.81501	A	3.82678	A	3.88929	M	3.75966	A	3.53619	A	3.96481	P	3.63735	A	3.90857	M	3.80234	A	3.62284	A	3.9081
214529_at	3.33427	A	3.29084	A	3.37843	A	3.23272	A	3.08842	A	3.27135	A	3.15359	A	3.2924	A	3.21076	A	3.60916	P	3.36129	A	3.54445	A	3.38761	A	3.40136	A	3.45381	A	3.36643	A	2.91807	A	3.3621	A	3.45863	A	3.50141	A	3.60964	A	3.26989	A	3.29992	A	3.31593	A	3.66993
215176_x_at	11.0761	P	10.2635	P	10.3643	P	10.7089	P	11.0704	P	10.7708	P	11.352	P	10.8268	P	11.1562	P	10.9449	P	10.8766	P	11.7871	P	11.8561	P	11.1164	P	10.7137	P	11.351	P	12.0112	P	10.8741	P	11.3911	P	11.4089	P	12.2629	P	11.497	P	11.2348	P	12.2078	P	12.5636
216365_x_at	5.76007	P	5.62836	P	5.22303	P	5.5984	P	5.39146	P	5.62503	P	5.89051	A	5.6942	A	5.77208	P	6.16432	P	5.72427	P	6.97473	P	5.88899	A	5.83752	P	5.54581	A	6.13801	P	6.82378	P	5.82323	P	6.0435	P	5.61428	P	7.38533	P	5.94038	P	5.70098	A	7.18245	P	7.59076
217145_at	3.33884	P	3.29349	M	3.15404	A	3.53321	A	3.38124	A	3.2189	A	3.53042	A	3.61386	A	3.3375	A	3.26222	A	3.45036	A	4.1604	P	3.90676	P	3.47713	A	3.47897	A	3.64505	P	3.39865	A	3.54474	A	3.54859	A	3.79145	A	4.31178	P	3.56138	A	3.68228	P	4.81531	P	4.69275
217227_x_at	7.59379	P	7.17851	P	7.30384	P	7.3836	P	7.27931	P	7.38843	P	8.04012	P	8.03557	P	7.6485	P	7.5482	P	7.70891	P	9.76645	P	8.5751	P	7.79132	P	7.68398	P	7.86269	P	8.65253	P	7.37632	P	8.07337	P	7.80582	P	9.5209	P	8.24981	P	7.73551	P	9.01857	P	9.74037
218854_at	8.30193	P	8.40956	P	7.86408	P	8.52951	P	8.251	P	8.82469	P	8.74171	P	7.32808	P	7.91952	P	4.43158	P	7.48164	P	7.49595	P	6.37654	P	5.75819	P	7.62562	P	7.64827	P	7.68185	P	6.87845	P	8.52127	P	6.80947	P	6.72572	P	8.86869	P	7.22531	P	7.41066	P	6.59267
218922_s_at	6.15838	P	6.17844	P	6.55785	P	5.98233	P	5.94728	P	5.42795	A	5.90217	P	6.00504	P	5.89671	P	5.71112	P	5.80642	P	5.43433	A	5.62148	A	5.84184	P	5.89191	P	5.25358	P	6.24848	P	5.79621	A	5.79391	P	5.2849	A	5.87163	P	5.50012	P	5.94681	P	5.60111	P	5.27782
224645_at	6.50683	P	6.70815	P	6.88853	P	6.51444	P	6.38855	P	6.5914	P	6.46956	P	6.61772	P	6.79981	P	6.19148	P	6.417	P	6.25898	P	6.12794	P	6.34587	P	6.22091	P	6.20929	P	6.35752	P	6.6488	P	6.09181	P	6.19537	P	6.05599	P	6.79327	P	6.68644	P	6.2619	P	6.39659
225795_at	10.9231	P	10.5581	P	10.5433	P	10.9573	P	10.2009	P	10.6617	P	10.6158	P	10.5571	P	10.0546	P	10.1665	P	9.80007	P	9.9736	P	10.2723	P	9.85193	P	10.0223	P	10.0103	P	10.7578	P	8.795	P	10.5136	P	10.5711	P	9.80076	P	10.0827	P	10.4477	P	9.21206	P	10.3505
228984_at	6.72726	P	6.88558	P	6.45514	P	7.1091	P	6.10182	P	6.29897	P	6.5257	P	6.59414	P	5.75425	P	6.06708	P	5.68586	P	5.76796	P	6.23199	P	6.17521	P	6.16116	P	5.56264	P	5.84788	P	6.2408	P	6.10531	P	6.082	P	5.60741	P	6.47567	P	5.72673	P	6.21583	P	6.15465
229394_s_at	8.44802	P	8.44755	P	8.12848	P	8.23484	P	8.59926	P	8.28583	P	8.21258	P	7.98558	P	8.49453	P	7.27061	P	8.08812	P	7.46346	P	7.60838	P	8.03011	P	8.28953	P	8.16955	P	7.87864	P	8.30614	P	8.04762	P	8.16557	P	7.62974	P	8.41271	P	7.80661	P	7.88375	P	7.97574
229597_s_at	9.98336	P	10.1305	P	10.1021	P	9.84199	P	9.78082	P	9.54374	P	9.56873	P	10.0379	P	9.6666	P	9.63111	P	9.54467	P	9.53908	P	9.43441	P	9.47743	P	9.63535	P	9.45472	P	9.60557	P	9.54579	P	9.66016	P	9.677	P	9.87634	P	9.54926	P	9.31037	P	9.66592	P	9.55471
229997_at	3.76845	A	3.56425	A	3.71114	A	3.60116	A	3.76696	A	3.49182	A	3.78816	A	3.68927	A	3.81528	A	3.97279	A	3.71454	A	4.70052	P	4.8379	A	3.86004	A	3.94944	A	3.838	A	3.68729	A	3.79661	A	3.70674	A	4.2204	P	4.04103	A	3.83522	A	3.61193	A	3.91514	M	4.08952
230288_at	3.35528	A	3.3368	A	3.40794	A	3.26339	A	3.27676	A	3.1934	A	3.22201	A	3.27868	A	3.32111	A	3.70314	A	3.30387	A	3.43036	A	3.32576	A	3.38684	A	3.48884	A	3.46807	A	3.41283	A	3.4972	A	3.35987	A	3.53912	P	3.15045	A	3.33328	A	3.56888	A	3.4901	A	3.40989
234390_x_at	3.06025	A	3.08061	A	2.85094	A	3.112	M	3.01479	A	2.91684	A	3.33629	M	2.98465	A	3.0202	A	3.15865	A	3.03596	A	3.32058	A	3.15722	A	3.07977	A	3.01846	A	3.12505	A	3.36895	M	3.09948	A	3.35504	A	3.20464	M	3.75033	P	3.22767	A	3.1666	A	3.52765	P	3.39472
235244_at	5.26822	P	5.25037	P	4.79083	P	4.57107	P	4.67388	P	4.7855	P	4.78578	P	4.7098	P	5.23515	P	4.55098	P	4.91787	P	4.5467	P	3.76157	M	4.13639	A	4.54511	P	4.54809	P	4.04212	A	4.12634	P	4.85411	P	4.78388	P	4.26281	P	3.9669	P	4.05774	P	4.65961	P	4.45915
235431_s_at	5.65244	P	5.36252	P	5.93603	P	5.42697	A	5.21102	M	5.40388	A	5.21693	P	5.34018	M	5.47444	A	4.76317	A	5.09395	A	5.24995	P	5.13557	A	6.01846	P	5.12519	A	5.04187	A	5.16423	P	5.65026	A	5.09652	A	4.84645	A	5.27512	P	4.96795	A	5.24678	A	5.15557	P	5.13557
242811_x_at	3.44205	A	3.35329	M	3.37924	P	3.29126	A	3.31085	P	3.25785	A	3.35924	M	3.60881	A	3.33995	A	3.33758	A	3.20932	A	3.3184	A	3.20861	A	3.29574	A	3.25809	A	3.35381	A	3.0051	A	3.2207	P	3.25614	A	3.28519	A	3.38451	A	3.21821	A	3.17503	A	3.16983	A	3.04507
201923_at	7.12153	P	6.85273	P	7.31098	P	7.35867	P	7.03435	P	7.6092	P	7.5081	P	7.28764	P	7.41904	P	7.21826	P	6.71911	P	9.4297	P	8.76053	P	8.67594	P	7.42074	P	7.86181	P	8.34182	P	8.07831	P	7.34871	P	7.63903	P	9.34709	P	8.16262	P	7.4506	P	9.05191	P	8.99062
203711_s_at	4.953	P	5.99963	P	5.83456	P	5.69434	P	5.92675	P	6.02643	P	5.78615	P	5.80734	P	5.9108	P	5.13502	P	5.88566	P	7.99088	P	6.63878	P	6.3571	P	5.1916	P	6.49355	P	6.22876	P	6.46235	P	6.12466	P	5.92092	P	6.72778	P	6.61278	P	6.07824	P	6.08576	P	6.79007
206180_x_at	5.90912	A	5.90707	M	6.09792	A	5.99509	A	5.74385	A	5.93775	A	5.8201	A	6.13268	A	5.74866	A	6.20001	M	6.13115	A	6.02878	A	5.88371	A	6.31804	A	5.97574	A	5.96504	A	6.09729	A	5.99371	A	6.24757	A	6.1741	A	6.00279	A	6.16905	A	6.49975	P	6.11428	A	6.36389
209079_x_at	4.11901	A	4.32909	A	4.30123	A	3.8593	A	4.34359	A	4.34057	A	4.29748	A	4.49875	A	4.43794	A	5.15466	M	4.32458	A	4.60798	A	4.51314	A	4.40328	A	4.43424	A	4.06134	A	4.53615	A	4.35066	A	4.35686	A	4.98331	A	5.00488	P	4.39606	P	4.61866	A	4.69147	M	4.50494
209152_s_at	7.18919	P	7.03512	P	6.88121	P	7.03241	P	7.10168	P	6.62027	P	7.06831	P	7.26977	P	7.07975	P	7.11511	P	7.28915	P	7.24618	P	7.35725	P	6.84304	P	7.12452	P	7.22351	P	7.50545	P	7.24161	P	7.94386	P	7.75816	P	7.55834	P	7.24671	P	6.90746	P	7.82446	P	7.94425
213501_at	3.88138	M	3.84698	P	3.98015	P	4.22706	P	4.2676	P	4.09897	P	4.27074	P	4.08412	A	3.86061	A	4.12565	A	4.21219	P	5.14539	P	4.60896	P	4.27386	A	3.92596	A	4.67261	P	4.38961	P	4.0703	P	4.3527	P	4.10702	A	4.13725	A	4.53164	P	4.41833	P	4.34068	P	4.86018
214508_x_at	4.74291	A	4.75171	A	4.76485	A	4.98663	A	4.98744	P	4.67257	A	4.58343	A	4.83942	A	4.69598	A	4.90629	A	5.10223	M	4.89784	A	5.03928	A	5.30707	A	4.92866	A	5.07781	A	5.05062	P	4.88102	A	5.4235	A	4.56667	A	4.92552	A	5.18191	A	4.76129	P	5.1484	A	5.00565
217480_x_at	9.51371	P	8.74178	P	8.99431	P	9.01297	P	9.2922	P	9.28891	P	9.73239	P	9.61572	P	9.51969	P	9.40789	P	9.17869	P	11.0994	P	10.7113	P	9.61269	P	9.24022	P	9.78068	P	10.297	P	9.34188	P	9.81036	P	10.0076	P	10.9959	P	9.99363	P	9.67813	P	10.6334	P	10.966
219922_s_at	7.79359	P	7.33537	P	7.20947	P	7.62553	P	7.25545	P	6.78996	P	6.94968	P	6.92386	P	6.68441	P	6.52846	P	6.596	P	5.9907	P	6.79549	P	7.49978	P	6.32308	P	6.48601	P	6.72821	P	6.14915	P	6.42297	P	6.50385	P	6.94327	P	6.77717	P	6.83032	P	7.23396	P	6.8923
220000_at	4.56219	A	4.86371	P	4.9739	A	4.92546	P	4.60532	A	4.35985	A	4.97889	A	5.02665	M	4.55137	A	4.38436	A	4.25379	A	4.37381	A	4.29277	A	4.51025	A	4.27408	A	4.19771	A	4.38194	A	4.97519	P	3.68674	A	3.69774	A	4.7473	A	4.46519	A	4.25151	A	4.50477	A	4.9588
223429_x_at	7.15609	P	7.21887	P	7.33189	P	7.5583	P	7.20919	P	7.0928	P	7.41801	P	7.26723	P	7.38148	P	7.66689	P	7.4999	P	8.00344	P	7.14427	P	7.68701	P	7.43856	P	7.42424	P	7.63476	P	7.55921	P	7.47655	P	7.42014	P	7.33468	P	7.3119	P	7.42614	P	7.40864	P	7.72554
224847_at	6.06466	P	6.50345	P	6.05738	P	6.17229	P	6.01705	P	5.75379	P	5.94257	P	5.91088	P	6.24486	P	5.99348	P	6.5221	P	7.19619	P	6.30088	P	6.23488	P	6.07986	P	6.43578	P	6.9016	P	6.50923	P	6.72948	P	5.94617	P	7.00484	P	6.45147	P	6.15001	P	6.85282	P	7.23094
225126_at	6.22382	P	6.73488	P	6.24376	P	6.3982	P	6.47995	P	6.20091	P	6.43449	P	6.38858	P	6.48111	P	6.80099	P	6.45193	P	6.95752	P	6.55452	P	6.53553	P	6.50364	P	6.62134	P	6.80086	P	6.70478	P	6.47524	P	6.39465	P	6.74202	P	6.49988	P	6.78394	P	6.68073	P	6.62875
225202_at	3.82948	P	4.20482	P	3.59759	M	4.67605	P	3.56091	P	3.73178	P	4.18226	P	4.3965	P	3.89715	P	3.27606	A	3.01099	A	3.40335	P	3.51234	M	3.28251	A	3.63583	P	3.88698	P	2.99939	A	3.8766	P	3.29844	A	3.29157	A	3.41244	A	4.14516	P	3.11083	A	3.16233	A	2.80362
225998_at	3.89722	P	5.35959	P	4.05528	A	4.42915	P	4.43873	P	4.60179	P	4.24769	P	4.47602	P	5.22329	P	3.46463	A	4.94244	P	5.78559	P	5.74955	P	4.93593	P	5.06602	P	4.68222	P	5.64313	P	4.96009	P	5.28073	P	5.52305	P	5.91668	P	5.03972	P	6.27894	P	5.31662	P	5.39817
228427_at	2.86592	A	2.98604	A	3.07669	A	2.74318	A	2.99802	A	3.10005	A	2.97552	A	3.0211	A	3.03595	A	3.05098	A	2.96321	A	3.80227	P	3.28846	P	3.02902	A	3.15941	A	3.02755	A	3.12427	A	3.07348	A	3.0724	A	3.05055	A	3.26018	P	3.05158	A	3.10631	A	3.22433	P	3.28743
228737_at	3.26731	A	3.29822	P	2.93555	A	3.24735	A	3.18525	A	3.3033	A	3.628	A	3.57138	P	3.19657	A	3.49754	A	3.21255	A	5.29975	P	6.05819	P	3.7063	P	3.60493	A	3.38935	M	3.61099	A	3.82694	A	3.34154	A	4.30311	P	5.14969	P	3.44921	P	3.40447	A	3.25721	A	4.22091
229031_at	6.4739	A	6.46231	P	6.60038	M	6.64885	P	6.20957	A	6.40381	A	6.36149	A	6.68835	A	6.58093	A	6.33295	A	6.08658	A	5.48929	A	6.09783	A	6.21886	A	6.26117	A	6.15833	A	6.23828	A	6.19421	A	6.44232	P	6.57407	P	5.98694	A	6.30145	A	6.4645	M	6.59726	A	6.19315
233445_at	3.53511	P	3.85782	P	3.82868	P	3.37002	A	3.60804	P	3.20164	A	3.43431	P	3.2296	A	3.41327	A	3.75232	A	3.49719	A	5.59523	P	4.16989	P	3.72909	M	3.59016	P	4.02457	P	3.91303	P	3.68726	A	3.88205	P	3.65182	A	3.77451	P	3.66195	P	3.51216	P	4.72103	P	4.48189
235830_at	4.68883	A	4.98239	P	5.07825	P	4.89745	P	5.09419	P	5.01221	P	4.71965	P	4.74857	P	4.97925	P	4.3662	P	4.66187	P	4.48018	P	4.73023	P	4.89823	P	4.81946	P	4.84423	P	4.65491	P	4.7322	P	4.66792	P	4.35551	A	4.0528	A	4.90084	P	4.74653	P	4.89691	P	4.58488
236546_at	5.06705	P	4.94631	A	5.28368	A	4.75008	P	4.74834	P	4.94358	P	4.67724	A	5.0999	P	4.84636	A	4.84124	A	4.92617	A	4.6767	A	4.51209	A	4.60271	A	4.46603	A	4.49638	A	4.85831	P	4.72523	A	4.72913	A	4.6902	A	4.69983	A	4.72339	A	4.63602	P	4.63453	A	5.02085
241954_at	7.78193	P	7.65147	P	7.84061	P	7.81788	P	7.53012	P	7.73175	P	7.8328	P	7.50351	P	7.6967	P	6.96274	P	7.70051	P	6.72149	P	6.84497	P	7.19269	P	7.77243	P	7.48037	P	7.24225	P	8.21132	P	7.18438	P	6.48596	P	6.90629	P	7.35802	P	7.50394	P	7.25837	P	7.72627
1554696_s_at	3.83889	A	3.78469	P	4.19895	A	3.67037	A	3.58701	A	3.88764	A	3.85544	A	3.63657	A	3.82489	A	3.81407	A	3.76353	A	6.19716	P	4.49163	P	4.17563	P	3.67239	A	4.44334	P	4.15378	P	4.43346	P	4.34448	A	4.20484	P	4.97633	P	4.33613	P	3.80162	A	4.96594	P	5.15516
1555065_x_at	4.54216	A	3.80548	A	4.47709	P	4.57597	P	4.43503	P	4.55428	M	4.55344	P	4.88703	P	4.47795	P	4.58118	P	4.41334	P	4.02945	A	4.0795	A	4.3346	P	4.29577	M	4.01686	P	3.81481	A	3.9791	A	4.28418	P	4.39087	P	3.56454	A	4.44637	P	3.981	A	4.39694	P	4.12704
1560237_at	2.84004	A	2.82905	A	2.84769	A	2.91179	A	2.93164	A	2.92023	A	3.09644	A	2.98996	A	2.7504	A	3.13249	A	3.01613	A	3.05315	A	2.94124	A	2.7848	A	2.96572	A	3.02275	A	3.00893	A	3.12431	A	2.99649	A	2.99788	A	3.0314	A	3.12228	A	3.27911	P	2.89685	A	3.2067
1562415_a_at	3.17557	A	3.4573	A	3.28194	A	3.47269	A	3.37181	A	3.45193	A	3.28596	A	3.43052	A	3.34393	A	3.49816	A	3.44562	A	3.57608	A	3.63245	A	3.59584	A	3.64765	A	3.50306	A	3.14914	A	3.7928	P	3.3984	A	3.58687	A	3.5864	M	3.42986	A	3.38265	A	3.65133	A	3.69415
1569876_at	3.31179	A	3.47624	P	3.43706	M	3.62438	M	3.47293	A	3.04912	A	3.23358	A	3.27635	A	3.47666	A	3.22093	A	3.20838	A	3.1041	A	3.19388	A	3.14646	M	3.03196	A	3.12995	A	3.04807	A	3.48146	A	3.3643	A	3.2596	A	3.06123	A	3.11017	A	3.11862	A	3.02064	A	2.93765
201169_s_at	3.31088	A	3.24417	A	3.35627	A	3.08944	A	3.11845	A	3.2426	A	3.25789	A	3.15323	A	3.24614	A	3.68898	A	3.29761	A	3.32607	A	3.29824	A	3.46764	A	3.08052	A	3.31088	A	3.34355	A	3.31088	A	3.46837	P	3.40316	A	3.36093	P	3.26167	A	3.35368	A	3.64016	A	3.26217
201204_s_at	4.46167	P	4.38069	P	4.99733	P	4.36152	P	4.51857	P	4.66559	P	4.29646	P	4.24991	P	4.37295	P	4.77208	P	4.30244	P	7.68325	P	5.96572	P	4.79002	P	4.53086	P	4.84246	P	5.45124	P	4.9396	P	4.92415	P	5.41055	P	6.05671	P	4.67462	P	4.05501	A	5.03071	P	5.95956
202975_s_at	3.23592	A	2.87296	A	3.26425	A	4.47219	P	3.82152	P	3.20753	P	4.01574	P	4.17574	P	3.6519	P	3.1219	A	2.89042	A	2.90135	A	3.15399	A	2.72951	A	3.20069	A	3.22476	P	2.98694	A	2.99839	A	3.01275	A	3.14525	A	2.90135	A	3.53239	P	2.97503	A	3.09232	A	2.89536
203676_at	3.63859	A	3.81479	A	3.79143	A	3.90477	A	3.56704	A	3.58971	A	3.5655	A	3.92131	A	3.6255	A	4.09235	A	3.78544	A	4.53273	A	4.14972	P	3.79703	A	3.95047	A	3.61223	A	3.68998	A	3.90391	A	3.91309	A	4.19187	P	4.18429	A	4.00827	P	4.27024	P	3.77092	A	4.08401
205046_at	3.03193	A	3.15037	A	3.30495	A	3.183	A	3.15013	A	3.34058	A	3.13365	A	3.20565	A	3.13665	A	3.15086	A	3.1398	A	5.09311	P	3.2765	P	3.25647	A	3.42751	A	3.36044	A	3.63923	A	3.08633	A	3.35865	P	3.3345	A	3.35165	A	3.57001	P	3.32007	A	3.47797	A	3.38893
205861_at	10.0552	P	9.23185	P	9.90726	P	9.94944	P	9.77251	P	9.52423	P	9.71762	P	10.1518	P	9.58976	P	9.44972	P	9.6201	P	8.53068	P	8.70802	P	10.0254	P	9.48353	P	9.39124	P	9.46278	P	8.92653	P	9.32616	P	8.76141	P	9.09767	P	9.48117	P	9.08966	P	9.85808	P	9.70871
206176_at	3.41035	A	3.37628	A	3.36368	A	3.3647	A	3.22298	A	3.67323	A	3.66295	A	3.81517	A	3.55158	A	3.63666	A	3.68019	A	4.07289	M	4.05774	A	3.51488	A	3.79808	A	3.51937	A	3.81836	A	3.77085	A	3.53599	A	3.84141	A	4.59342	P	3.70803	A	3.54421	A	3.7846	A	4.37568
206687_s_at	10.8229	P	10.6279	P	10.6461	P	11.0122	P	10.8221	P	10.2669	P	10.83	P	10.4795	P	10.5777	P	10.0809	P	10.8089	P	10.1248	P	10.4071	P	10.6161	P	10.411	P	10.5321	P	10.4782	P	9.90746	P	10.3553	P	9.90886	P	10.6292	P	10.4816	P	10.587	P	10.1238	P	10.3309
208724_s_at	10.314	P	10.6642	P	9.88318	P	10.266	P	10.2908	P	10.6822	P	10.0539	P	10.0553	P	10.3111	P	10.4705	P	10.1209	P	11.1245	P	10.5691	P	10.4675	P	10.321	P	10.5563	P	10.7719	P	10.2288	P	10.715	P	10.7628	P	10.7419	P	10.972	P	10.6136	P	10.7349	P	10.9934
212097_at	3.13181	P	3.64681	P	3.60671	P	3.20069	P	3.7442	P	4.28417	P	3.53776	P	3.46268	P	4.54172	P	3.5939	P	3.10914	P	7.39846	P	6.41147	P	4.3647	P	3.73834	P	4.39099	P	5.06429	P	4.9095	P	4.87265	P	3.85453	P	6.88828	P	4.47548	P	3.96294	P	6.21717	P	7.21084
212196_at	5.34208	P	6.04692	P	5.42422	M	5.24007	P	5.0428	P	5.67641	P	5.41734	P	4.81692	P	5.49431	P	5.97236	P	5.37955	P	6.69527	P	6.27006	P	5.57027	P	5.66048	P	5.68624	P	5.44885	P	5.64007	P	5.64005	P	6.14421	P	5.67737	P	5.45244	P	5.599	P	6.37906	P	6.39491
212592_at	10.976	P	11.4985	P	10.412	P	11.0656	P	10.9466	P	11.5082	P	11.3385	P	11.3149	P	10.8962	P	11.1869	P	10.6186	P	12.569	P	11.9425	P	11.3804	P	11.4161	P	11.8491	P	11.6945	P	11.2143	P	11.6912	P	12.0718	P	12.2521	P	12.3068	P	11.2577	P	12.3223	P	12.6629
214022_s_at	9.18389	P	8.56533	P	11.4785	P	7.78673	P	8.65132	P	8.84992	P	7.63003	P	8.47867	P	8.177	P	9.72914	P	10.5811	P	9.88811	P	9.52353	P	11.0089	P	8.70346	P	9.7758	P	10.4234	P	10.1731	P	10.4872	P	9.42851	P	8.71579	P	8.58838	P	9.29721	P	11.4025	P	11.565
214836_x_at	12.0163	P	11.7805	P	12.0882	P	11.7587	P	12.1376	P	12.0441	P	12.2181	P	12.089	P	12.1655	P	12.0922	P	11.9305	P	12.6399	P	12.6547	P	12.1301	P	11.9884	P	12.2447	P	12.4261	P	12.2169	P	12.2656	P	12.3356	P	13.0906	P	12.2196	P	12.1268	P	12.4303	P	12.7075
216516_at	2.96933	M	2.9893	A	2.99227	A	2.93857	A	2.87552	A	3.00107	A	2.9343	A	3.01794	A	2.87976	A	3.03331	A	2.9155	A	3.0342	A	3.38931	P	3.1349	P	2.99748	P	2.94302	P	3.02941	A	3.19209	P	3.10398	A	2.84299	A	3.07103	M	3.25276	P	3.03789	A	3.00313	A	3.33562
216517_at	4.52367	P	5.34575	P	4.79712	P	4.94913	P	4.986	P	5.0194	P	4.95342	P	5.52635	P	5.54332	P	5.45737	P	5.06518	P	4.97815	P	5.09482	M	5.89945	P	5.51139	P	5.59857	P	6.59293	P	5.09834	P	5.9529	P	5.01138	P	5.72186	P	5.40241	P	6.08823	P	6.25992	P	7.61348
218118_s_at	7.5267	P	7.40992	P	7.23416	P	7.25195	P	7.43276	P	7.49914	P	7.46352	P	7.01693	P	7.51471	P	6.8848	P	7.47405	P	8.13816	P	7.77835	P	7.7653	P	7.29525	P	7.72358	P	7.89596	P	7.48669	P	7.58762	P	7.5707	P	7.59673	P	7.71139	P	7.4894	P	7.64157	P	7.71444
218149_s_at	10.0994	P	10.1402	P	10.2742	P	10.4704	P	10.2851	P	9.75934	P	10.2624	P	10.3455	P	10.0857	P	10.3244	P	10.0636	P	9.08593	P	9.29445	P	9.94431	P	10.0211	P	9.6427	P	9.66664	P	9.74476	P	10.348	P	10.0039	P	10.0334	P	9.80742	P	9.90381	P	9.80712	P	9.77169
219148_at	2.98518	A	3.03818	A	3.21584	P	3.0969	A	2.9409	A	3.1025	A	3.03999	A	3.01013	A	3.11086	A	2.95431	A	3.12147	A	5.13915	P	3.32365	A	3.39775	P	3.12702	A	3.27146	P	3.19095	A	3.09903	A	3.10647	A	3.22844	A	3.79006	P	3.05158	A	3.06001	A	3.59656	P	3.88719
219259_at	7.15712	P	7.07555	P	7.10959	P	7.07482	P	6.83106	P	6.69304	P	7.74608	P	7.09424	P	7.16537	P	6.78355	P	7.20859	P	9.90355	P	9.32148	P	7.1466	P	6.97361	A	7.58123	P	7.9132	P	7.38883	P	7.26582	P	7.77793	P	9.29516	P	7.60062	P	7.34165	P	8.49241	P	9.24813
222115_x_at	5.40244	A	5.29927	A	5.34712	P	5.20796	P	5.22556	P	5.46048	A	5.20703	A	5.37354	A	5.3212	P	5.11283	A	5.29733	A	4.96681	A	5.30027	A	5.17399	A	5.12815	A	5.19229	A	5.34175	A	5.36166	A	5.15671	P	5.11423	A	5.30971	A	5.18191	A	4.96785	P	5.04445	A	5.21429
222989_s_at	5.13774	P	5.18821	P	5.44681	P	5.2947	P	5.47585	P	5.35108	P	5.30781	P	5.00482	P	5.32167	P	5.14757	P	5.42142	P	5.65255	P	5.51539	P	5.56806	P	4.91396	P	5.43865	P	5.68819	P	5.492	P	5.59351	P	5.45947	P	5.66478	P	5.68716	P	5.33662	P	5.96611	P	5.83387
224518_s_at	9.02561	P	9.45131	P	9.16296	P	9.51288	P	9.06361	P	9.24032	P	9.13397	P	9.155	P	9.18639	P	8.72585	P	9.28209	P	8.61624	P	8.5512	P	9.1352	P	8.99776	P	9.28364	P	8.75359	P	9.00516	P	8.99984	P	8.92007	P	8.44964	P	8.73493	P	9.37292	P	7.82255	P	8.89643
225802_at	8.2007	P	7.86365	P	7.23602	P	7.73959	P	7.33043	P	7.38328	P	7.44468	P	7.63619	P	6.8936	P	6.68059	P	6.86796	P	6.86998	P	7.05346	P	7.34137	P	7.38393	P	6.78693	P	6.85888	P	6.88973	P	7.08575	P	7.7853	P	6.84684	P	7.52459	P	7.25603	P	6.9788	P	6.4757
226466_s_at	7.85143	P	8.20131	P	8.3224	P	8.18803	P	7.71938	P	7.69493	P	7.76938	P	7.9403	P	7.81237	P	7.22274	P	7.62308	P	7.49303	P	7.64072	P	8.60209	P	7.79162	P	7.59895	P	7.78778	P	7.97315	P	7.68796	P	7.64844	P	7.71007	P	7.25378	P	7.67101	P	7.72549	P	7.41977
227476_at	8.83713	P	8.94763	P	8.18699	P	8.54611	P	8.57143	P	8.54554	P	8.47324	P	8.48503	P	8.31959	P	7.92133	P	8.18421	P	7.26267	P	8.10053	P	8.00562	P	8.1421	P	8.33935	P	8.40549	P	8.68686	P	8.52528	P	8.88768	P	7.65733	P	8.31141	P	8.00171	P	7.71046	P	7.68325
227808_at	6.71254	P	7.12662	P	5.97597	P	6.93016	P	7.06761	P	6.78852	P	6.66939	P	6.49985	P	6.5852	P	4.95465	P	6.19904	P	5.78166	P	5.37945	P	6.40958	P	5.89054	P	6.62532	P	6.05664	P	5.93081	P	6.52685	P	6.4206	P	5.73396	P	7.14304	P	6.40955	P	6.55749	P	6.60038
228486_at	4.35466	A	4.517	P	4.08955	A	4.24479	A	4.41058	P	4.39888	P	4.73093	P	4.23576	A	4.36675	P	4.31879	A	4.12114	A	7.68968	P	6.97537	P	4.70508	P	4.27515	A	5.23049	P	5.58571	P	5.37618	P	4.95131	A	5.06667	P	6.28253	P	5.14959	P	4.40773	A	6.31407	P	6.84396
228698_at	3.48887	P	4.52787	P	4.35177	P	4.11582	P	3.77227	P	4.26777	P	3.58543	P	3.87871	P	3.32811	P	3.1135	P	3.08966	A	2.92948	A	3.18141	P	3.57447	P	3.6216	A	3.49836	P	2.60651	A	3.64417	P	3.36025	P	3.30338	A	3.08764	A	5.17939	P	3.45839	P	3.2404	P	2.92484
228959_at	9.54933	P	9.8042	P	9.46211	P	9.47541	P	9.19984	P	9.59624	P	9.45642	P	9.62285	P	9.21141	P	8.75754	P	8.91852	P	8.92523	P	9.25998	P	9.04983	P	9.32503	P	9.53461	P	9.11823	P	9.86359	P	9.14801	P	9.44538	P	8.70627	P	9.2527	P	9.29924	P	8.88597	P	8.85347
229874_x_at	9.25199	P	9.16749	P	9.1071	P	9.32228	P	9.15503	P	9.13898	P	9.14726	P	9.33323	P	9.45009	P	8.99283	P	9.11503	P	8.43666	P	8.72551	P	9.18545	P	9.15875	P	8.84924	P	8.93453	P	9.28228	P	8.90774	P	9.02625	P	8.8204	P	9.36491	P	8.80603	P	8.95582	P	8.59903
230448_at	4.48329	A	4.43221	A	4.61808	A	4.28142	A	4.46693	A	4.35986	M	4.54994	P	4.41734	A	4.44512	P	4.72959	M	4.05043	A	7.41523	P	5.65516	P	4.74154	A	4.42927	A	4.71065	M	4.69983	A	4.60492	A	4.86246	P	5.06416	A	6.15276	A	4.80214	M	4.30631	A	5.38874	P	6.20621
231665_at	2.83055	A	2.90882	P	2.71794	A	2.79831	A	2.69547	A	2.68947	A	2.81092	A	2.8785	A	2.90983	A	3.23148	A	2.85821	A	2.8867	A	2.80221	A	3.04125	A	2.82924	A	2.89282	A	2.88866	A	2.87408	A	3.2479	P	2.96967	A	2.84489	A	2.91882	A	2.99304	A	2.9501	A	2.93408
234630_at	3.85076	A	3.88142	A	3.81312	A	3.93625	A	3.89423	A	3.87531	A	3.86355	A	3.95946	A	3.87854	A	4.43546	P	4.16844	A	4.0086	A	4.06573	A	3.98951	A	4.1587	A	3.90483	A	3.78915	A	4.13501	A	3.96648	A	4.09243	A	4.56865	P	3.97073	A	3.96028	A	3.87996	A	4.05655
234962_at	3.67954	A	3.76587	A	3.79614	A	3.87778	P	3.78649	A	3.78821	P	3.86742	A	3.87378	A	3.8371	A	3.94996	A	3.89301	A	3.83727	A	3.95048	A	3.97492	P	4.16055	A	3.95675	P	3.88502	P	4.11848	M	4.03341	P	3.89912	P	3.67357	A	4.08074	A	4.11183	P	3.84541	P	3.79819
235583_at	4.84886	A	5.1315	P	4.75105	A	4.88674	A	5.01024	P	5.18301	A	5.06754	P	4.82651	A	4.86909	A	4.76437	A	5.23411	P	5.458	P	5.10662	A	5.18149	P	4.68978	A	5.19896	P	5.56725	P	5.56146	P	5.06937	A	6.06923	P	5.06942	P	5.27646	P	5.28997	P	6.07046	P	5.53552
237849_at	4.77675	P	5.15739	P	4.79257	P	4.57415	P	5.76341	P	5.61542	P	5.12643	P	5.66962	P	5.6269	P	5.68585	P	4.09834	P	7.71243	P	7.56894	P	5.82039	P	5.38434	P	6.22394	P	6.64242	P	5.78484	P	6.83258	P	6.0575	P	7.22163	P	5.12611	P	5.40078	P	6.48869	P	7.01487
238567_at	3.23228	A	3.44131	A	3.30182	A	3.43424	A	3.39741	M	3.66088	A	3.29722	A	3.48358	A	3.38884	A	3.46389	A	3.32768	A	3.85694	P	4.22349	A	3.47156	A	3.75471	A	3.45815	A	3.29371	A	4.13496	P	3.6304	A	3.75101	A	3.86589	P	4.09516	P	3.44884	A	4.25285	P	3.72675
239041_at	3.02402	A	3.11656	P	3.03046	A	3.15024	M	3.06801	A	3.04779	A	3.09937	A	2.90331	A	3.04779	A	3.44971	P	3.15974	A	3.179	A	2.93617	A	3.32353	P	3.11846	A	3.13114	A	3.19247	A	3.16044	A	3.35148	A	2.85329	A	3.27119	A	3.16695	A	3.0513	A	3.1186	A	3.1884
41856_at	6.38216	A	6.12502	A	6.50038	P	6.18032	A	6.16964	P	6.4499	P	6.38448	A	6.44071	A	6.25062	A	6.64522	M	6.39948	P	6.58516	P	6.32149	P	6.61595	P	6.70488	A	6.38256	P	6.50157	P	6.56355	A	6.3298	P	6.40332	A	6.39163	A	6.47847	P	6.54587	A	6.63846	P	6.55707
228321_s_at	2.66263	A	2.83071	A	2.89254	A	2.98247	A	2.72347	A	2.71353	A	2.70192	A	2.8073	A	2.63551	A	2.72508	A	2.91107	A	3.10348	A	2.97652	A	2.90792	A	2.91094	P	2.8723	A	3.00028	A	2.87172	A	2.94273	A	2.82019	A	2.96046	A	2.98392	A	3.02167	P	2.73007	A	2.88501
1561642_at	2.88959	A	2.77705	A	2.9831	A	2.80847	A	2.80361	A	2.92646	A	2.83594	A	2.97069	A	3.0078	A	3.15171	A	2.93658	A	2.98506	A	3.07658	A	3.10721	A	3.10247	A	2.93804	A	2.9422	A	3.07549	P	3.04489	A	2.75569	A	3.21793	A	3.08585	A	2.95644	A	3.02305	P	3.11912
1562953_s_at	3.10385	A	3.02611	A	3.04917	A	3.02611	A	3.02444	A	3.44173	A	3.12965	A	3.16393	A	3.11173	A	3.22881	A	3.17034	A	3.01867	A	3.24318	A	3.08467	A	3.34026	A	3.43899	A	3.32686	A	3.1868	A	3.47817	A	3.2017	P	3.52844	A	3.19248	A	3.18615	A	3.3244	A	3.48079
1565597_at	3.273	A	3.32863	A	3.42158	A	3.10176	A	2.97848	A	3.35567	A	3.13981	A	3.15557	A	3.03729	A	3.3528	A	3.20069	A	3.38729	A	3.46998	A	3.36234	A	3.32028	A	3.79156	P	3.14683	A	3.35025	A	3.18353	A	4.14836	P	3.52256	P	3.54594	A	3.41443	A	3.47233	A	3.49371
200868_s_at	7.85925	P	7.75825	P	7.57589	P	7.58372	P	7.50393	P	7.22871	P	7.46999	P	7.45622	P	7.60337	P	7.74432	P	7.53236	P	8.42521	P	7.79188	P	7.89042	P	7.23236	P	7.65992	P	8.08037	P	7.60973	P	7.86364	P	7.87534	P	7.67264	P	7.7885	P	7.65409	P	7.94317	P	7.96418
200952_s_at	3.24985	A	3.12567	A	3.5153	P	3.14281	A	3.23381	A	3.51067	A	3.26153	A	3.33686	A	3.30746	A	3.13025	A	3.14712	A	3.21569	A	3.38694	A	3.22142	A	3.21818	A	3.19998	A	3.15575	A	3.13025	A	3.18179	A	2.9482	A	3.03908	A	3.21364	A	3.08632	A	2.96844	A	3.09095
201096_s_at	7.03921	P	6.80551	P	6.69739	P	6.82645	P	7.22491	P	6.89709	P	7.09162	P	6.75543	P	7.28258	P	6.11008	P	6.78146	P	9.48421	P	8.84357	P	7.40308	P	6.59923	P	7.72094	P	8.43658	P	7.71001	P	7.34826	P	7.78566	P	8.8873	P	7.85173	P	7.34895	P	8.65376	P	8.80819
201351_s_at	9.16332	P	9.1379	P	9.4397	P	8.88477	P	9.0218	P	9.38742	P	9.0373	P	8.9523	P	9.28297	P	9.2106	P	9.14589	P	9.96842	P	9.6299	P	9.58	P	9.34904	P	9.4268	P	9.53774	P	9.58002	P	9.167	P	8.96883	P	9.44771	P	9.43143	P	9.26965	P	9.39746	P	9.85125
201799_s_at	6.43137	P	6.69529	P	6.32618	A	6.3632	P	6.25603	P	5.97255	P	6.45223	P	6.17804	P	6.34341	P	6.17413	A	6.38352	P	7.40959	P	7.05477	P	6.3707	P	6.1345	P	6.57485	P	6.69692	P	6.44176	P	6.75172	P	6.88491	P	6.84846	P	6.70398	P	6.75753	P	6.74233	P	7.0734
201829_at	5.74282	P	5.49847	P	5.82759	P	5.84612	P	5.97458	P	5.85673	P	5.75931	P	5.93973	P	5.63871	P	5.86562	P	5.76492	P	6.78104	P	6.10497	P	5.82841	P	5.90823	P	6.02044	P	6.05875	P	5.92394	P	5.88892	P	6.22994	P	6.73491	P	5.91016	P	5.75039	P	6.25978	P	6.35975
202081_at	11.7902	P	11.5389	P	10.9151	P	11.2195	P	11.4541	P	11.2409	P	11.066	P	11.4177	P	10.9396	P	11.0763	P	10.7637	P	10.3381	P	10.8311	P	11.0399	P	10.7617	P	11.0401	P	10.8806	P	10.7515	P	11.0866	P	10.8328	P	11.1326	P	11.1768	P	10.4912	P	12.6706	P	10.2018
202743_at	3.10572	A	2.97903	A	3.2554	A	3.39445	A	3.10986	A	3.07203	A	3.24306	A	3.27747	A	3.2288	A	3.12983	A	3.50351	A	3.64324	A	3.53391	A	3.41685	A	3.25252	A	3.25854	A	3.52685	P	3.35259	A	3.28137	A	3.00693	A	3.27383	A	3.27441	A	3.62802	A	3.32948	A	3.69937
203216_s_at	2.64618	A	2.81066	A	2.95	A	2.77511	A	2.70343	A	2.84064	A	2.87719	A	2.73826	A	2.81146	A	2.90414	A	2.74249	A	3.38457	P	3.06126	A	2.99529	P	2.60374	A	2.90263	A	2.89679	A	3.04158	A	2.98338	A	2.95502	A	3.08672	A	2.86204	A	2.87813	A	2.90156	A	2.82722
203511_s_at	6.74175	P	6.54018	P	6.77347	P	6.53175	P	7.06214	P	6.60666	P	6.70087	P	6.36876	P	6.65513	P	6.73461	P	6.37902	P	7.99288	P	7.24277	P	7.38841	P	6.91635	P	6.79138	P	8.14094	P	6.79937	P	6.73425	P	6.76016	P	7.10643	P	6.76653	P	6.84286	P	6.75938	P	7.00998
204211_x_at	6.32283	P	6.12495	P	6.58304	P	6.52501	P	6.38554	P	6.38855	P	6.32724	P	6.4514	P	6.23452	P	6.65707	P	6.88135	P	6.24617	P	6.73488	P	7.09292	P	6.53966	P	6.56542	P	6.95445	P	6.69282	P	7.68331	P	7.31382	P	6.42674	P	6.52393	P	6.51534	P	7.54118	P	7.60264
206417_at	3.28432	A	3.21244	A	3.37127	A	3.20214	A	3.33217	A	3.3274	A	3.17297	A	3.11354	A	3.05784	A	3.26551	A	3.34434	A	3.7846	A	3.40298	A	3.40746	A	3.33863	A	3.24852	A	3.32169	A	3.50413	A	3.44479	P	3.75934	A	3.36825	A	3.44292	P	3.3862	A	3.12868	A	3.28547
208991_at	9.04142	P	8.85088	P	8.82366	P	8.79575	P	8.99548	P	8.7351	P	8.87872	P	8.69994	P	8.86976	P	8.23541	P	8.69827	P	8.96747	P	8.75282	P	8.69031	P	8.54207	P	8.62651	P	8.88316	P	8.6761	P	8.69278	P	8.94687	P	8.49841	P	8.76127	P	8.59839	P	8.40544	P	8.69829
209954_x_at	4.40839	A	4.54307	M	4.15742	A	4.23392	P	4.43024	A	4.59653	A	4.25929	A	4.40085	A	4.42089	A	4.25808	A	4.61274	M	4.65762	P	4.44947	A	4.3862	A	4.52898	A	4.758	M	4.65048	A	4.44947	A	4.45334	A	4.51131	A	4.82432	A	4.85479	P	5.02581	P	4.52886	A	5.26984
210350_x_at	6.42407	P	6.26254	P	5.982	P	6.36749	P	6.19641	P	5.81466	P	6.05261	A	6.51005	P	6.27343	P	6.18	P	5.72611	P	6.10998	P	5.46675	A	6.10867	A	5.97739	P	6.01899	P	5.97211	P	5.69346	P	6.05994	P	5.4662	A	5.91047	M	6.11572	P	5.85563	P	6.0065	P	5.8893
210402_at	3.03952	A	3.05703	A	3.05681	A	3.09926	A	3.16842	A	2.91385	A	3.01378	A	3.1187	A	3.14332	A	3.15315	A	2.95244	A	3.13031	A	3.19681	A	3.14186	A	3.25972	P	3.24171	A	3.33223	A	3.29684	A	3.15454	A	3.16324	A	3.19083	A	3.05857	A	3.10204	A	3.11441	A	3.24851
210987_x_at	4.96906	P	5.37068	P	4.9764	A	5.29128	P	4.80821	P	4.80115	A	4.92612	P	4.95818	M	4.79061	A	4.44381	A	4.52932	P	4.90849	P	4.80621	P	4.63209	P	4.63707	A	4.86729	P	4.58161	A	5.04719	P	4.64237	P	4.64448	P	4.87917	P	5.05412	P	4.73601	P	4.63647	M	4.63281
211645_x_at	10.4882	P	9.61739	P	9.67125	P	9.89965	P	10.1481	P	10.0947	P	10.5243	P	10.2578	P	10.4744	P	9.99998	P	10.2213	P	12.032	P	12.0007	P	10.4872	P	10.0528	P	10.7157	P	11.1599	P	10.3614	P	10.8282	P	10.1829	P	11.997	P	10.7436	P	10.6194	P	11.4576	P	12.0338
215598_at	4.22424	A	4.38076	P	4.63827	M	4.91782	P	4.64328	P	4.31071	A	4.40357	P	4.22443	A	4.58432	A	3.91249	A	4.14906	P	4.18542	A	3.84376	A	4.3372	P	4.08994	A	4.6315	P	4.05626	A	4.56783	A	4.12652	A	4.21657	A	4.20265	A	4.83926	P	3.88598	A	4.17558	P	4.34348
215946_x_at	11.1943	P	11.1413	P	11.068	P	11.2348	P	11.2161	P	11.0769	P	11.634	P	11.5742	P	11.2182	P	11.4521	P	11.0363	P	12.1081	P	11.977	P	11.2765	P	11.2294	P	11.4947	P	11.8047	P	11.3912	P	11.5469	P	11.7523	P	11.9972	P	11.5869	P	11.2594	P	11.9159	P	12.0245
216430_x_at	6.50677	A	6.111	A	6.0023	A	6.30124	A	6.02567	A	6.07792	A	6.76039	A	6.63098	A	6.71196	A	6.14735	A	6.44494	A	7.68959	P	7.15711	M	6.57267	A	6.47355	A	6.77648	A	7.16859	A	6.39111	P	6.86035	A	6.5454	A	8.65331	M	6.90374	P	6.64128	A	7.48815	P	8.07316
216483_s_at	7.46877	P	7.02658	P	6.27827	P	7.19305	P	7.32736	P	7.24416	P	7.35237	P	6.86458	P	7.46537	P	7.06651	P	6.86867	P	9.38821	P	9.25541	P	7.9844	P	7.20299	P	7.51417	P	8.27668	P	7.5906	P	7.74248	P	7.52508	P	9.078	P	7.53826	P	6.9933	P	8.0948	P	8.46875
216905_s_at	6.63092	P	6.83011	P	6.2381	P	6.46004	P	6.25091	P	6.32304	P	6.09088	P	6.78985	P	5.88101	P	5.56648	A	5.09523	P	6.25081	P	6.69685	P	5.89726	P	5.95392	P	5.81709	P	5.88994	P	5.87543	A	5.65796	A	6.65736	P	5.05544	A	6.31035	P	5.76947	P	6.08159	P	4.65675
217807_s_at	13.5673	P	13.519	P	13.4749	P	13.5913	P	13.5089	P	13.3123	P	13.515	P	13.3959	P	13.5284	P	13.4566	P	13.447	P	13.1036	P	13.3318	P	13.5391	P	13.4611	P	13.3039	P	13.4215	P	13.4352	P	13.3264	P	13.439	P	13.3577	P	13.3829	P	13.4057	P	13.2961	P	13.2442
218549_s_at	6.30786	P	6.9106	P	6.60718	P	6.74452	P	6.69534	P	7.25211	P	6.33353	P	6.9044	P	6.76491	P	6.72543	P	6.91569	P	7.91811	P	6.9165	P	7.65011	P	7.00143	P	6.98229	P	6.90086	P	7.228	P	6.76702	P	6.61007	P	6.92514	P	7.24261	P	6.99727	P	7.80788	P	7.60436
219118_at	5.80943	P	5.89341	P	6.38674	P	5.47624	P	5.91368	P	6.54512	P	6.15574	P	6.34216	P	6.33904	P	6.48386	P	5.05808	P	10.1826	P	9.33091	P	6.67332	P	6.02484	P	6.44193	P	7.1332	P	6.93051	P	6.23812	P	7.26538	P	8.97785	P	6.55784	P	6.03422	P	8.0085	P	8.11477
220495_s_at	8.29377	P	8.47452	P	8.30288	P	9.06679	P	8.6794	P	9.03187	P	9.38346	P	8.46538	P	8.84052	P	9.11548	P	9.14421	P	10.3619	P	10.2251	P	8.84733	P	8.62534	P	9.26809	P	9.33654	P	9.07593	P	8.81638	P	8.96354	P	9.84085	P	9.34058	P	8.74256	P	9.44384	P	9.92315
220833_at	2.85082	A	2.88689	A	2.95799	A	2.77671	A	2.85336	A	2.9409	A	2.89182	A	3.10386	A	2.99326	A	3.04999	A	3.03629	P	2.92948	A	2.90374	A	2.98843	A	3.01846	A	2.95149	A	3.01981	A	3.2346	A	3.04216	A	3.06764	A	2.96363	A	3.21836	A	3.08016	A	2.96589	A	3.15073
221671_x_at	13.7705	P	13.6065	P	13.6219	P	13.5575	P	13.7466	P	13.6386	P	13.9237	P	13.744	P	13.9131	P	13.7566	P	13.7271	P	14.181	P	14.2181	P	13.7916	P	13.7271	P	13.9201	P	14.0251	P	13.913	P	13.8346	P	13.9711	P	14.1519	P	13.9516	P	13.7143	P	14.1151	P	14.2744
221760_at	7.93226	P	8.17342	P	7.8733	P	8.15001	P	8.7865	P	8.93391	P	9.02781	P	8.06228	P	8.93944	P	8.1481	P	8.06942	P	10.4046	P	9.96486	P	8.74081	P	8.62826	P	9.24924	P	9.36795	P	9.23263	P	9.20699	P	8.95928	P	9.53582	P	9.32091	P	8.51335	P	10.1484	P	10.5855
221879_at	5.50948	A	5.20464	A	5.24809	A	5.55697	A	5.41384	P	5.42102	A	5.45716	A	5.31959	A	5.51924	A	4.95804	A	5.01003	A	7.16385	P	6.42371	P	5.45677	A	5.57663	A	5.71384	A	5.87307	M	5.85907	A	5.61291	A	5.48082	A	5.99742	A	5.96763	P	5.57471	A	5.69155	A	6.36795
222101_s_at	3.23353	A	3.36624	A	3.52318	A	3.27028	P	3.21543	A	3.43823	A	3.30121	A	3.35154	A	3.47322	A	3.20926	A	3.20164	A	3.2881	A	2.94821	A	3.10721	A	3.27413	A	3.23591	A	3.11569	A	3.45999	A	3.46749	A	2.93438	A	2.97059	A	3.21298	A	3.0637	A	3.15315	A	3.25411
223287_s_at	10.9959	P	10.6349	P	11.0495	P	11.1138	P	10.856	P	10.5226	P	10.8117	P	11.2848	P	10.753	P	10.7015	P	10.6798	P	9.35586	P	10.3894	P	10.3198	P	10.5904	P	10.4175	P	10.7637	P	10.1725	P	11.3535	P	10.6673	P	10.8534	P	10.4387	P	10.7368	P	10.33	P	10.2825
223625_at	4.8681	A	4.53635	A	4.93237	A	5.11562	P	5.06865	P	4.78318	A	5.18352	P	4.77941	A	5.59814	P	4.50232	A	5.30776	P	6.34019	P	5.2958	P	5.33135	A	4.89229	A	5.36317	P	6.1346	P	4.86854	A	5.82405	P	5.26301	A	5.8605	P	5.38067	A	5.81961	P	5.7156	P	5.96535
226002_at	3.09926	A	4.61613	P	3.28152	P	3.78209	P	3.80843	P	3.52758	P	3.28807	P	3.38546	P	4.29132	P	3.33111	P	4.04913	P	4.85237	P	4.51266	P	4.23891	P	4.02669	P	3.80792	P	4.52895	P	3.89232	P	4.37077	P	4.75171	P	5.24931	P	4.22323	P	4.92201	P	4.26932	P	4.40915
226245_at	3.48556	P	3.28626	P	3.26524	P	3.20379	P	3.31057	A	3.31187	P	3.398	P	3.15769	A	3.36067	A	3.43719	P	3.22195	P	4.06284	P	3.50004	P	3.38334	P	3.57475	A	3.62699	P	3.56353	A	3.52103	P	3.30314	P	3.38272	P	3.40775	P	3.51998	P	3.21844	P	3.51219	P	3.78271
228762_at	7.53628	P	7.29465	P	7.86324	P	7.66382	P	7.33153	A	7.74625	P	7.3606	A	7.50879	P	7.57881	P	6.89895	A	7.48363	A	6.82935	P	7.4674	P	7.98889	P	7.00857	A	7.47799	P	7.1458	A	7.05858	A	7.39458	P	6.885	P	6.91719	A	7.3631	P	7.01754	P	7.32832	P	7.20911
230803_s_at	7.03167	P	7.01891	P	5.79182	P	6.4775	P	6.09014	P	7.56679	P	6.33979	P	6.95927	P	6.82122	P	6.11121	P	5.0477	P	5.461	P	5.01189	P	5.72624	P	5.58177	P	5.97359	P	5.91873	P	5.85127	P	6.12765	P	6.77628	P	6.11348	P	6.60509	P	7.54243	P	5.28567	P	4.74728
232092_at	5.13005	M	4.99933	P	5.20711	A	4.87032	P	4.93942	P	4.70733	P	4.93082	P	5.14599	M	5.1606	P	4.79955	A	5.13856	P	5.23687	P	5.19245	P	5.102	P	4.96316	P	5.37092	P	5.45188	P	5.62856	P	5.00488	P	5.46556	P	5.23364	P	5.31462	P	5.21912	P	5.50617	P	5.57581
237592_at	3.4363	A	3.23419	A	3.25699	A	3.27009	A	3.08842	A	3.31805	A	3.30144	A	3.38277	A	3.22466	A	3.43816	A	3.33645	A	3.8849	A	3.51433	M	3.59692	A	3.57236	A	3.18428	A	3.81013	A	3.52461	A	3.23727	A	3.57008	A	3.51254	A	3.48708	P	3.0916	A	3.42364	P	3.93799
240806_at	6.57547	P	7.43868	P	6.98036	P	6.8678	P	6.57037	P	7.00033	P	6.61592	P	7.08872	P	6.66515	P	6.44612	P	6.53609	P	6.10622	P	6.38026	P	6.29372	P	6.59254	P	6.22362	P	6.42686	P	6.43004	P	6.14178	P	6.68663	P	6.69341	P	7.09385	P	6.66809	P	6.63366	P	6.05284
243050_at	3.91052	P	3.82841	P	3.94705	A	3.72152	A	3.65365	A	3.78148	A	3.72836	A	3.76256	A	3.93297	A	3.77666	A	3.5814	A	3.478	A	3.67866	A	3.82966	M	3.48089	A	3.5042	A	3.6934	A	3.63488	A	3.70954	A	3.73937	P	3.65796	A	3.60496	A	3.71404	A	3.69823	A	3.82523
1558858_at	2.93573	A	2.81812	A	2.91989	A	2.86777	A	2.78929	A	2.78153	A	2.80331	A	2.86026	A	2.95583	A	3.03099	A	2.98882	A	2.97816	A	3.00661	A	2.90986	A	2.89246	A	2.8118	A	2.87609	A	2.84792	A	2.95021	A	2.96846	A	2.92484	A	3.10982	P	3.09384	A	3.00999	A	2.90608
1569815_x_at	3.68322	P	3.47871	A	3.7675	P	3.69571	P	3.66208	P	3.72446	P	3.87922	P	3.77135	P	3.85181	P	3.34058	P	3.60558	P	3.3184	A	3.41378	A	3.25789	A	3.78218	P	3.67969	P	3.42029	A	3.35702	A	3.67753	P	3.64156	P	3.60385	A	3.93049	P	3.43852	M	3.68731	P	3.44207
200098_s_at	10.2531	P	10.4362	P	10.1542	P	10.235	P	10.0797	P	10.0381	P	10.2892	P	10.1636	P	10.0338	P	10.4125	P	10.2084	P	10.8974	P	10.3571	P	10.1208	P	10.1953	P	10.3688	P	10.298	P	10.2107	P	10.2577	P	10.4748	P	10.586	P	10.3313	P	10.3046	P	10.5397	P	10.6426
201239_s_at	9.71219	P	9.51454	P	8.96839	P	9.70824	P	9.93571	P	9.95883	P	10.0056	P	9.59934	P	10.0261	P	9.14251	P	9.58524	P	10.8386	P	10.5333	P	10.2028	P	9.6296	P	10.1899	P	10.4165	P	10.1107	P	9.87886	P	10.1326	P	10.658	P	10.0535	P	10.0213	P	10.1971	P	10.3047
201398_s_at	10.3403	P	10.4229	P	10.3793	P	10.3818	P	10.5916	P	10.7778	P	10.6559	P	10.3048	P	10.5167	P	10.2092	P	10.5506	P	11.0571	P	10.9574	P	10.6526	P	10.5409	P	10.8393	P	10.9088	P	10.8088	P	10.6796	P	10.6534	P	10.7736	P	10.8104	P	10.4909	P	10.7665	P	11.0931
201543_s_at	5.4857	M	5.74081	P	5.38123	P	5.3768	A	5.47367	P	5.45354	P	5.594	P	5.26203	A	5.82276	P	5.54965	P	5.24522	P	8.20613	P	7.246	P	6.31575	P	5.38818	A	6.19803	P	6.68177	P	6.28404	P	5.94478	P	6.46017	P	7.11571	P	6.02977	P	5.33827	P	6.89383	P	7.07948
202468_s_at	3.09071	A	3.28537	A	3.16677	A	3.08891	A	3.33434	A	3.23572	A	3.20064	A	3.06794	A	3.14526	A	3.29521	A	3.16021	M	4.33743	P	3.40881	P	3.16784	A	3.28948	P	3.22972	A	3.26639	P	3.0857	A	3.31441	A	3.43738	P	3.92413	P	3.32956	P	3.60095	A	3.44648	P	3.71103
202763_at	6.00992	P	6.57967	P	5.89722	P	6.3217	P	6.31699	P	6.4028	P	6.76552	P	6.05407	P	6.38534	P	6.08016	P	6.09278	P	8.34698	P	7.88037	P	6.31855	P	6.65869	P	6.70708	P	7.03474	P	6.84187	P	6.37822	P	6.70005	P	7.31169	P	6.90663	P	6.48104	P	6.77572	P	7.59054
203764_at	3.06975	A	3.0028	A	2.89536	A	3.04999	A	2.91671	A	3.53322	A	3.04275	A	3.02766	A	3.09457	A	2.80441	A	2.93183	A	6.4101	P	4.53092	P	3.34254	P	3.27688	A	3.58944	P	3.92117	P	3.85325	A	3.21147	A	3.22346	A	4.28444	P	3.43523	P	3.03864	A	3.84008	P	4.22015
203831_at	8.3243	P	8.37929	P	8.4773	P	8.31407	P	8.55661	P	8.60814	P	8.30706	P	8.62142	P	8.47422	P	7.99576	P	8.70164	P	7.68918	P	8.13433	P	8.0529	P	8.33802	P	8.4548	P	8.34068	P	8.26039	P	8.36788	P	8.43374	P	8.23483	P	8.22522	P	8.30014	P	8.23385	P	8.25033
204026_s_at	4.09043	A	4.25367	P	4.78402	P	4.45281	P	4.3676	P	4.42244	P	4.55345	P	4.5869	P	4.55934	P	4.4276	P	4.24384	P	8.6385	P	5.71776	P	5.04242	P	4.48069	P	5.21842	P	6.0275	P	5.55045	P	5.31978	P	5.24244	P	6.89094	P	5.42057	P	3.80234	A	7.16606	P	7.21372
207990_x_at	3.24665	A	3.3518	A	3.38499	A	3.23204	A	3.09116	A	3.20475	A	3.13222	A	3.22662	A	3.2373	A	3.3024	A	3.13113	A	3.35103	A	3.21319	A	3.38694	P	3.31684	A	3.34375	P	3.47907	P	3.63362	A	3.4222	A	3.3121	A	3.44421	A	3.32593	A	3.38778	A	3.55452	A	3.94324
208843_s_at	8.33396	P	8.59198	P	8.78141	P	8.77056	P	8.60956	P	8.71673	P	8.60804	P	8.24575	P	8.60343	P	8.14868	P	8.66497	P	9.45507	P	9.05798	P	8.78894	P	8.68951	P	8.74767	P	8.96469	P	8.87424	P	8.66101	P	8.81174	P	8.83491	P	8.67081	P	8.70657	P	9.08084	P	9.176
209679_s_at	7.59496	P	7.42709	P	7.3274	P	7.51924	P	7.83365	P	7.1413	P	7.16056	P	7.36622	P	7.17795	P	7.11642	P	6.87001	P	7.28914	P	6.40799	P	7.58958	P	6.3723	P	6.74773	P	6.99327	P	7.1937	P	6.88761	P	7.46666	P	6.08382	P	7.52351	P	7.07717	P	6.91828	P	6.83969
209797_at	7.60807	P	7.34252	P	7.70221	P	7.60579	P	7.33165	P	7.65252	P	7.78132	P	7.80438	P	7.28629	P	8.595	P	7.54732	P	8.20613	P	7.80732	P	8.2267	P	7.7543	P	7.74409	P	7.50733	P	7.14611	P	7.82598	P	7.79443	P	7.83308	P	8.01132	P	7.93989	P	8.42554	P	7.92225
210097_s_at	9.35468	P	9.65245	P	9.52133	P	9.59867	P	9.66385	P	9.95465	P	9.47097	P	9.59689	P	9.60866	P	10.0472	P	9.52604	P	10.1631	P	9.7563	P	10.1348	P	9.8114	P	9.70239	P	9.57663	P	9.73284	P	9.80274	P	9.65124	P	9.64036	P	9.71626	P	9.91783	P	9.95747	P	9.79356
211798_x_at	8.16484	P	7.62294	P	7.29816	P	7.7051	P	7.93866	P	7.6995	P	8.31197	P	7.81758	P	8.15052	P	8.01329	P	8.0216	P	8.60473	P	8.56435	P	7.96887	P	7.8222	P	8.26672	P	9.07274	P	7.72747	P	8.33706	P	8.02991	P	9.58785	P	8.14771	P	8.26614	P	9.20514	P	9.46884
211927_x_at	13.4003	P	13.4339	P	13.3214	P	13.5145	P	13.4469	P	13.4692	P	13.521	P	13.3986	P	13.3886	P	13.2709	P	13.3831	P	13.4166	P	13.3323	P	13.4238	P	13.3867	P	13.3544	P	13.3166	P	13.3138	P	13.3516	P	13.4293	P	13.439	P	13.3808	P	13.3968	P	13.3046	P	13.3092
212585_at	8.97364	P	9.36279	P	9.26992	P	9.34882	P	9.25404	P	9.41629	P	9.2651	P	8.87682	P	9.38839	P	9.1212	P	9.23499	P	8.26793	P	8.51013	P	9.32274	P	9.13672	P	9.26378	P	8.9857	P	9.17437	P	9.04498	P	8.30474	P	8.07966	P	9.26958	P	9.1625	P	8.60467	P	8.86864
213791_at	3.45395	A	3.28565	A	3.32644	A	3.21987	A	3.13499	A	3.31024	P	3.30337	A	3.26516	A	3.31304	A	2.86854	A	3.19613	A	3.18624	A	3.61987	P	3.16358	A	3.09709	A	3.06247	P	3.30745	P	3.20397	A	2.90697	A	3.05597	A	3.18538	A	3.16733	A	3.24667	A	3.28096	P	3.17248
214446_at	3.52576	A	3.67868	A	3.82405	A	3.10807	A	3.65696	A	3.62499	A	4.08184	A	3.37109	A	3.90134	A	3.85654	A	3.69765	A	5.52572	P	4.65151	M	3.64986	A	3.75581	A	3.72761	A	4.1944	A	4.32258	A	3.91781	A	3.85385	P	4.70385	P	4.22094	A	3.37806	A	4.29837	A	5.24703
214694_at	4.16406	A	3.80901	A	3.97033	A	3.95769	P	4.10204	P	4.3286	A	3.88045	A	4.04722	A	3.83448	A	3.89523	A	3.64386	A	3.56708	A	3.68347	A	3.80209	A	3.59843	A	3.76297	A	3.63239	A	3.81306	A	4.10073	P	3.94721	A	3.49073	A	3.79888	A	3.87799	A	3.78053	A	4.32746
216207_x_at	10.3576	P	9.85663	P	9.64519	P	9.82946	P	10.152	P	10.2342	P	10.4835	P	10.3953	P	10.435	P	10.115	P	10.3162	P	11.6483	P	11.4664	P	10.2335	P	9.9207	P	10.7366	P	11.3275	P	10.2009	P	10.4999	P	10.6311	P	11.9855	P	10.7586	P	10.5361	P	11.3046	P	11.7648
216853_x_at	7.31486	P	7.48496	P	6.79327	P	7.23592	P	7.02076	P	7.42713	P	7.78052	P	7.42741	P	7.17801	P	8.20248	P	7.68588	P	8.37376	P	7.58868	P	8.07202	P	7.1426	P	8.26929	P	8.79826	P	7.30442	P	7.88484	P	6.63741	P	9.64512	P	7.73567	P	7.48051	P	9.12043	P	9.54571
218033_s_at	5.07657	P	4.67659	P	5.17746	P	4.66138	P	4.86735	P	4.14241	P	4.25169	P	4.53393	P	4.27939	A	3.93359	A	3.94494	A	3.88522	A	4.10926	A	4.8108	P	3.81834	A	3.94829	M	4.48689	P	4.37372	P	4.35173	A	3.9109	A	4.23312	A	4.3387	P	4.11036	P	4.68995	P	4.18699
219447_s_at	6.163	P	6.13662	P	6.12769	P	6.15372	P	6.06956	P	6.04111	M	6.12449	P	6.28413	P	6.19191	P	6.40461	P	6.15852	P	5.90264	P	6.40967	P	6.30535	P	6.0394	P	6.16775	M	6.30827	P	6.48034	P	6.23781	P	6.34857	P	6.45182	A	6.2847	P	6.17709	A	6.39855	P	6.42739
221739_at	7.62772	P	7.4449	P	7.33296	P	7.51954	P	7.77038	P	7.65887	P	7.92029	P	7.76605	P	8.00067	P	7.63939	P	7.09855	P	10.3096	P	9.77358	P	8.54129	P	7.89102	P	8.12299	P	8.65099	P	8.27128	P	7.90499	P	8.33734	P	9.5621	P	8.00924	P	7.35344	P	9.06438	P	9.43412
223228_at	6.83159	P	6.98986	P	6.76721	P	6.69105	P	6.36864	P	6.48654	P	6.43073	P	6.90351	P	6.65918	P	6.2837	P	6.38254	P	6.34793	P	5.89553	P	6.49292	P	6.31133	P	6.62219	P	6.50304	P	6.50519	P	6.6167	P	6.33862	P	6.26958	P	6.83375	P	6.48228	P	6.39276	P	6.365
224700_at	8.46033	P	8.96548	P	8.69829	P	8.7998	P	8.50996	P	8.98458	P	8.74792	P	8.59382	P	8.59306	P	8.54127	P	8.55962	P	9.56347	P	8.97901	P	8.70955	P	8.86963	P	9.224	P	9.18351	P	8.70412	P	9.25032	P	9.04384	P	9.17155	P	9.25121	P	8.97375	P	9.21233	P	9.49089
224789_at	4.89997	P	4.45029	P	3.8623	A	4.41114	A	4.76153	P	4.52686	A	4.77886	M	4.43119	A	4.9231	P	4.7409	M	4.422	A	7.01472	P	6.51497	P	4.86091	P	4.41917	A	5.22137	P	5.35072	P	5.01687	P	4.88615	M	5.19606	P	5.88113	P	5.03536	P	4.68614	P	5.59652	P	6.40891
225725_at	8.16776	P	8.3025	P	8.12654	P	8.16092	P	8.40487	P	8.05017	P	8.09939	P	8.0146	P	8.34617	P	7.58108	P	7.98189	P	6.77717	P	7.23388	P	8.18961	P	7.30343	P	8.16213	P	8.01202	P	8.31374	P	8.18502	P	7.20596	P	7.69801	P	8.09229	P	7.69596	P	7.72725	P	7.89955
225897_at	8.24074	P	7.89603	P	7.91205	P	7.92908	P	8.12546	P	8.59003	P	7.7281	P	7.87302	P	7.14719	P	7.08748	P	7.47064	P	6.91229	P	6.43886	P	6.84	P	7.45737	P	7.92864	P	7.10091	P	6.83643	P	7.05463	P	7.56567	P	6.32428	P	8.01441	P	7.84879	P	8.24225	P	7.39583
226796_at	7.37162	P	7.73787	P	7.08143	P	7.65311	P	7.36524	P	7.21271	P	6.94227	P	6.90351	P	7.04001	P	6.39242	P	6.63985	P	6.99629	P	6.99305	P	7.37898	P	6.81715	P	6.99747	P	7.26563	P	6.93522	P	7.14303	P	6.61604	P	6.76889	P	7.03831	P	6.92657	P	6.561	P	6.55932
228096_at	4.10352	A	4.07654	A	4.21469	A	4.11636	A	4.15215	P	3.91423	A	4.24669	A	4.04675	A	4.20656	A	3.98949	A	3.85691	A	3.69103	A	3.64094	A	4.07811	A	3.82134	A	3.70427	A	3.82739	A	4.00081	A	3.72044	A	3.58245	A	3.97175	A	4.65064	P	4.30696	A	3.9515	A	3.81701
229013_at	3.99109	A	3.78932	A	4.50418	P	3.90251	A	3.96508	P	3.82828	A	3.67025	A	3.85824	A	3.83494	A	3.99285	M	4.06503	A	4.45915	A	4.05774	A	4.43718	P	4.05093	A	4.06508	P	4.01937	A	4.25329	A	4.02687	A	3.9901	A	4.10311	A	3.82622	P	4.03718	A	4.01514	P	3.95037
232739_at	7.45251	P	7.26755	P	7.34632	P	7.57546	P	7.41564	P	7.14257	P	7.16387	P	7.29407	P	7.05076	P	7.50554	P	6.9545	P	6.56814	P	6.77566	P	7.26668	P	7.19488	P	6.85379	P	6.98912	P	6.94601	P	6.85101	P	6.822	P	6.89864	P	7.32484	P	6.87566	P	7.36767	P	7.12133
233837_at	5.63339	P	5.38102	A	5.38252	A	5.25754	A	5.54643	P	5.49957	A	5.6484	P	5.2772	A	5.68473	A	5.75804	P	5.70987	P	5.38197	A	5.41408	A	5.95251	A	5.72571	A	5.79458	A	5.65108	M	5.64354	A	5.39991	A	5.65025	A	5.71702	P	5.82355	M	5.54901	P	5.62823	A	5.76089
233958_at	3.0208	A	2.94865	A	3.16677	A	2.95462	A	3.14742	A	3.01846	A	3.03032	A	3.23395	A	3.19247	P	3.47768	P	3.07674	A	3.10326	A	3.18262	P	3.18541	A	3.17428	A	3.10284	A	3.26932	A	3.3363	A	3.25298	A	3.3807	A	3.11502	A	3.12496	A	3.48639	P	3.36346	P	3.34425
234072_at	3.39085	A	3.4089	A	3.53324	A	3.6885	A	3.40869	M	3.76816	A	3.6811	P	3.50854	A	3.40781	A	3.63245	A	3.69349	P	4.90903	P	4.03168	A	3.70434	A	3.74924	A	3.7075	P	3.68372	A	3.36875	A	3.74123	A	3.96171	A	4.2192	P	3.56532	A	3.51559	A	4.28419	P	4.23928
236606_at	4.08904	P	4.51892	P	4.31804	A	5.70922	P	4.33214	P	4.38321	A	5.07584	P	4.35746	P	4.29887	P	4.1281	P	4.60536	P	4.08035	P	4.11938	A	3.84306	P	4.4133	P	4.26072	P	4.02247	P	3.65887	P	4.06455	P	3.97351	A	3.91749	P	4.11391	P	4.04822	P	4.86214	P	4.14278
237065_s_at	3.42587	A	3.44317	A	3.36683	A	3.32704	A	3.21595	P	3.28975	A	3.54196	A	3.32025	A	3.35967	A	3.38718	A	3.46807	A	4.0086	A	3.32465	A	3.45796	P	3.23519	A	3.62378	P	3.65133	P	3.36667	P	3.97371	P	3.42779	A	3.51221	A	3.59158	A	3.90879	P	3.75617	P	3.59647
237440_at	3.4543	A	3.56679	A	3.3867	A	3.34462	A	3.44212	A	3.44943	A	3.57498	A	3.68547	A	3.53714	A	3.62284	A	3.72486	A	4.05716	A	3.58002	A	3.56108	A	3.571	A	3.51164	A	3.63966	A	3.64692	A	3.58074	A	3.75297	A	3.70665	A	3.29717	A	3.58001	A	3.91254	P	3.5802
239085_at	3.34917	A	3.54204	A	3.30533	A	3.27258	A	3.39688	P	3.39612	A	3.35778	A	3.2592	A	3.45222	P	3.45834	A	3.53046	A	3.98376	P	3.82212	A	3.34943	A	3.51591	A	3.39281	A	3.34404	A	3.6867	P	3.55207	A	3.64748	P	3.36172	A	3.70832	M	3.51612	A	3.42821	A	3.45867
241846_at	3.69992	A	3.92165	P	3.78577	A	3.792	P	3.95136	P	3.87229	P	3.70246	A	3.91521	A	3.83715	P	3.84901	A	3.96798	A	4.06351	A	3.81479	A	3.84102	A	3.95428	A	3.70074	A	3.93234	A	4.00272	P	3.94646	P	4.15251	P	3.87975	P	4.01262	P	4.07103	P	4.0161	P	4.16989
242927_at	3.38324	P	3.43285	P	3.66793	M	4.28887	P	3.51633	P	3.92869	P	3.97554	P	3.24823	A	3.82613	P	3.32147	A	3.50787	P	2.91439	A	3.44261	P	3.22437	A	3.70733	A	3.42752	P	3.22015	P	3.44898	A	3.09856	P	3.08432	A	3.01396	A	4.0773	P	3.20347	A	3.17088	P	3.36248
243154_at	8.7986	A	8.72736	A	9.36775	A	9.03045	P	8.49965	P	8.38298	A	8.80953	M	8.62285	A	8.85363	P	8.87333	P	8.36073	A	7.57113	A	8.18929	A	8.88866	A	8.37136	P	8.23142	A	7.65238	A	8.98273	A	7.98728	A	7.57262	A	7.72507	A	8.74867	P	8.19578	P	8.36899	A	8.4204
243977_at	6.38217	P	5.27185	P	4.83641	A	6.47624	P	6.14595	M	7.0405	P	6.30027	P	6.16191	P	6.4441	A	5.24437	P	5.26402	P	4.62495	P	5.11384	P	6.0047	P	5.4382	P	5.42146	P	5.82845	P	6.02331	P	5.52092	P	4.99511	P	6.13541	P	6.08153	P	4.43737	P	5.39791	P	5.49276
45633_at	3.46156	A	3.46102	P	3.62845	A	3.64506	P	3.43311	A	3.45023	A	3.46531	P	3.38215	A	3.64717	M	3.11016	A	3.6364	P	3.70417	A	3.54106	A	3.69925	P	3.65843	A	3.84132	P	3.57155	A	3.61237	A	3.66868	P	3.59857	A	3.72458	P	3.87676	P	3.8473	P	3.57873	P	3.68829
1559586_at	3.44936	A	3.24042	A	3.51805	A	3.20667	A	3.22194	A	3.22739	A	3.37784	A	3.32912	A	3.37054	A	3.51805	A	3.44203	A	3.71866	A	3.49438	P	3.69374	A	3.65111	A	3.34287	A	3.41687	A	3.40938	A	3.28103	A	3.54829	A	3.50721	A	3.61734	A	3.13036	A	3.60395	A	3.56421
214140_at	3.46977	P	3.7972	P	3.47185	A	3.48024	P	3.46281	P	3.71598	P	3.38506	P	3.65984	P	3.58419	A	3.97697	P	3.87171	P	4.08629	P	3.48024	P	3.49753	A	3.80841	P	3.5466	P	3.81527	M	3.79433	A	3.8276	P	3.43016	P	3.82614	P	3.89219	P	3.47894	P	3.83771	P	3.91076
224846_at	7.61085	P	7.79576	P	8.16504	P	7.6378	P	7.72735	P	7.5513	P	7.65409	P	7.53601	P	7.58877	P	7.73405	P	7.52085	P	7.26187	P	7.6378	P	7.68273	P	7.05886	P	7.55509	P	7.15334	P	7.53309	P	7.68283	P	7.44151	P	7.47826	P	7.44542	P	7.24753	P	7.52314	P	7.54324
1553494_at	2.82087	A	2.99647	A	2.98662	A	2.80528	A	2.80072	A	2.84495	A	2.96515	A	2.86495	A	3.0462	A	2.93234	A	2.83643	A	2.92948	P	2.84103	A	2.78844	A	2.80494	A	2.71913	A	2.77011	A	2.70788	A	2.94784	A	2.78154	A	2.86599	A	2.63791	A	2.70244	A	2.67897	A	2.6835
1555274_a_at	4.54067	P	5.59554	P	4.73093	P	5.18449	P	5.09479	P	5.27675	P	4.8195	P	4.76879	P	5.11379	P	5.78001	P	4.86129	P	6.60535	P	5.29928	P	5.18543	P	5.02061	P	5.41784	P	5.63883	P	5.68074	P	5.18339	P	5.79834	P	5.33608	P	5.504	P	4.66263	P	6.13032	P	6.26341
1555324_at	3.05043	A	2.92262	A	3.10087	A	3.02739	A	2.97579	P	2.86998	A	3.07982	A	3.15557	A	3.08357	A	2.95958	A	2.94689	A	2.92472	A	2.99572	A	2.97872	A	2.95197	A	2.93842	A	2.72296	A	2.80725	A	2.87221	A	3.00107	A	3.00886	A	2.9855	A	2.91731	A	2.79814	A	2.70801
1556888_at	3.49722	A	3.19767	P	3.06868	P	3.10468	P	3.0496	A	3.43705	P	2.8782	A	3.19391	A	3.25261	P	2.87411	A	2.93062	A	3.18248	A	3.0565	A	2.83449	A	2.92619	A	2.98222	A	3.04314	A	2.7633	A	3.13133	A	3.08274	P	3.05944	A	3.10184	P	3.10754	M	2.85249	A	2.92044
1559406_at	2.75551	A	2.8899	A	2.81804	A	2.8723	A	2.83617	A	3.06483	A	2.87649	A	2.99384	A	2.86462	A	3.18012	A	3.07503	P	3.08634	A	2.90474	A	2.92888	A	3.04088	A	3.03088	A	3.32736	A	2.93793	A	3.01883	A	2.95914	A	3.04254	A	2.9568	A	3.02167	A	2.72907	A	3.15749
1562034_at	3.80145	A	3.76587	P	4.07058	A	3.6674	A	3.55107	A	3.86721	A	3.89383	A	3.77559	A	3.77241	A	3.97472	P	3.78665	A	3.90423	A	3.89046	P	4.00964	A	3.85325	A	3.64759	M	3.90163	P	4.09397	A	4.11838	P	3.95457	A	3.97839	A	3.82598	A	3.93888	A	4.10458	A	4.08569
200771_at	8.42627	P	8.63591	P	8.11131	P	8.71928	P	8.25649	P	8.52978	P	8.61735	P	7.97897	P	8.79803	P	7.75994	P	8.40068	P	7.35745	P	6.46995	P	7.51831	P	8.46865	P	8.42689	P	8.33443	P	8.056	P	8.45863	P	7.80517	P	7.54868	P	8.53669	P	8.41572	P	7.74897	P	7.73769
201021_s_at	5.31534	P	5.71795	P	5.54499	P	5.715	P	5.59964	P	5.9798	P	5.25233	P	5.17507	P	4.80101	P	5.53584	P	4.59825	P	7.38427	P	6.2821	P	6.10157	P	5.09881	P	5.73361	P	6.3204	P	5.9378	P	5.74751	P	5.94964	P	6.06932	P	6.41144	P	5.95433	P	6.50915	P	6.87686
201372_s_at	3.93423	P	4.87566	P	4.35858	P	6.21136	P	4.10825	P	3.90876	P	5.75905	P	4.04399	P	3.98653	P	3.71925	P	3.8411	P	4.05817	P	3.37058	A	3.87117	P	3.82773	P	4.29003	P	3.90859	P	3.62387	P	4.0167	P	4.24418	P	3.72686	A	4.43945	P	4.09463	P	3.80138	P	3.65428
201577_at	8.03917	P	7.78126	P	7.60999	P	7.79852	P	8.01974	P	8.07575	P	7.67234	P	8.01455	P	7.56384	P	7.23713	P	7.4374	P	9.36229	P	8.89336	P	8.63292	P	7.45235	P	8.10076	P	8.537	P	8.10871	P	8.20053	P	8.48377	P	9.11833	P	8.17408	P	8.27725	P	8.34259	P	8.58611
201597_at	10.2707	P	10.1816	P	10.5786	P	10.3245	P	10.4502	P	10.8191	P	10.2794	P	10.4208	P	10.3491	P	10.4537	P	10.1901	P	10.8205	P	10.6473	P	11.3615	P	10.4859	P	10.4592	P	10.5503	P	10.8009	P	10.5046	P	10.5606	P	10.6427	P	10.6549	P	10.5171	P	10.9694	P	10.7081
201601_x_at	8.34884	P	7.48419	P	10.2106	P	6.95062	P	7.65001	P	7.60011	P	6.87555	P	7.3	P	7.24416	P	8.37011	P	9.53503	P	8.56808	P	8.31177	P	9.49295	P	7.50557	P	8.65982	P	9.54015	P	8.89424	P	9.31745	P	8.37659	P	7.66228	P	7.50849	P	8.27047	P	10.3197	P	10.4103
202262_x_at	8.01588	P	7.19756	P	7.58971	P	7.6348	P	7.83386	P	7.67055	P	7.7774	P	8.12002	P	7.58235	P	7.26374	P	7.33784	P	6.90714	P	7.35633	P	8.01129	P	7.4581	P	7.49207	P	7.90172	P	7.31655	P	7.30209	P	7.5541	P	7.20429	P	7.59497	P	7.13709	P	7.4232	P	7.00049
202524_s_at	8.48041	P	8.41546	P	8.17491	P	8.68703	P	8.10545	P	8.02692	P	8.37316	P	8.19152	P	8.16591	P	7.86638	P	7.57786	P	7.69687	P	8.18225	P	7.7284	P	7.80211	P	7.87677	P	7.63456	P	7.55832	P	8.07878	P	8.94197	P	7.71974	P	8.49431	P	8.24718	P	7.78795	P	7.33654
204429_s_at	3.66067	A	4.10993	P	4.20231	P	3.86854	A	3.82542	A	4.22006	A	3.98556	A	3.73339	A	3.90224	A	4.0086	A	4.11822	A	4.08579	P	4.42488	P	4.3305	A	4.12434	A	4.06035	A	4.87366	P	3.91998	A	4.67639	P	3.8139	A	4.46128	P	4.28437	P	4.26163	P	4.21618	A	4.17443
205807_s_at	3.58594	P	4.06101	P	3.54053	A	3.49466	P	3.60821	M	3.5071	M	3.34382	P	3.54367	A	3.49505	P	3.35201	P	3.5457	P	4.10756	P	3.62596	P	3.75197	P	3.58747	A	3.72227	A	3.79311	P	4.00877	P	3.58024	P	3.74147	A	3.64788	M	4.03393	P	3.71159	A	3.8614	P	3.80704
207960_at	3.29824	A	3.49274	A	3.55615	A	3.33639	A	3.24844	A	3.436	A	3.59836	A	3.57146	A	3.59374	P	3.70884	A	3.49877	A	3.44588	A	3.69498	A	3.68189	A	3.61332	A	3.62074	A	3.51781	A	3.61291	A	3.57481	A	3.5507	A	3.71467	A	4.0319	A	3.56494	A	4.03778	A	3.45619
208858_s_at	8.75072	P	8.70798	P	9.05961	P	8.82255	P	8.72476	P	8.68648	P	8.75183	P	8.82286	P	8.81803	P	8.48764	P	8.66244	P	9.02746	P	8.53367	P	8.60208	P	8.60468	P	8.46143	P	8.62453	P	8.49771	P	8.8362	P	8.7067	P	8.76629	P	8.64978	P	8.60394	P	8.59415	P	8.78148
209470_s_at	6.35702	P	6.85641	P	6.74238	P	7.19431	P	6.18333	P	6.35926	P	6.83323	P	4.46715	P	6.20448	P	3.94234	P	5.32157	P	5.03482	P	5.46013	P	5.6656	P	3.73461	A	5.37909	P	4.95392	P	5.07771	P	4.59564	P	6.39978	P	4.69313	P	5.18959	P	5.53048	P	6.58976	P	6.12529
211048_s_at	7.11888	P	7.00042	P	6.32721	P	6.80045	P	7.21434	P	7.28831	P	7.36602	P	7.26339	P	7.10574	P	6.71033	P	7.07313	P	9.67725	P	9.29867	P	6.70399	P	7.36255	P	7.62864	P	8.44275	P	7.68057	P	7.84759	P	8.2899	P	8.85847	P	7.99225	P	7.16904	P	7.9829	P	8.34393
212813_at	8.56964	P	8.51281	P	8.25286	P	7.87991	P	7.64799	P	8.19817	P	7.82656	P	8.0111	P	7.66964	P	7.59741	P	6.08324	P	7.72309	P	7.56916	P	7.06927	P	7.71514	P	7.53195	P	6.93788	P	7.83072	P	7.48362	P	8.40364	P	7.21508	P	8.51604	P	7.03462	P	8.1414	P	7.26878
213036_x_at	9.10792	P	8.85361	P	9.42687	P	8.94921	P	8.88783	P	8.95796	P	8.79649	P	9.01582	P	8.8114	P	8.94469	P	8.70382	P	8.62365	P	8.82838	P	8.98679	P	8.6999	P	8.76623	P	8.78912	P	8.68215	P	9.01067	P	8.67148	P	8.97416	P	8.77526	P	8.85618	P	8.58781	P	8.72104
214703_s_at	7.92013	P	8.57077	P	8.25639	P	8.24775	P	8.13913	P	7.95446	P	7.78431	P	8.33465	P	8.03167	P	7.81621	P	8.07119	P	8.18242	P	7.62799	P	7.82926	P	7.83714	P	7.98161	P	7.51743	P	7.86188	P	7.85794	P	7.87103	P	7.92265	P	8.14751	P	7.9111	P	7.87739	P	7.73534
218189_s_at	7.09158	P	6.92129	P	7.26749	P	6.68768	P	7.17199	P	7.35829	P	7.03399	P	7.17839	P	7.22838	P	7.35006	P	6.08429	P	9.56929	P	8.88736	P	7.77806	P	6.97873	P	7.42895	P	7.8882	P	8.11688	P	7.20634	P	7.56968	P	8.68906	P	7.51411	P	6.96759	P	7.81715	P	7.89397
218817_at	5.05757	P	5.27206	P	5.21008	P	4.99528	P	5.59527	P	5.68383	P	5.54837	P	5.12717	P	5.91357	P	4.62701	P	5.1878	P	7.70552	P	7.33755	P	5.98683	P	5.38389	P	6.03446	P	6.52371	P	6.62747	P	5.66044	P	5.598	P	6.35204	P	6.28545	P	5.4176	P	6.16686	P	7.30162
218927_s_at	6.33494	P	6.3514	P	7.14295	P	6.36741	P	6.77906	P	6.21203	P	6.60669	P	6.12416	P	6.99549	P	6.52837	P	6.76175	P	8.97496	P	7.96905	P	7.15924	P	6.38003	P	6.94688	P	7.63117	P	6.51099	P	7.14349	P	6.63721	P	8.08133	P	6.64535	P	6.36999	P	8.33864	P	8.31942
220853_at	3.00977	A	3.26688	A	3.3867	A	3.08677	A	2.97354	A	3.25993	A	3.26839	A	3.09445	A	3.23902	M	3.47357	P	3.26566	A	3.15472	A	3.11176	A	3.49439	P	3.31047	A	3.47293	P	3.16748	A	3.36323	P	3.73639	P	3.48122	A	3.29283	A	3.62421	P	3.11251	A	3.47026	A	3.42857
222526_at	7.05172	P	7.50618	P	6.86252	P	7.20384	P	6.97412	P	6.93151	P	6.90339	P	6.91372	P	6.89758	P	6.64539	P	6.7576	P	6.58417	P	6.85257	P	6.78474	P	6.81366	P	6.87768	P	6.74729	P	6.98072	P	6.75322	P	6.91865	P	6.41011	P	6.96031	P	6.73171	P	7.02089	P	6.94506
224630_at	7.14057	P	7.40092	P	6.81117	P	7.16066	P	7.31625	P	7.51166	P	7.45186	P	6.90168	P	7.53566	P	6.84105	P	6.87496	P	9.44746	P	9.05594	P	7.68507	P	7.14295	P	7.79409	P	8.15562	P	7.93424	P	7.76367	P	8.17499	P	8.48768	P	8.00644	P	7.30143	P	8.13397	P	8.63866
224795_x_at	13.7588	P	13.6472	P	13.6593	P	13.6313	P	13.7482	P	13.8096	P	13.9435	P	13.7324	P	13.9102	P	13.7654	P	13.8156	P	14.1967	P	14.2368	P	13.7484	P	13.7099	P	13.9659	P	14.0572	P	13.8944	P	13.8517	P	13.9169	P	14.164	P	13.9403	P	13.7295	P	14.1396	P	14.2177
225098_at	7.26729	P	7.6656	P	7.47238	P	7.50056	P	7.42254	P	6.63889	P	7.35345	P	7.02039	P	7.01952	P	7.25613	P	6.72315	P	6.87266	P	6.68516	P	6.50637	P	6.85563	P	6.70182	P	6.51226	P	6.83773	P	7.21241	P	7.45656	P	6.89348	P	7.41546	P	6.90097	P	6.6326	P	6.81272
225102_at	4.80176	A	4.52965	M	5.10207	M	4.25937	A	4.83359	P	5.03586	A	4.71696	A	5.09179	A	4.63903	A	5.19711	P	4.82196	A	6.27301	P	5.87628	P	4.99989	P	4.7776	P	5.09489	P	5.03838	P	5.27192	A	4.94622	A	5.8096	P	5.83214	P	5.02441	P	4.67592	M	5.47028	P	5.5864
225314_at	9.35715	P	9.37942	P	9.41373	P	9.49253	P	9.31402	P	9.34002	P	9.25767	P	9.69767	P	9.36435	P	9.06129	P	9.20283	P	9.29392	P	9.00414	P	10.1251	P	9.30919	P	9.36394	P	9.52361	P	9.29394	P	9.17013	P	9.01954	P	9.01293	P	9.24217	P	9.35573	P	9.19928	P	9.02638
225781_at	6.64111	P	7.0923	P	6.67468	P	7.07894	P	7.07809	P	7.02711	P	6.94546	P	7.09993	P	6.82109	P	6.53854	P	6.85554	P	6.50168	P	6.5498	P	6.31569	P	6.77349	P	6.65697	P	6.78088	P	6.59186	P	7.0477	P	6.86724	P	6.44225	P	6.78227	P	6.88943	P	6.9595	P	6.77976
226179_at	7.86567	P	8.55381	P	7.86143	P	8.2439	P	7.60198	P	7.96816	P	7.99014	P	7.46547	P	7.60253	P	7.38064	P	7.8448	P	7.10721	P	7.31661	P	6.95137	P	7.67475	P	7.77398	P	7.85875	P	7.76096	P	7.6674	P	7.68603	P	7.24394	P	7.85386	P	7.78077	P	7.28227	P	7.46499
226872_at	3.5306	A	3.34713	A	3.46999	A	3.3054	A	3.62606	A	3.19722	A	3.32906	A	3.38934	A	3.39814	A	3.38566	A	3.61316	A	3.80339	P	3.494	A	3.57206	A	3.47623	A	3.57948	A	3.42185	A	3.47779	A	3.64941	A	3.72735	A	3.36864	A	3.53153	A	3.40781	A	3.78138	A	3.59403
227109_at	8.05295	P	8.89638	P	8.20667	P	8.37833	P	8.1147	P	8.06161	P	8.20206	P	8.01969	P	8.31457	P	7.55292	P	7.98379	P	7.82462	P	7.61859	P	8.28927	P	7.92566	P	8.30578	P	8.09382	P	8.17141	P	8.73881	P	7.98818	P	7.65383	P	7.96799	P	7.84158	P	7.98161	P	7.85403
227396_at	8.81437	P	8.85769	P	8.67238	P	8.54084	P	8.34828	P	8.80539	P	8.67636	P	8.17384	P	7.99233	P	7.57076	P	8.11577	P	7.60363	P	8.28786	P	8.26607	P	8.10271	P	8.35583	P	8.4637	P	8.28357	P	8.47054	P	7.6929	P	7.0897	P	8.62881	P	7.32148	P	8.25936	P	8.22579
228007_at	8.76582	P	8.88525	P	8.73291	P	8.71248	P	8.95494	P	8.93846	P	8.93471	P	8.70156	P	8.76164	P	9.26892	P	8.75731	P	7.55603	P	7.8884	P	8.02141	P	8.84026	P	8.69049	P	8.81388	P	8.65505	P	8.54914	P	8.67741	P	8.25203	P	8.80662	P	8.63605	P	8.16362	P	8.46322
228379_at	6.31708	P	6.03936	P	6.24588	A	5.90489	P	5.86771	A	6.05596	A	5.88811	A	6.52413	P	5.96984	A	5.75981	A	5.7053	A	5.85658	A	5.98369	A	6.29027	A	6.10463	A	5.56049	A	5.94599	A	6.23854	A	5.73201	A	5.88071	P	5.74971	A	5.77199	A	5.3896	A	5.86662	A	5.80785
230287_at	4.05875	A	3.32924	A	3.59107	A	3.67341	P	3.34058	A	3.7361	M	3.48873	A	3.48823	A	3.46356	A	3.36317	A	3.18048	A	3.5718	P	3.15755	A	3.41772	A	3.42851	A	3.339	A	3.38442	A	3.71521	A	3.05324	A	3.10012	A	3.41244	A	3.28376	A	3.31436	A	3.36856	A	3.31301
231323_at	3.56518	A	3.94502	P	3.73309	A	3.69098	P	3.41793	P	3.37498	A	3.74542	P	3.56725	A	3.73579	P	3.93931	P	3.86538	P	4.02932	A	3.75731	A	3.83215	P	3.78689	P	4.06689	P	3.7693	P	4.06275	P	3.69966	P	3.98775	P	4.19188	P	4.08096	P	4.05345	P	3.59365	A	3.51394
232155_at	4.66987	A	4.71193	M	5.85038	P	4.52397	A	5.01425	P	4.46316	P	4.4178	A	4.46613	P	4.71254	A	4.94397	A	5.07173	P	4.91786	A	4.83641	A	5.34313	P	4.68212	A	5.11143	P	5.46903	P	4.96352	P	5.99877	P	5.58963	P	5.00718	P	4.95266	P	4.8379	A	5.2537	P	5.59929
234418_x_at	3.5306	P	2.9775	A	3.10405	A	3.00814	A	3.04788	A	3.00404	A	2.96475	A	3.06353	A	3.15109	A	2.82342	A	2.95867	A	3.08349	A	2.97712	A	2.92105	A	2.89917	A	2.75563	A	3.12373	A	2.87848	A	2.75571	A	2.95028	A	2.96225	A	3.01013	A	2.88027	A	3.00528	A	2.87947
234764_x_at	8.59835	P	8.0637	P	7.93699	P	8.27736	P	8.15888	P	8.32239	P	9.22	P	8.85193	P	8.68692	P	8.17384	P	8.72693	P	10.8723	P	9.63234	P	8.68268	P	8.75139	P	8.91387	P	9.99741	P	7.9083	P	9.33755	P	8.72193	P	10.4899	P	9.42604	P	8.82441	P	9.99075	P	10.9409
235072_s_at	6.42807	P	6.57103	P	5.79236	P	6.35265	P	6.51629	P	5.87314	P	5.97501	P	5.70747	P	6.57103	P	6.06946	P	5.14367	P	4.62633	P	5.19185	P	4.79584	P	5.58947	P	6.08684	P	5.09327	P	5.59338	P	5.85263	P	6.55438	P	5.46592	P	6.43249	P	5.97749	P	5.31276	P	4.16178
235457_at	8.19901	P	8.19596	P	8.68507	P	8.53886	P	8.73778	P	8.85247	P	8.45381	P	8.04282	P	8.62728	P	8.35662	P	8.64562	P	6.47303	P	7.20784	P	7.58098	P	8.14503	P	8.25735	P	8.275	P	7.87745	P	8.17489	P	8.00581	P	6.90753	P	8.558	P	8.49434	P	8.0573	P	8.02917
235931_at	6.99471	P	6.94097	P	7.32573	P	7.26773	P	7.00095	P	7.47832	P	7.46214	P	7.15075	P	7.20977	P	5.65826	P	7.35237	P	5.69189	P	5.77241	P	6.32463	P	6.85635	P	3.51333	A	7.57696	P	7.11108	P	7.25083	P	6.08945	P	6.63762	P	6.60545	P	6.54301	P	5.53038	P	7.04738
236564_at	3.00347	A	3.04689	A	3.10936	A	3.05793	A	3.09964	A	3.06608	A	3.06802	A	3.02281	A	3.00347	A	3.20035	A	3.31345	P	2.93545	A	3.11585	A	3.23004	A	3.06323	A	3.25549	A	3.15528	A	3.05792	A	3.57261	P	3.23404	A	2.89414	A	3.1165	A	3.11083	A	3.40476	M	3.25411
240189_at	3.8529	A	3.74855	A	3.65601	A	3.47415	A	3.68161	A	3.67949	A	3.82043	M	3.72379	A	3.70958	A	3.80905	A	3.50288	A	4.81112	P	4.48092	P	3.93504	A	3.96667	A	3.79531	P	4.00456	A	4.32615	P	3.70673	A	3.87227	A	4.67165	A	3.77354	A	3.52214	A	4.1699	A	4.24522
240663_at	2.87755	A	2.84971	A	2.94745	A	2.85639	A	2.8874	A	3.19462	A	2.91942	A	2.88315	A	2.98052	A	2.95898	A	2.99742	A	3.07932	A	2.99172	A	2.88689	A	3.14351	A	3.01209	A	2.98511	A	3.17235	A	3.05811	A	2.95729	A	3.08704	A	3.02472	A	3.09492	A	3.11968	P	2.8933
243590_at	3.5081	P	3.81412	P	3.55384	P	3.54893	P	3.89423	P	3.47095	P	3.74794	P	3.63893	P	3.54547	P	3.78213	P	3.79725	P	4.15363	P	3.65991	P	3.70269	P	3.80785	P	3.63412	P	3.7797	P	3.7791	P	3.8825	P	4.05678	P	3.72223	P	3.94527	P	3.70561	P	4.28418	P	4.22781
243894_at	2.93384	A	3.01139	P	2.88778	A	2.96966	A	3.09693	P	3.19271	A	3.09585	P	3.08876	A	3.10828	A	3.40766	A	3.01333	A	3.64427	A	3.18944	A	3.27962	A	3.15327	A	2.93635	A	3.17458	A	3.20669	A	3.29405	A	3.01705	A	3.63777	A	3.34199	A	2.93919	A	3.29972	A	3.44953
244313_at	8.79247	P	9.1688	P	9.48227	P	9.25745	P	9.31626	P	9.55781	P	9.14594	P	9.21954	P	8.88639	P	9.12793	P	8.4923	P	8.85493	P	8.76996	P	8.62837	P	9.15292	P	9.12331	P	8.39047	P	9.25467	P	8.79739	P	8.76949	P	7.49298	P	9.26816	P	9.33362	P	8.47864	P	8.38762
228918_at	6.03919	P	6.06357	P	5.98336	P	5.5391	P	5.64502	A	5.79982	A	5.72498	P	6.15913	A	5.51288	P	5.57214	P	5.35833	A	5.51104	A	5.35446	A	5.41089	P	5.59202	P	5.5391	P	5.60929	A	5.68174	A	5.6941	P	6.07628	M	5.79822	P	5.22411	M	5.51073	P	5.56537	A	5.19637
237290_at	2.83496	A	3.03169	A	2.73545	A	2.86594	A	2.66051	A	2.8428	A	2.92366	A	2.76319	A	2.92227	A	3.03705	A	2.92227	A	3.13113	A	2.95018	A	3.01715	A	2.96245	A	2.99327	A	2.88571	A	2.845	A	2.80897	A	2.92334	A	3.08451	A	2.96777	P	3.01638	A	2.90348	A	3.00627
1552752_a_at	2.78091	A	2.84177	A	2.87063	A	2.83352	A	2.91779	A	3.1248	P	2.91162	A	3.00281	A	3.04887	P	3.07695	A	3.0431	P	2.95428	A	3.05515	P	3.07145	P	3.05121	A	2.8723	A	2.99542	M	3.06774	P	3.01715	P	3.16574	A	3.04678	A	3.05242	A	3.0452	A	3.13038	A	3.13038
1553271_at	2.95551	P	2.98843	P	3.08294	P	3.16643	P	3.0347	P	3.24307	P	3.21161	P	2.93883	M	3.32369	P	3.40297	P	3.36642	P	2.89618	A	3.05056	P	3.2984	P	3.68988	P	3.43611	P	3.26427	P	3.26012	P	3.22521	P	3.37769	P	2.84665	M	3.661	P	4.05774	P	3.45648	P	3.76219
1553928_at	3.26343	P	3.47121	P	3.36477	A	3.18355	A	3.35063	P	3.27801	A	3.2622	P	3.01013	P	3.28414	P	3.38405	P	3.26772	P	4.17229	P	3.38694	P	3.52157	P	3.47654	P	3.42393	P	3.76718	P	3.64971	P	3.2959	P	2.92669	A	3.2372	A	3.51824	A	3.39363	A	3.53056	P	3.7162
1554239_s_at	7.34248	P	7.35734	P	7.64289	P	7.56571	P	7.42609	P	7.41478	P	7.28155	P	7.47695	P	7.44157	P	7.31677	P	7.31152	P	7.36832	P	7.02083	P	7.80599	P	6.88397	P	7.3146	P	7.16376	P	7.60343	P	6.78456	P	6.93485	P	6.69483	P	7.42939	P	7.23962	P	6.78958	P	6.78943
1556755_s_at	4.02272	A	3.98521	A	3.85541	A	3.68638	A	4.2035	P	4.27102	A	4.13061	P	3.88284	A	4.05463	A	3.86224	A	4.1112	A	4.06625	A	4.22783	A	4.47146	P	4.26943	A	4.30679	A	4.26879	A	5.001	A	4.06376	A	4.28305	M	3.95741	A	4.21588	A	4.13674	A	4.40793	A	4.65064
1561706_at	3.19291	A	3.10585	A	3.1615	A	3.13302	P	3.12587	A	3.1033	A	3.03823	A	3.1053	A	3.1424	A	3.26421	A	3.17148	A	3.53147	P	3.16393	A	3.28723	A	3.10365	A	3.41609	A	3.18041	A	3.17401	A	3.17063	A	3.08036	A	3.1303	A	3.24219	A	3.15773	A	3.14622	A	3.34914
1562372_at	2.87433	A	2.94585	A	3.11452	P	2.90166	A	2.75226	A	2.92685	A	2.9479	A	2.87996	A	2.79352	A	3.2104	A	3.02338	A	2.73853	A	3.13661	A	3.31943	A	3.04307	A	3.01009	P	2.9646	A	3.26397	A	2.9726	A	2.95105	A	2.88722	A	2.90546	A	3.04873	A	3.01987	A	2.97751
1568660_a_at	2.7052	A	2.72423	A	2.75691	A	2.75766	A	2.77038	A	2.76366	A	2.75658	A	2.79784	A	2.6748	A	2.92135	P	2.8591	A	2.91831	A	2.76719	A	2.79002	A	2.71749	A	2.91823	P	2.61516	A	2.77915	A	2.95815	A	2.88771	A	2.85257	A	2.83204	A	2.84264	A	2.91408	A	2.67739
1570252_at	2.89319	A	3.20157	A	2.82934	A	2.78808	A	2.93516	A	2.97923	A	2.97196	A	2.73844	A	3.05654	A	2.99608	A	3.12637	A	3.3097	P	2.94253	A	3.31792	A	3.17891	A	2.87152	A	3.3615	A	3.07939	A	2.93084	A	3.04237	A	3.23384	A	3.05718	A	2.97928	A	3.14804	A	3.15557
200700_s_at	8.72975	P	8.03818	P	8.46669	P	8.59719	P	8.45011	P	8.50957	P	8.89743	P	9.11023	P	9.1238	P	7.79029	P	8.15444	P	10.6136	P	10.5441	P	9.12868	P	8.61736	P	9.37301	P	9.88694	P	9.22093	P	9.06499	P	9.17355	P	10.5415	P	9.32076	P	8.53042	P	9.87466	P	10.1474
201287_s_at	4.03497	A	4.1552	A	4.41747	A	3.93497	A	4.00422	A	4.44655	A	4.15027	A	4.2675	A	4.20282	A	3.96624	A	4.29872	A	5.55309	P	4.76194	A	4.62601	A	4.48609	A	4.59118	A	4.99238	P	4.46998	A	4.48286	A	4.42987	A	5.94294	P	3.86082	A	3.99101	A	4.8773	M	5.17848
201890_at	3.97153	A	4.11398	P	4.28227	P	3.56252	P	4.1847	P	4.29453	P	4.17824	P	3.75508	A	3.58892	A	3.74433	P	3.65034	P	9.71216	P	7.2292	P	4.64782	P	3.56701	A	5.93545	P	6.7245	P	5.42698	P	5.91603	P	4.32198	P	7.88073	P	6.00043	P	3.89895	A	7.79762	P	8.25404
202580_x_at	3.49088	A	3.34561	A	3.61255	A	3.30634	A	3.30851	A	3.47572	A	3.18727	A	3.28232	A	3.10987	A	3.44217	A	3.29023	A	5.32096	P	3.88586	P	3.50616	A	3.69481	A	3.44801	A	3.63239	A	3.51851	A	3.26438	A	3.63466	A	3.90651	A	3.59776	A	3.30128	A	3.7725	A	4.05947
202655_at	8.91119	P	8.05257	P	8.47753	P	8.4954	P	8.9805	P	9.06075	P	9.15619	P	8.68095	P	9.25113	P	8.39698	P	8.35329	P	10.4798	P	10.783	P	9.25005	P	9.02057	P	9.26143	P	9.67555	P	9.41034	P	9.02377	P	9.5614	P	10.4074	P	9.49285	P	8.86044	P	9.77625	P	10.1742
202924_s_at	3.75471	P	3.71938	P	4.05951	P	3.50187	P	3.41957	P	3.41378	P	3.49991	P	3.61277	P	3.66583	P	4.05145	A	3.42751	P	3.77128	P	3.47797	P	3.75855	P	3.9678	P	3.84668	P	3.95493	P	3.77192	P	3.67802	P	3.90504	P	3.83833	P	3.90208	P	3.7656	P	4.45172	P	4.39771
203688_at	4.1543	P	7.07861	P	4.46361	P	4.5778	P	4.4763	P	4.27686	P	4.41984	P	4.65212	P	4.71841	P	4.34234	P	4.89499	P	4.83357	P	4.6623	P	4.47967	P	5.65843	P	4.77673	P	5.46662	P	4.84763	P	5.34713	P	4.74266	P	4.8038	P	4.65882	P	4.80579	P	4.87134	P	5.46839
203889_at	3.29125	A	3.2614	A	3.24726	A	3.23121	A	3.15949	A	3.09591	A	3.24545	A	3.09689	A	3.08226	A	3.0269	A	3.30091	A	3.90802	P	3.49743	A	3.29169	A	3.23393	A	3.14723	A	3.53939	P	3.40899	A	3.38349	A	3.42997	A	3.44938	A	3.30766	A	3.07059	A	3.55223	A	3.43138
204251_s_at	5.30002	P	5.28095	P	5.32445	P	5.17623	P	4.94147	P	5.05777	P	5.09828	P	4.76673	P	4.86378	P	4.57849	P	5.06755	P	4.7409	P	4.62957	P	4.96065	P	4.73905	P	4.85392	P	5.12106	P	4.85623	P	5.16632	P	5.27503	P	4.57642	P	4.9567	P	4.72158	P	4.50159	P	4.63036
205692_s_at	5.73234	P	6.61828	P	6.32498	P	6.04116	P	7.14572	P	6.85424	P	6.41573	P	6.81531	P	7.97567	P	5.90519	P	6.50433	P	10.6887	P	9.46575	P	7.7553	P	6.79963	P	8.26652	P	9.20558	P	7.93265	P	7.97186	P	7.37383	P	9.68014	P	7.48623	P	6.41488	P	9.43308	P	9.92755
205733_at	6.74081	P	7.0516	P	7.20454	P	6.9655	P	7.11063	P	7.30077	P	7.10188	P	7.07574	P	7.22782	P	6.47718	P	6.92019	P	8.52838	P	8.12358	P	7.22859	P	6.94747	P	7.43587	P	7.37446	P	7.38694	P	7.28044	P	7.64717	P	7.23982	P	7.33784	P	7.31843	P	7.54383	P	7.79299
207895_at	4.89898	P	4.48733	A	4.53074	A	4.60564	A	4.4515	P	4.26757	A	4.3744	P	4.46524	A	4.38383	M	4.07092	A	4.12179	A	4.09544	A	4.28418	A	4.32596	A	4.35458	A	4.20959	A	4.24881	A	4.40283	A	4.57848	A	4.30436	A	4.37576	A	4.33279	A	4.4212	A	4.7484	A	4.15506
209085_x_at	7.06788	P	7.56831	P	6.96787	P	7.21884	P	7.16564	P	7.60164	P	7.12733	P	7.20602	P	7.12527	P	7.26799	P	7.15758	P	8.21964	P	7.36958	P	7.06915	P	7.21159	P	7.36799	P	7.67831	P	7.1551	P	7.78963	P	7.43774	P	7.60834	P	7.67378	P	7.68843	P	7.71345	P	7.93019
209091_s_at	7.70404	P	7.88787	P	7.31487	P	7.77175	P	7.59189	P	7.65746	P	7.62855	P	7.44954	P	7.78409	P	7.41146	P	7.55094	P	8.7238	P	8.17659	P	8.25036	P	7.30213	P	8.25832	P	8.35693	P	7.89237	P	8.06129	P	7.73817	P	7.9549	P	7.98834	P	7.8759	P	8.22654	P	8.36244
209142_s_at	7.90045	P	8.5055	P	8.09749	P	8.17585	P	8.07071	P	8.41483	P	8.13162	P	7.61881	P	8.28612	P	7.84359	P	7.77128	P	10.0814	P	8.93219	P	8.44416	P	8.07314	P	8.76971	P	8.67423	P	8.56656	P	8.42287	P	8.32418	P	8.65308	P	8.87344	P	8.34279	P	8.86617	P	9.04241
212039_x_at	13.7095	P	13.7585	P	13.6662	P	13.6847	P	13.6417	P	13.6591	P	13.6487	P	13.696	P	13.6674	P	13.6126	P	13.6052	P	13.5897	P	13.5825	P	13.5513	P	13.6283	P	13.6614	P	13.6505	P	13.6569	P	13.6542	P	13.6708	P	13.6542	P	13.7045	P	13.6681	P	13.5036	P	13.5283
213325_at	2.78153	A	2.9684	A	3.14262	A	2.81091	A	2.75999	A	2.90046	A	2.97221	P	2.92295	A	2.69886	A	2.69782	A	2.76556	A	2.7133	A	2.85215	A	2.93912	A	2.66524	A	2.76988	A	2.73552	A	2.61724	A	2.59117	A	2.69479	A	2.74149	A	2.82922	A	2.71446	A	2.73787	A	2.81923
215847_at	3.41723	A	2.97818	A	3.20919	A	3.09763	A	3.04691	A	3.09465	A	3.01511	A	3.30285	A	3.09701	A	3.36332	A	3.29079	A	4.17955	P	3.19183	A	3.56065	A	3.56482	A	3.00223	A	3.27726	A	3.20968	A	3.41104	A	3.24952	A	3.3968	A	3.3707	A	3.69202	P	3.74201	A	3.28469
216412_x_at	7.76152	P	6.87357	P	7.12758	A	7.23489	P	7.03403	P	7.19391	A	7.79022	P	7.65021	P	7.46241	A	7.24834	A	7.34911	P	8.30491	P	8.28268	P	7.50397	A	7.47419	A	7.74495	P	8.51029	P	7.29918	P	7.72544	P	7.81759	P	9.35664	P	7.64573	P	7.50972	P	8.51208	P	8.7678
216440_at	3.08447	A	2.91843	A	3.13073	A	3.13692	P	2.88054	A	3.02377	A	2.92317	A	3.11442	A	3.1067	A	3.11779	A	3.10175	A	3.10813	A	3.08795	A	3.15409	A	3.28434	A	3.2079	P	2.96186	A	3.2079	P	3.22308	A	3.1019	A	3.17441	P	3.38755	P	3.17524	P	3.07111	A	3.22588
216699_s_at	7.63432	M	7.40742	P	7.85359	P	7.21271	P	7.19323	M	7.07627	P	7.204	M	8.09167	P	7.30669	A	6.27681	A	6.8938	A	7.62583	P	7.16349	A	7.14172	A	7.13619	A	7.24453	A	7.09197	A	7.36896	P	7.01866	A	7.16219	P	7.41039	A	7.19717	P	6.97255	P	6.35595	M	6.6076
217499_x_at	6.63702	P	7.06333	P	6.64433	P	6.04362	P	6.37891	P	6.23394	P	5.94397	P	6.51469	P	6.47079	P	6.90134	P	6.43334	P	8.44301	P	7.60937	P	7.21354	P	6.39385	P	6.79399	P	7.09904	P	7.11573	P	6.84499	P	6.76226	P	7.42737	P	6.46401	P	5.92386	P	7.59422	P	7.60267
217564_s_at	2.86584	A	2.85259	A	2.86375	A	2.89608	A	2.90667	A	2.86244	A	2.85767	A	2.87644	A	3.11934	P	2.70303	A	2.86795	A	2.8426	A	2.75614	A	2.85118	A	2.91851	A	2.71938	A	2.77169	A	2.88625	A	2.84291	A	2.85607	A	2.83667	A	2.82087	A	2.96075	A	2.79506	A	2.66879
217622_at	5.7798	P	5.54276	A	6.0405	A	5.68619	P	5.68802	P	5.44725	A	5.65904	P	6.15963	P	5.81775	P	6.13	A	5.9969	P	5.78777	P	6.14963	P	5.83584	A	5.84072	P	5.84501	P	5.82511	P	5.76171	A	5.78846	P	6.05061	P	6.34641	P	6.01318	P	5.84702	P	6.1689	P	6.05554
218642_s_at	9.41517	P	9.56158	P	9.32415	P	9.34087	P	9.40189	P	9.70564	P	9.3258	P	9.47392	P	9.47463	P	9.21584	P	9.324	P	8.81274	P	8.95876	P	9.25762	P	9.40723	P	9.41612	P	9.39262	P	9.59078	P	9.23507	P	9.36529	P	8.92566	P	9.44364	P	9.24079	P	9.20897	P	8.99241
218894_s_at	4.87171	A	4.66178	A	4.68334	A	4.94657	P	4.99889	M	5.0572	A	4.96104	P	4.8408	A	5.13235	P	5.09504	P	5.19132	P	5.20128	P	5.00827	A	5.12889	P	5.01315	P	5.13318	P	5.11622	P	4.7142	A	4.9086	P	4.77407	A	5.02252	A	5.22011	P	5.2025	P	5.29449	P	5.23524
219247_s_at	7.1465	P	7.258	P	7.25552	P	7.47683	P	8.09511	P	7.09541	P	7.6477	P	7.68037	P	7.53686	P	7.10768	P	6.59214	P	6.63837	P	7.01923	P	7.5115	P	7.16423	P	6.84487	P	7.08536	P	6.9365	P	6.89422	P	6.95938	P	6.73625	P	7.54294	P	7.35385	P	7.44603	P	7.5938
219463_at	3.56173	A	4.01981	A	3.98046	A	4.17914	P	4.0783	A	3.83683	A	4.07786	A	4.00642	A	4.00618	A	3.89795	A	3.94532	A	7.42533	P	6.20264	P	4.23374	A	4.12736	A	4.45064	A	4.24187	A	4.58813	P	4.50113	A	5.70758	P	5.61899	P	4.00799	A	3.443	A	5.93899	P	5.0218
220232_at	4.23997	M	4.42283	P	4.57691	P	4.12958	P	4.34618	P	4.39792	P	4.10485	P	4.08251	A	4.27542	P	5.39712	P	4.55805	P	4.10992	A	4.44888	P	4.33434	P	4.86344	P	7.34862	P	4.53777	A	4.61548	P	4.80324	P	5.1475	P	4.25613	P	6.08666	P	6.17373	P	4.42833	P	4.25226
221286_s_at	8.7349	P	8.52288	P	9.1373	P	8.4522	P	8.81776	P	8.81682	P	9.16401	P	9.1845	P	9.29046	P	9.01814	P	8.50807	P	11.3536	P	11.1538	P	9.16744	P	8.8697	P	9.33471	P	10.0566	P	9.17578	P	9.25513	P	9.77072	P	10.7915	P	9.41856	P	8.55219	P	10.3884	P	10.755
221767_x_at	8.53045	P	8.33617	P	8.58451	P	8.10734	P	8.32131	P	8.43794	P	8.46648	P	8.53565	P	8.73147	P	8.60415	P	8.12442	P	10.6114	P	10.0204	P	8.56709	P	8.37616	P	8.60965	P	9.04741	P	8.65035	P	8.49168	P	8.90342	P	10.0065	P	8.59188	P	8.49921	P	9.23036	P	10.0181
222269_at	3.55724	A	3.80132	A	3.79549	A	3.67426	A	4.1388	P	3.61067	A	4.18843	P	3.71855	A	4.07181	A	4.41779	A	4.40109	A	4.52151	M	4.41913	P	4.20508	A	3.73512	A	3.7223	A	4.28664	P	3.8894	A	3.96285	A	3.61141	A	4.1608	A	3.84654	A	4.14224	A	4.21932	P	4.32715
222437_s_at	9.08374	P	9.46966	P	9.20592	P	9.35366	P	9.15177	P	8.8176	P	9.05262	P	9.10582	P	9.17762	P	8.75125	P	8.8321	P	8.70697	P	8.94167	P	9.08449	P	8.93841	P	9.01599	P	9.11739	P	9.14179	P	8.75969	P	9.41512	P	8.92814	P	9.00649	P	8.94249	P	9.01922	P	8.99403
222690_s_at	7.26362	P	7.7737	P	7.50528	P	7.51701	P	7.51413	P	7.3502	P	7.66237	P	7.15525	P	7.70847	P	7.20297	P	7.54888	P	8.48003	P	8.3646	P	7.65749	P	7.35626	P	7.73137	P	7.88122	P	7.89734	P	7.55701	P	7.72606	P	7.95123	P	7.91028	P	7.58641	P	7.95403	P	8.15796
223565_at	7.8512	P	7.71767	P	7.47097	P	7.88284	P	8.29116	P	8.09101	P	8.40467	P	8.33518	P	8.5781	P	8.06213	P	7.83306	P	11.0758	P	10.3	P	8.37548	P	7.94708	P	8.7514	P	9.44562	P	8.12477	P	8.66675	P	9.16372	P	10.5604	P	8.70733	P	7.96212	P	9.91997	P	9.96857
224916_at	3.93067	P	3.12981	A	3.2094	A	3.2741	A	3.39379	A	3.43705	A	3.25789	A	3.46033	A	3.3636	A	3.4172	A	3.45446	A	4.20487	P	3.84824	A	3.88753	M	3.39182	A	3.71396	A	3.75586	A	3.33645	A	3.49738	A	3.68445	A	3.38087	A	3.46138	A	3.40907	A	3.99208	A	4.28418
225071_at	7.55402	P	7.93608	P	7.58513	P	7.64862	P	7.90986	P	7.76245	P	7.56127	P	7.16749	P	7.55505	P	7.26802	P	7.51034	P	9.20879	P	8.61734	P	7.85939	P	7.42193	P	7.99555	P	8.20836	P	8.01686	P	8.0094	P	7.97934	P	8.38954	P	8.06698	P	7.85793	P	8.04269	P	8.23206
225757_s_at	6.4203	P	6.51574	P	6.16506	P	6.36578	P	5.97247	P	5.87951	A	6.24962	P	6.47775	A	5.85648	A	5.81152	A	5.8387	P	6.35157	P	5.98682	A	5.16195	A	6.16532	A	5.44071	A	5.59994	A	5.3452	A	6.26251	P	6.31408	M	6.12681	P	5.71478	P	6.08397	P	5.50939	A	5.05769
225935_at	6.57254	P	7.16469	P	7.21559	P	6.75403	P	6.91556	P	6.42703	P	6.67212	P	6.70402	P	6.50828	P	6.81818	P	6.55299	P	6.48301	P	6.72357	P	6.32681	P	6.70354	P	6.48067	P	6.45806	P	6.36468	P	6.84966	P	6.39888	P	6.41021	P	6.39583	P	6.55512	P	6.23808	P	6.21669
226430_at	4.55342	P	4.67132	P	4.50915	P	4.10876	P	4.06857	P	3.84568	P	4.00982	P	3.62422	A	3.76874	P	3.68177	A	4.24461	P	5.65232	P	4.89939	P	4.1842	M	4.11572	P	5.08201	P	4.38178	P	4.53618	P	5.06275	P	5.22548	P	4.11009	P	5.50522	P	4.2526	A	5.34825	P	4.76108
226445_s_at	6.63092	P	6.84293	P	6.48666	P	6.62604	P	6.73964	P	6.47515	P	6.53953	P	6.50919	P	6.63419	P	6.57967	P	6.37952	P	6.62813	P	6.30721	P	6.25256	P	6.31555	P	6.38855	P	6.6049	P	6.56335	P	6.27329	P	6.44069	P	6.51082	P	6.1864	P	6.61304	P	6.36773	P	6.38559
226850_at	7.84696	P	8.07687	P	7.71289	P	8.09202	P	7.7652	P	7.71481	P	7.82347	P	7.57511	P	8.12431	P	7.58259	P	7.22941	P	7.63193	P	7.75711	P	7.72836	P	7.73935	P	7.62693	P	7.42716	P	7.73511	P	7.50871	P	7.46515	P	7.61836	P	7.91363	P	7.92234	P	7.51764	P	6.95406
227092_at	4.97064	A	5.03532	A	5.27141	A	5.40566	P	5.2944	A	5.20337	A	5.13148	A	5.19501	A	5.57466	P	5.15656	A	5.01853	P	4.94676	M	4.57414	A	6.43059	P	4.93517	A	5.00825	M	5.30263	A	4.73891	A	4.86324	A	4.68481	A	5.27027	A	4.83693	M	5.03867	P	4.79702	A	4.47484
228055_at	10.6352	P	9.94637	P	9.86325	P	10.2768	P	10.1605	P	9.88152	P	10.264	P	10.3732	P	9.87435	P	10.0094	P	9.85719	P	10.0945	P	9.99344	P	9.74562	P	9.82035	P	9.72551	P	9.99608	P	9.46698	P	9.59278	P	9.93502	P	9.67812	P	9.98285	P	9.82142	P	10.1773	P	9.40965
228220_at	5.19213	P	5.71206	P	4.64992	P	5.14729	P	4.85972	P	5.16506	P	5.32141	P	5.04399	P	4.64599	P	4.47261	P	4.5084	P	3.76658	P	4.2401	P	4.28908	P	4.71581	P	5.44375	P	4.89259	P	4.45826	P	4.9985	P	5.00989	P	4.18153	P	5.35908	P	4.64752	P	3.98988	P	3.82423
228548_at	6.95205	P	7.09602	P	7.09141	P	6.73075	P	7.18018	P	7.21777	P	6.65452	P	7.24909	P	6.72669	P	6.6117	P	6.86645	P	6.40753	P	6.09893	P	6.57383	P	6.67382	P	7.05014	P	6.83753	P	6.60456	P	6.47969	P	7.12036	P	6.61557	P	6.9537	P	7.17003	P	6.53958	P	6.67603
229170_s_at	3.55836	A	4.33236	P	3.64513	P	3.83568	P	3.73529	P	3.572	A	3.50449	P	3.93171	P	3.59168	P	3.20926	A	3.47078	P	3.81318	P	3.32367	A	3.7213	P	3.26333	A	3.42764	P	3.24606	P	3.25523	P	3.27094	P	3.91117	P	3.26642	A	3.91981	P	3.5704	P	3.51443	P	3.13583
230172_at	6.29403	M	6.25788	P	6.47284	A	5.83715	P	6.06973	P	5.94185	M	6.41476	P	6.34314	A	6.37193	P	6.28577	P	6.10824	P	7.16602	P	7.5723	P	6.68639	P	6.35141	P	6.39896	P	7.06568	P	6.93311	P	6.11655	P	6.66693	P	7.49712	P	6.71535	P	6.13669	P	6.92254	P	7.15081
230802_at	8.54666	P	8.84523	P	7.63795	P	7.65421	P	7.29097	P	9.36453	P	7.26678	P	8.69544	P	8.47629	P	8.23311	P	6.19072	P	6.50483	P	6.35132	P	7.7067	P	6.9127	P	7.2949	P	7.08652	P	8.34744	P	7.14558	P	8.22381	P	7.24515	P	7.72538	P	8.57185	P	7.10984	P	6.00444
230969_at	3.12388	A	3.13365	A	3.12209	A	3.05767	A	3.02598	A	3.05564	A	2.91623	A	3.15557	A	2.91711	A	3.47879	A	3.31565	A	3.06055	A	3.16176	A	3.18005	A	3.30931	A	3.16964	A	3.12654	A	3.25286	A	2.91316	A	3.58477	P	3.05862	A	3.08842	A	3.1003	A	3.15032	A	3.29982
231887_s_at	4.5647	P	4.78152	A	4.3275	M	4.26911	P	4.02522	A	4.05145	A	4.14026	A	4.00221	A	4.04565	A	3.72071	A	3.86105	A	4.19731	A	4.43127	M	3.95906	A	3.99345	A	4.12415	M	3.80513	A	4.02556	A	3.81181	A	3.81549	A	4.42465	A	4.02694	A	4.02134	A	3.63056	A	3.8753
234339_s_at	11.5107	P	11.1594	P	11.1062	P	11.5163	P	11.3597	P	10.8209	P	11.3878	P	11.358	P	11.2534	P	11.0017	P	11.2897	P	10.2977	P	10.9149	P	11.4452	P	11.1483	P	10.817	P	11.2324	P	10.8177	P	11.0819	P	11.1907	P	11.1155	P	10.8942	P	11.2215	P	10.8058	P	10.7112
235117_at	3.66561	P	4.58344	P	4.72412	P	4.7538	P	4.93534	P	5.0146	P	4.88714	P	4.18426	P	4.79477	A	4.74433	P	4.69021	P	7.58417	P	5.33571	P	5.6668	P	4.61436	P	5.93201	P	5.49013	P	5.48265	P	4.63352	P	4.89183	P	5.78476	P	5.82785	P	4.8782	P	6.43622	P	6.46605
235228_at	3.56596	P	3.3375	P	2.96554	A	4.19147	P	3.19853	A	2.92059	A	5.36573	P	3.17682	A	3.1062	A	3.05955	A	2.79093	A	3.07584	A	2.85724	A	2.93087	A	2.7585	A	2.92566	A	2.95732	A	3.12468	A	2.86922	A	3.20597	A	2.88335	A	3.72297	P	2.93555	A	2.85563	A	3.00224
236722_at	3.97284	A	4.48998	A	4.67056	A	4.42202	P	4.4717	A	4.68025	A	4.52113	A	4.23913	A	4.08222	A	4.82126	A	4.81373	A	4.21997	A	4.69647	P	4.54831	A	4.55743	P	4.46401	A	4.53788	A	5.22324	P	4.68051	A	4.49562	A	4.42232	A	4.66914	A	4.92457	A	5.06879	A	4.97662
240380_at	3.08722	A	3.24937	A	3.15057	A	3.14063	A	2.96909	A	3.11789	A	3.08212	A	3.16101	M	3.02432	A	3.47112	M	3.03122	A	3.21613	A	3.20946	A	3.41327	A	3.24016	A	3.02223	A	3.20276	A	3.26055	A	3.37684	M	3.19778	P	3.29641	P	3.05277	A	3.19512	A	3.64189	A	3.52494
242615_at	3.66988	A	3.62292	A	3.62762	A	3.62394	A	3.61192	A	3.35081	A	3.66078	A	3.43544	A	3.51805	A	3.74143	A	3.79071	A	3.78664	A	3.68871	A	3.91646	A	3.85325	A	3.78713	A	3.71388	A	3.53225	A	3.62883	A	4.11052	A	3.71169	A	3.46138	A	4.08944	P	3.52765	A	3.49671
242657_at	4.78553	A	4.53223	A	5.02939	A	4.60437	A	4.63952	A	4.98999	A	4.96525	A	4.69378	A	4.97884	A	4.7581	A	5.22832	A	4.57362	A	4.7544	A	5.0829	A	5.18287	A	5.03665	A	5.08705	A	5.171	A	5.01642	A	4.84159	A	5.23847	A	5.12805	A	5.08167	A	5.04793	P	5.46559
243958_at	2.74729	P	2.87045	P	2.84938	P	3.0687	P	2.91448	P	2.46136	P	3.00468	P	2.84685	M	2.92586	P	2.60041	A	2.75389	P	2.75594	P	2.78708	P	2.83201	P	2.68217	P	2.79852	P	2.70002	P	2.75733	P	2.84971	P	2.70947	P	2.84124	P	2.75374	P	2.71623	P	2.69294	P	2.63349
38158_at	4.4815	A	4.41057	P	4.19409	A	4.03383	A	3.97469	A	4.54145	A	4.16888	A	4.40028	P	4.207	A	4.74524	A	4.3257	A	6.68955	P	4.65991	M	4.52564	A	4.35454	A	4.40635	P	4.48879	P	4.55452	A	4.48451	P	4.36683	A	4.92958	M	4.25429	A	4.1795	A	4.9556	P	5.17263
201025_at	3.83423	P	4.63761	P	4.35823	P	4.58668	P	4.25327	P	4.57503	P	4.26542	P	3.91232	P	4.44512	P	4.27995	P	4.23224	P	5.25245	P	4.63535	P	4.70413	P	4.30825	P	4.63761	P	4.48917	P	4.61116	P	4.69903	P	4.63318	P	4.27811	P	5.02358	P	4.88973	P	4.94711	P	5.02746
211639_x_at	6.79655	P	6.44839	P	6.15818	P	6.40043	P	6.64507	P	6.33231	P	6.87774	P	6.27303	P	6.81243	P	6.59249	P	7.10143	P	6.40925	P	6.81243	P	6.32605	P	6.48759	P	6.9441	P	7.34486	P	6.3352	P	7.37169	P	6.81627	P	7.68667	P	6.93099	P	7.04918	P	7.06527	P	7.89153
1552807_a_at	9.47688	P	9.13254	P	9.62006	P	9.19519	P	9.58995	P	9.6158	P	9.26683	P	9.989	P	9.11421	P	9.26714	P	8.7526	P	8.48618	P	8.78724	P	9.47705	P	9.58863	P	9.36253	P	8.61898	P	9.41393	P	8.60373	P	8.72301	P	9.08226	P	9.21358	P	9.32699	P	8.91888	P	8.35003
1554444_s_at	5.15527	A	5.09561	P	5.37712	P	4.87551	P	4.94002	P	5.20917	A	5.27129	P	5.26055	P	4.91157	P	5.26822	P	5.08928	P	5.35407	P	5.38421	P	5.44584	P	5.38868	A	5.16214	P	5.1761	A	5.34074	P	5.07597	P	5.32636	A	5.41523	P	5.41013	P	5.20704	P	5.74129	P	5.48867
1554482_a_at	3.54912	A	3.9069	P	3.60001	A	3.57712	P	3.62821	P	3.65028	P	3.63912	P	3.47693	P	3.45499	A	3.45975	A	3.64481	P	5.12866	P	4.42031	P	3.70662	P	3.20263	A	4.21791	P	4.15921	P	3.81141	P	3.94016	P	4.4175	P	4.68943	P	3.98479	P	3.47422	P	4.09723	P	4.39331
1555893_at	3.11508	A	2.9221	A	3.10423	A	2.89479	A	2.69817	A	2.96548	A	2.88595	A	2.92359	A	2.87212	A	3.00477	A	2.97887	A	3.44358	P	2.98462	A	3.04676	A	3.05457	A	3.19444	A	2.91686	A	2.94386	M	2.93415	A	3.17392	A	3.03012	A	3.23576	A	3.14093	A	3.01792	A	3.07395
1556110_at	3.11734	A	2.89126	A	2.93024	A	3.0484	A	3.14937	A	3.18669	P	2.95548	A	3.12378	A	3.04253	A	3.32439	A	3.10643	A	3.3184	A	3.01715	A	3.1905	A	3.4525	A	3.05272	A	3.19022	A	2.94168	A	3.18762	A	3.13023	A	3.41244	A	3.33253	A	3.35297	A	3.20521	A	3.03334
1559585_at	3.11455	A	3.40033	A	3.33878	A	3.46569	A	3.33325	A	3.09989	A	3.28874	A	3.14357	A	3.29423	A	3.55598	A	3.42723	P	3.37448	P	2.99791	A	3.54738	P	3.52893	P	5.16924	P	3.44855	P	3.35653	P	3.89307	P	3.36806	A	3.18491	A	4.65564	P	3.62102	P	3.66342	P	3.808
1566602_at	3.98171	A	4.08278	A	3.98951	A	3.659	A	3.85761	A	3.90256	A	3.9782	A	3.99636	A	4.08519	A	4.38513	A	4.19317	A	4.1834	A	3.99708	A	4.17709	A	4.13934	M	3.89655	A	3.91924	A	4.23594	A	3.93759	A	4.23202	P	4.2212	A	4.04989	A	4.27529	A	4.06017	M	4.27975
200682_s_at	8.9621	P	8.47509	P	8.84943	P	8.89591	P	8.79233	P	8.91169	P	8.85753	P	9.22294	P	9.00677	P	8.90259	P	8.75047	P	9.35502	P	9.08811	P	9.11229	P	8.90437	P	8.97762	P	9.24635	P	9.06052	P	8.93087	P	9.06894	P	9.47492	P	8.9332	P	9.06755	P	9.22834	P	9.29673
200782_at	9.03833	P	8.18519	P	7.99788	P	8.24	P	8.40738	P	8.56074	P	8.31521	P	7.97274	P	8.22691	P	8.04129	P	8.45036	P	9.0737	P	8.95984	P	8.42485	P	8.18471	P	8.77938	P	8.87181	P	8.43376	P	8.34884	P	9.15313	P	8.79921	P	9.15961	P	8.58548	P	9.07714	P	8.65539
200803_s_at	8.3009	P	7.70742	P	8.16309	P	8.13524	P	8.53039	P	8.46978	P	8.78381	P	8.26019	P	8.89903	P	7.94021	P	8.22782	P	10.6392	P	9.91475	P	9.03976	P	8.22109	P	8.94151	P	9.21825	P	8.79723	P	8.46201	P	9.00984	P	9.92931	P	8.84696	P	8.50699	P	9.77055	P	10.0497
201387_s_at	4.31179	A	3.88063	A	4.31734	A	4.03679	A	3.77059	A	3.99031	A	4.3188	A	4.113	A	4.24218	A	4.08273	A	3.77669	A	4.79182	A	4.72935	A	4.61301	A	4.04783	A	4.3438	A	5.46472	P	4.55456	A	4.21564	A	5.03158	P	5.49875	M	4.38068	A	3.90749	A	5.80276	P	4.9238
201686_x_at	4.0148	P	3.9215	P	3.76957	M	3.90868	P	4.05013	P	3.90672	P	4.05037	P	4.1873	P	3.78541	P	3.86778	P	3.85172	P	4.62764	P	4.31303	P	4.07858	P	3.90607	P	4.24556	P	4.09626	P	4.03544	P	4.10672	P	4.1335	P	4.57148	P	4.43096	P	4.16172	P	4.25937	P	4.40961
201859_at	9.16113	P	8.12435	P	8.66355	P	7.8882	P	8.83316	P	9.02825	P	8.84808	P	8.39259	P	8.85832	P	8.09417	P	8.11944	P	10.0733	P	9.93897	P	9.54431	P	8.8102	P	9.58609	P	9.0373	P	9.78594	P	8.91547	P	9.31953	P	9.75725	P	9.20851	P	8.69572	P	9.84903	P	10.3037
201926_s_at	9.0278	P	8.74425	P	8.42999	P	8.95159	P	8.87447	P	8.7271	P	8.91534	P	8.92444	P	8.95076	P	8.97763	P	9.11415	P	9.72135	P	9.01587	P	8.84433	P	8.68478	P	9.12104	P	9.2988	P	8.62304	P	9.88773	P	9.10022	P	8.95701	P	9.11246	P	8.97325	P	9.32326	P	8.92657
202148_s_at	5.45002	A	5.31151	M	5.3185	A	5.07792	P	5.39477	P	5.29942	A	5.56857	A	5.28957	A	5.4057	A	5.31106	P	5.55403	A	5.52982	P	5.95201	P	5.82785	P	5.40672	A	5.47839	P	5.50723	P	5.83679	P	5.38496	P	5.47537	P	5.83732	A	5.44452	A	5.07221	A	5.51533	P	6.06371
202862_at	3.41915	A	3.26514	P	3.80844	A	3.44968	P	3.49476	P	3.36662	M	3.34876	A	3.93614	P	3.40781	A	3.58281	P	3.74865	A	4.03937	A	4.14155	A	3.51922	A	3.43466	A	3.46371	P	3.95993	P	3.62841	A	3.53062	P	3.61959	P	3.93685	A	3.48157	A	3.62802	A	3.91544	P	3.6178
202908_at	4.61462	A	4.47968	P	4.73521	A	4.77745	P	4.69251	P	4.43253	P	4.74007	P	4.9203	P	4.54028	P	4.84238	P	4.47307	P	7.02954	P	6.12731	P	5.09878	P	4.93242	P	4.55372	A	5.1747	P	4.91456	P	4.6884	P	4.80537	P	5.35884	P	4.64602	P	4.75398	P	5.48486	P	5.82148
202933_s_at	2.75679	A	3.01121	P	2.79768	A	3.00151	A	3.07232	A	2.66965	P	2.87963	A	2.82208	A	2.87216	A	3.05846	P	2.95095	M	3.49245	P	3.11071	A	2.92145	P	2.99989	A	3.15788	A	2.93935	A	3.03482	A	3.06304	A	3.02157	P	2.97982	A	2.87253	A	2.80399	A	3.19512	P	3.20827
203124_s_at	5.11441	P	6.21936	P	5.00019	P	5.46604	P	5.16453	P	4.86645	P	4.96362	P	5.23915	P	5.09901	P	4.99548	P	5.38813	P	5.36748	P	5.17791	P	5.54632	P	5.59125	P	5.54917	P	5.50598	P	6.13043	P	5.90647	P	5.96795	P	5.47294	P	5.69786	P	5.30174	P	5.48855	P	5.26198
203164_at	7.7806	P	8.75293	P	7.53963	P	7.91588	P	7.68272	P	7.63508	P	8.02886	P	7.80347	P	7.72214	P	6.86177	P	8.01553	P	8.99983	P	8.80757	P	7.96148	P	7.97158	P	8.20156	P	8.46156	P	8.43176	P	8.20885	P	8.211	P	8.39968	P	8.23739	P	8.01821	P	7.78783	P	8.05776
203185_at	9.84344	P	9.99871	P	9.50247	P	9.96298	P	9.51052	P	9.55466	P	9.73877	P	9.58383	P	9.29953	P	8.88912	P	9.2857	P	9.49449	P	9.31486	P	9.55161	P	9.52758	P	9.74047	P	9.37049	P	9.14832	P	9.43226	P	9.57815	P	9.22118	P	9.79533	P	9.38798	P	9.343	P	9.37809
203219_s_at	8.68392	P	8.09452	P	8.72038	P	8.37554	P	8.30899	P	8.19221	P	8.16845	P	8.22637	P	7.99732	P	8.19728	P	7.87816	P	8.54224	P	8.25746	P	9.16258	P	8.03336	P	7.71932	P	7.87152	P	8.05187	P	7.86908	P	7.79772	P	8.0707	P	7.91026	P	7.98982	P	8.07912	P	7.85337
203682_s_at	5.0528	A	4.85071	P	4.94068	A	4.99855	P	5.01871	P	4.74677	A	5.22386	P	5.12573	A	4.77229	P	5.06242	A	5.12431	P	5.72241	P	5.40194	A	5.05895	P	5.2579	A	5.0945	P	4.9187	P	4.97824	A	4.99523	A	5.47293	P	5.68439	P	5.06875	P	5.36435	P	5.16994	P	5.19858
203744_at	4.33766	A	4.12766	A	4.2007	A	4.00795	A	4.4452	P	4.35004	P	4.38388	P	4.44171	A	4.50444	A	3.99031	A	4.21644	A	6.08256	P	4.84531	P	4.14949	A	4.53251	A	4.53653	A	4.52903	A	4.47106	A	4.29981	A	4.52796	A	5.2092	A	4.56517	P	4.55718	A	4.56254	P	5.26688
203904_x_at	8.62693	P	7.96687	P	8.18531	P	8.23208	P	8.37847	P	8.34944	P	8.38008	P	8.33784	P	8.19588	P	8.39126	P	7.99614	P	7.73987	P	8.29892	P	8.16601	P	8.16653	P	8.05931	M	7.9123	P	8.19125	P	7.87694	P	8.1377	P	8.15667	M	8.35123	P	7.78638	P	8.03505	P	8.02565
204427_s_at	4.36246	P	4.49439	P	4.33446	M	3.81187	P	3.79767	A	3.55528	M	4.06442	A	3.84765	A	3.82002	P	4.07763	A	3.86094	P	5.17006	P	4.45065	P	4.3928	P	3.29367	A	4.4653	P	4.90327	P	4.60121	P	5.17779	P	4.89327	P	4.66312	P	4.58987	P	4.03554	P	4.1161	A	4.0676
204489_s_at	8.79817	P	8.83832	P	8.61661	P	8.69201	P	8.51996	P	9.10353	P	8.5948	P	8.61565	P	8.42279	P	8.27159	P	8.16054	P	8.53375	P	8.16843	P	8.58043	P	8.32232	P	8.53548	P	8.75492	P	8.96976	P	8.09015	P	8.50188	P	8.16794	P	8.47087	P	7.97171	P	8.18116	P	8.25951
204912_at	9.87556	P	9.62637	P	8.79052	P	9.70248	P	9.35346	P	9.26598	P	9.58977	P	9.55881	P	8.73896	P	8.89747	P	8.25074	P	8.65057	P	9.25692	P	8.62373	P	9.04277	P	9.01323	P	8.32602	P	8.96739	P	9.37301	P	10.137	P	8.89374	P	9.29247	P	8.57257	P	8.6003	P	8.64037
205371_s_at	2.88192	A	2.93003	A	2.727	A	2.86785	P	3.00996	A	2.95395	A	2.88306	A	2.82044	A	2.88528	A	3.04089	P	3.00339	P	2.98195	A	3.04089	P	2.96825	M	3.01846	A	2.89654	A	2.95783	P	3.03138	A	2.95125	A	3.11585	A	3.00365	A	2.81071	P	3.24796	A	2.99751	P	2.85112
205928_at	6.33657	P	6.49768	P	6.17866	P	6.52167	P	6.61773	P	6.7485	P	6.25747	P	6.31436	P	6.71427	P	6.16832	P	6.23903	P	5.83025	P	5.39243	P	6.27257	P	6.355	P	6.47733	P	6.29027	P	5.94001	P	6.21451	P	5.46039	P	5.48392	P	6.72637	P	6.41826	P	6.28218	P	6.19766
206574_s_at	4.89993	A	5.02247	P	4.88041	A	5.00608	P	4.90396	A	4.77749	A	4.74926	A	4.37651	A	4.898	A	4.34641	A	4.23811	A	4.51199	A	4.85995	M	4.70432	A	4.22474	A	4.63171	M	4.36088	A	4.53228	A	4.78932	M	5.38027	A	4.54586	A	4.16956	A	3.94884	A	5.18955	P	4.26138
207957_s_at	11.0156	P	11.6181	P	10.9031	P	11.2634	P	11.1436	P	11.0663	P	11.0518	P	10.9627	P	10.8545	P	10.8525	P	10.6217	P	10.6373	P	10.4802	P	10.8097	P	10.8695	P	10.9864	P	10.862	P	10.9185	P	11.0906	P	11.2163	P	10.4034	P	11.1733	P	10.9598	P	10.7773	P	10.6117
208658_at	6.65731	P	6.62516	P	7.2352	P	6.22922	P	7.14967	P	7.48707	P	6.86435	P	7.03067	P	7.25195	P	6.68462	P	6.46284	P	9.60999	P	8.73801	P	7.45826	P	7.1992	P	7.50738	P	7.84666	P	7.52956	P	7.04305	P	7.81027	P	8.62804	P	7.3825	P	6.66204	P	7.55598	P	8.41127
209536_s_at	6.07702	P	5.71704	P	5.98002	P	6.09482	P	5.39211	P	5.38261	P	6.10551	P	5.46224	P	5.79933	P	4.89954	A	5.94056	P	6.3033	P	6.61933	P	6.14756	P	5.56927	P	6.52172	P	6.55114	P	6.1757	P	6.38427	P	5.89114	P	6.6982	P	6.2097	P	5.52188	P	6.54571	P	7.28668
210101_x_at	7.90786	P	7.9796	P	7.66334	P	7.9479	P	7.85869	P	7.89955	P	7.99255	P	7.72804	P	8.01052	P	7.56575	P	7.73894	P	9.03704	P	8.59142	P	8.48368	P	7.36565	P	8.28993	P	8.51108	P	8.13599	P	8.16056	P	8.08932	P	8.46803	P	8.18366	P	7.91368	P	8.35623	P	8.4518
211232_x_at	3.72018	A	3.76587	A	3.61938	A	3.52341	A	3.86266	A	3.63485	A	3.75765	A	4.05013	A	3.78305	A	3.85161	A	3.87467	A	4.20809	P	3.94913	A	4.09869	A	4.01459	A	3.84361	A	3.86101	A	3.93114	A	3.89742	A	3.364	A	4.06725	A	3.88756	A	3.65411	A	3.99707	A	3.90414
212048_s_at	8.22875	P	8.39524	P	8.61074	P	8.17066	P	8.38034	P	8.19728	P	8.17701	P	8.29258	P	8.40412	P	8.50764	P	7.9842	P	9.77033	P	9.37744	P	8.62071	P	8.22592	P	8.40064	P	8.56956	P	8.69933	P	8.40036	P	8.79955	P	9.02593	P	8.31317	P	8.32271	P	8.77488	P	9.05585
212195_at	7.71272	P	8.12147	P	7.32908	P	7.59518	P	7.43779	P	7.97477	P	7.87176	P	6.84641	P	7.52135	P	7.52065	P	8.02732	P	8.71951	P	8.52862	P	7.75943	P	7.96211	P	8.20908	P	7.97258	P	7.68869	P	8.14709	P	8.53497	P	7.65003	P	7.65091	P	8.01867	P	8.10558	P	8.04661
213222_at	3.00157	A	2.82169	A	2.63907	A	2.76189	A	2.98975	A	3.00772	A	2.8331	A	2.96375	A	3.0181	A	3.08394	A	2.88744	A	3.01394	A	3.20186	P	3.01225	A	2.96261	A	3.18157	A	3.07646	A	2.91061	A	3.62283	P	3.06383	M	3.01215	A	3.29522	P	2.89333	A	3.16616	P	3.27495
214135_at	3.89444	A	4.03785	A	3.96497	A	3.76164	A	3.92982	A	3.95478	A	4.20737	A	3.93224	A	4.13891	A	3.97885	A	4.10827	A	4.09208	A	4.07726	A	4.18713	A	4.11403	A	4.32018	A	4.05514	A	4.08885	A	3.98976	A	4.03421	A	4.19754	A	4.12503	A	4.05475	A	4.28418	A	4.57662
214512_s_at	7.6817	P	7.34303	P	7.52318	P	7.5286	P	8.17526	P	7.70206	P	8.00312	P	7.5692	P	8.01846	P	7.34826	P	7.70244	P	9.90383	P	8.83398	P	8.11602	P	7.42466	P	8.24266	P	8.45449	P	7.71488	P	7.92534	P	8.25701	P	9.23681	P	8.30823	P	7.97783	P	8.78732	P	9.12225
214959_s_at	3.69157	P	3.61598	P	3.54953	P	3.70135	P	3.50929	P	3.81526	P	3.64289	P	3.45587	A	3.61988	A	3.62059	P	3.52204	P	4.53901	P	3.38412	A	3.82376	P	3.59385	M	3.91864	P	3.94646	P	3.76811	P	3.87456	P	3.82348	P	4.02733	P	3.93216	P	3.76588	P	3.79975	P	4.05506
215681_at	3.55309	A	3.51223	A	3.56861	A	3.39621	A	3.47769	A	3.49939	A	3.54681	A	3.63239	A	3.54953	A	3.4686	A	3.6894	A	3.57899	A	3.66247	A	3.59194	A	3.64092	A	3.55746	A	3.49111	A	3.68473	A	3.64682	P	3.59064	A	3.38208	A	3.69268	A	3.65861	A	3.74945	A	3.67856
216033_s_at	8.29061	P	8.15619	P	7.31079	P	8.11663	P	7.82698	P	7.09507	P	7.70077	P	7.62112	P	7.72425	P	6.8564	P	7.48589	P	6.9924	P	7.41744	P	7.40642	P	7.32105	P	7.15847	P	7.43083	P	6.53416	P	8.07532	P	7.50755	P	7.33305	P	7.44559	P	7.83432	P	6.7719	P	6.82262
217249_x_at	6.89565	P	6.79063	P	7.10975	P	6.76717	P	6.93731	P	7.00393	P	6.77635	P	6.98697	P	6.91499	P	6.93847	P	6.49614	P	7.24283	P	7.07162	P	7.96868	P	6.98894	P	6.89193	P	7.12876	P	7.18018	P	6.89573	P	7.00195	P	7.12576	P	7.20337	P	7.09471	P	7.36737	P	7.39804
218309_at	5.71577	P	4.25191	P	3.68147	M	4.73177	P	4.3617	P	4.70036	P	4.82718	P	3.92131	A	3.27239	A	3.42331	A	3.21492	P	3.37042	A	3.29821	A	3.49169	A	3.52275	A	4.02875	P	3.38042	A	3.67569	P	3.37454	P	4.69454	P	3.571	A	5.05919	P	3.32344	P	3.62998	P	3.10581
218726_at	3.51021	A	3.39038	A	3.64148	A	3.60626	A	3.37808	A	3.51564	A	3.47327	A	3.71766	A	3.44117	A	3.62245	A	3.49855	A	5.90599	P	3.78991	A	3.55024	A	3.92048	A	3.58045	A	3.74389	A	3.69992	A	3.70853	A	3.42857	A	4.15278	A	3.77179	A	3.40781	A	3.8808	A	4.03935
218890_x_at	7.2224	P	7.19767	P	7.27563	P	7.89922	P	7.61942	P	7.48634	P	7.64756	P	7.46544	P	7.60012	P	7.91861	P	7.65868	P	7.72854	P	7.35814	P	7.69233	P	7.44623	P	8.02592	P	7.82345	P	7.12504	P	8.09332	P	7.63263	P	8.0315	P	7.76007	P	7.7035	P	8.01896	P	8.13775
219117_s_at	9.45594	P	9.63135	P	9.72076	P	9.23058	P	9.99268	P	10.07	P	10.0359	P	10.1539	P	10.3224	P	9.9244	P	9.0418	P	12.6941	P	12.2756	P	10.3887	P	10.0102	P	10.4508	P	10.8389	P	11.0934	P	9.80203	P	10.8183	P	11.9905	P	10.446	P	9.70825	P	11.1644	P	11.5915
219486_at	8.761	P	8.2847	P	8.53779	P	8.56673	P	8.63803	P	8.88122	P	8.76164	P	8.63873	P	8.34368	P	8.49038	P	7.89543	P	8.48332	P	8.34392	P	8.74604	P	8.47709	P	8.32875	P	8.33791	P	8.30435	P	8.07235	P	8.37876	P	8.51132	P	8.50648	P	8.71709	P	8.1461	P	8.10074
220161_s_at	3.07709	A	3.05432	A	3.24368	A	3.20962	A	3.09193	A	3.15928	A	3.26769	A	3.11818	A	3.14105	A	3.57278	A	3.18968	A	3.08459	A	3.16231	A	3.29439	A	3.44236	A	3.11177	A	3.20806	A	3.36593	A	3.33535	M	3.68445	P	3.27592	A	3.25298	A	3.13221	A	3.25789	A	3.43043
221052_at	3.37967	A	3.38495	A	3.38746	A	3.27631	A	3.04487	A	3.40099	P	3.393	A	3.3263	A	3.28105	A	3.45296	A	3.18161	A	3.30533	A	3.39071	A	3.39144	A	3.58934	A	3.41314	A	3.52588	A	3.42529	A	3.414	A	3.36905	A	3.49746	A	3.47769	A	3.70027	P	3.48995	A	3.57699
221651_x_at	13.7768	P	13.6643	P	13.5633	P	13.5779	P	13.7807	P	13.6727	P	13.9609	P	13.7365	P	13.8879	P	13.7461	P	13.6949	P	14.257	P	14.2414	P	13.7569	P	13.6321	P	13.9309	P	14.0518	P	13.9105	P	13.8436	P	13.9899	P	14.2128	P	13.9686	P	13.7129	P	14.1783	P	14.2742
222154_s_at	4.23826	M	4.257	A	5.51162	P	4.60545	P	3.82152	A	4.15298	A	4.22917	P	3.97629	A	4.48353	A	3.99448	A	5.47803	P	5.34845	P	4.89832	P	5.39714	P	4.21077	A	4.64417	P	5.37548	P	5.38641	P	5.52009	P	5.60251	P	4.69276	A	4.02561	A	5.57392	P	6.98051	P	7.94144
222753_s_at	6.83616	P	6.84981	P	7.03937	P	7.49187	P	7.26534	P	7.11555	P	7.24765	P	6.80968	P	7.67395	P	7.34323	P	7.49053	P	9.60569	P	9.23963	P	8.06127	P	7.17681	P	7.1012	P	8.00919	P	7.87927	P	7.17209	P	7.63061	P	8.82472	P	7.46593	P	6.52132	P	8.15291	P	8.49242
223422_s_at	10.4385	P	10.6971	P	9.29672	P	10.0713	P	9.56671	P	10.2068	P	10.0191	P	10.0532	P	10.0121	P	9.68653	P	8.27202	P	9.357	P	8.80094	P	8.66803	P	9.40827	P	9.73235	P	9.15326	P	9.88409	P	9.06609	P	10.3066	P	9.30855	P	10.0955	P	10.3919	P	8.67589	P	8.50182
223514_at	9.16691	P	9.10351	P	9.29284	P	9.35388	P	9.03011	P	8.65932	P	9.17739	P	9.31675	P	8.99804	P	9.17317	P	8.791	P	8.91437	P	9.03043	P	8.89593	P	8.89526	P	8.53089	P	8.81076	P	8.91623	P	9.0986	P	9.12388	P	9.17393	P	8.35762	P	8.70962	P	8.75782	P	8.92255
224735_at	10.8139	P	10.4673	P	10.595	P	10.6924	P	10.2976	P	10.3542	P	10.648	P	10.5002	P	10.3837	P	10.359	P	10.5031	P	9.81278	P	9.89537	P	10.5142	P	10.3161	P	10.2553	P	10.556	P	10.2256	P	10.5677	P	9.87951	P	10.3465	P	10.0572	P	10.1724	P	10.4775	P	10.3285
224871_at	8.63415	P	8.56243	P	8.65385	P	8.54467	P	8.66884	P	8.60114	P	8.43442	P	8.6579	P	8.54684	P	8.39659	P	8.27703	P	8.04063	P	8.03095	P	8.46882	P	8.40187	P	8.27998	P	8.54075	P	7.69606	P	8.67669	P	8.56572	P	8.32751	P	8.20365	P	8.22746	P	8.68963	P	8.63091
225533_at	5.32323	A	5.16929	A	5.07996	A	5.53776	P	5.19928	A	5.04363	A	4.94898	A	5.00776	A	5.0436	A	5.67527	P	5.23577	A	5.46624	A	5.91402	A	5.32745	A	4.92361	A	5.45402	A	5.53594	A	5.46354	A	5.46157	A	5.47526	A	5.35318	A	5.02735	A	5.36333	A	5.59781	M	5.34158
225794_s_at	11.0478	P	10.5171	P	11.078	P	10.8935	P	10.3925	P	10.9073	P	10.6699	P	11.0676	P	10.3361	P	10.6827	P	10.0555	P	10.3773	P	10.7351	P	10.1788	P	10.437	P	10.184	P	10.8267	P	9.65331	P	10.6377	P	10.8328	P	10.2702	P	10.1996	P	10.6077	P	9.55233	P	10.7666
225982_at	7.64006	P	7.55439	P	7.62744	P	7.46735	P	7.57037	P	7.76732	P	7.61045	P	7.66862	P	7.57781	P	7.44189	P	7.34755	P	6.6617	P	7.25437	P	7.44555	P	7.57533	P	7.68412	P	7.34932	P	7.76312	P	7.53519	P	7.62922	P	7.36245	P	7.55193	P	7.40763	P	7.55516	P	7.17355
226025_at	7.97638	P	8.60745	P	7.57644	P	8.32181	P	8.00359	P	8.03944	P	8.16438	P	7.43966	P	7.74024	P	7.78668	P	8.34202	P	9.11821	P	8.45603	P	7.78229	P	7.82506	P	8.32325	P	8.69695	P	8.05654	P	8.85394	P	9.06634	P	8.72813	P	8.58952	P	8.24499	P	8.5256	P	8.39802
226811_at	9.44825	P	9.73602	P	9.42681	P	9.32104	P	9.69554	P	10.3418	P	10.0391	P	9.49316	P	9.62071	P	9.67295	P	9.5762	P	11.2666	P	10.8013	P	9.73941	P	9.83963	P	10.0261	P	10.084	P	9.88353	P	10.6626	P	9.99194	P	11.0046	P	10.0021	P	9.55636	P	10.0076	P	10.7214
226841_at	10.2159	P	9.03641	P	9.29384	P	9.69953	P	9.75268	P	9.64515	P	9.82517	P	9.49632	P	10.025	P	8.32699	P	9.18967	P	8.27934	P	9.0363	P	9.91218	P	9.29192	P	9.70317	P	9.2981	P	9.29611	P	9.07726	P	7.96735	P	9.03947	P	9.85509	P	8.97879	P	9.20917	P	9.06373
227337_at	4.98304	P	5.64848	P	5.31388	P	5.14839	P	5.51623	P	5.86258	P	5.52409	P	5.45518	P	5.67256	P	5.98938	P	4.89526	P	7.24032	P	6.14179	P	5.81306	P	5.31154	P	5.56421	P	5.97301	P	6.07078	P	5.92306	P	5.73985	P	6.79033	P	5.71364	P	5.2278	P	6.63567	P	6.39531
227553_at	3.39289	A	3.22614	A	3.06459	A	3.24305	A	3.35262	A	3.36509	A	3.42148	A	3.18209	A	3.32328	A	3.48541	A	3.34143	A	3.41658	A	3.28715	A	3.56336	A	3.24015	A	3.49628	P	3.42665	A	3.57976	P	3.44265	A	3.59001	A	4.00179	P	3.43398	A	3.36557	P	3.2337	A	3.46899
228729_at	3.18161	A	3.22956	A	3.62661	A	3.29458	A	3.4028	A	3.36248	P	3.515	P	3.19228	A	3.30949	A	3.28385	A	3.23816	A	4.17902	P	3.44533	A	3.55852	P	3.38498	A	3.50171	A	3.81338	M	3.55436	A	3.72451	A	3.32164	A	3.46119	A	3.7379	A	3.57129	A	3.66715	P	3.61192
228987_at	8.07901	P	8.39154	P	7.77823	P	8.11034	P	8.0011	P	7.98085	P	7.70244	P	7.99088	P	7.81811	P	7.55164	P	7.67764	P	7.33183	P	7.34419	P	7.40571	P	7.63719	P	7.89502	P	7.72379	P	7.61805	P	8.01396	P	8.28828	P	7.34371	P	8.17156	P	7.90568	P	7.2441	P	7.10383
229256_at	5.65554	P	5.75829	P	6.02739	P	5.84728	P	5.67104	P	6.17865	P	6.01223	P	5.65155	P	5.94716	P	5.25708	P	5.3682	P	4.76353	P	4.80444	P	5.49194	P	5.38712	P	6.3189	P	5.99836	P	5.92061	P	5.65026	P	5.29043	P	5.05835	P	6.57935	P	5.54668	P	5.14295	P	5.47662
229721_x_at	5.95316	P	5.83974	P	6.01513	P	5.69968	P	6.23071	P	6.08586	P	6.66794	P	6.04645	P	6.54833	P	5.84034	M	5.79906	P	9.53546	P	9.3048	P	6.82559	P	6.03532	P	6.3966	P	7.30365	P	6.59358	P	6.12548	P	7.25811	P	8.30852	P	6.9386	P	6.19191	P	7.85619	P	8.39052
229762_at	6.09611	P	6.79827	P	6.1093	P	5.83339	P	6.50107	P	6.53715	P	5.84111	P	6.4967	P	6.63695	P	5.91733	P	5.8189	P	5.78275	P	6.2305	P	5.76557	P	5.4023	P	5.98793	P	5.85264	P	6.06603	P	5.76497	P	6.16895	P	6.14176	P	5.91346	P	5.19113	P	6.24302	P	5.97162
234366_x_at	6.83217	P	6.66727	P	5.88709	P	6.00405	P	6.79889	P	7.06299	P	7.03491	P	6.60774	P	6.38684	P	6.79964	P	6.1081	P	7.49699	P	7.71817	P	6.9631	P	6.53301	P	7.23584	P	7.91549	P	6.84684	P	7.10004	P	6.81858	P	7.70795	P	7.10835	P	6.57087	P	8.45721	P	8.88608
234884_x_at	6.56607	A	6.52054	M	5.79089	M	6.15657	P	6.55486	P	6.97361	P	7.02221	P	6.65693	P	6.2112	P	6.69171	P	5.86336	P	7.86744	P	7.06739	P	6.98189	P	6.28677	A	6.9389	P	7.64907	P	6.71808	P	7.1469	P	6.76219	P	8.06429	P	7.34673	M	6.5149	M	8.41981	P	9.1696
235133_at	4.91171	P	5.34271	P	5.18761	P	5.64171	P	5.77222	P	5.72237	P	5.42361	P	5.50573	P	5.36194	P	4.88255	P	5.0281	P	4.53074	P	4.58288	P	5.11662	P	5.12694	P	5.3376	P	4.75838	P	4.98486	P	4.87035	P	5.02202	P	4.37576	P	6.0076	P	6.38351	P	5.20106	P	5.22857
235545_at	2.75547	A	2.92617	A	2.65776	A	2.71358	A	2.63748	A	2.89211	A	2.62917	A	2.79416	A	2.87976	A	2.84837	A	2.81637	A	3.39518	M	2.95649	A	2.79708	A	2.89672	A	2.83809	A	2.8065	A	2.84068	A	2.87171	A	2.93161	A	2.96529	A	2.822	A	2.89669	A	2.85827	A	3.0258
236228_at	4.58728	P	5.09665	P	4.32896	A	5.19551	P	5.09702	P	4.58176	A	4.86283	A	4.21889	A	4.96763	P	5.0783	P	4.52068	P	3.81768	A	4.47037	A	4.20846	A	4.82413	A	4.56761	A	3.95088	A	4.73018	A	4.58538	A	4.14057	A	4.36089	A	4.53973	A	4.5514	A	4.05288	A	4.12874
236372_at	3.32519	A	3.38689	A	3.48755	A	3.22018	A	3.53633	A	3.54619	A	3.50172	A	3.44427	A	3.24516	A	3.42006	A	3.61135	A	3.56077	A	3.57305	A	3.65423	A	3.57579	A	3.36018	A	3.5848	A	3.71466	A	3.5207	P	3.6621	A	3.48352	A	3.73708	A	3.36814	A	3.66028	A	3.34747
238021_s_at	2.94805	A	2.90631	A	3.07559	A	3.11641	A	3.30594	P	3.28669	A	2.98387	A	2.90346	A	2.91065	A	3.36956	A	3.32053	P	3.57619	P	3.82626	P	3.11118	A	3.23489	A	3.11334	A	3.1572	A	3.59517	P	3.06025	A	3.08174	A	3.04094	A	3.18334	A	3.12809	P	3.31008	P	3.20033
238588_at	3.26485	P	3.13365	A	3.22231	A	3.09223	P	3.20163	P	3.17892	A	3.23409	A	3.33433	A	3.07108	A	2.90087	A	3.0972	P	2.98188	A	3.17473	A	3.04626	A	3.06816	A	3.09592	A	3.06505	A	3.06798	A	3.32008	M	3.23627	A	3.01146	A	3.10239	A	3.09949	A	3.10644	A	3.04375
238597_at	2.97633	P	3.34942	P	3.30737	P	3.3375	P	3.33514	P	3.1451	P	3.29877	P	3.30836	A	3.30569	P	3.19772	P	3.39301	P	3.52357	P	3.58047	A	3.37824	P	3.20212	P	3.7595	P	3.2549	P	3.36145	P	3.61378	P	3.1165	A	3.36335	P	3.60333	P	3.4749	P	3.60842	P	3.66685
238969_at	2.84699	A	3.01536	A	2.92353	A	2.95362	A	3.02907	A	2.90333	A	2.83389	A	2.99743	A	2.83172	A	3.0305	A	2.97821	A	3.01624	A	3.05515	A	3.09802	A	3.14406	A	3.03586	A	3.04598	A	3.02821	A	2.96882	A	3.33253	P	3.03868	A	3.12729	M	2.76387	A	3.06263	A	2.98736
239292_at	8.70457	P	9.78957	P	8.90159	P	9.15723	P	9.09787	P	9.39968	P	9.24334	P	8.3871	P	8.51577	P	7.86987	P	8.05068	P	7.71636	P	8.14558	P	8.29088	P	8.85474	P	8.41461	P	8.02064	P	9.10723	P	8.43128	P	8.85629	P	7.83572	P	9.43603	P	8.66227	P	8.89973	P	7.77951
242029_at	3.98809	A	3.76242	A	3.86206	A	3.58818	A	3.98143	P	3.81252	A	3.84796	A	4.22973	P	4.28242	A	4.20704	A	3.90171	P	8.351	P	4.78843	P	4.09821	A	3.88109	A	4.1572	A	4.39979	P	4.27446	A	3.83676	A	4.01896	A	4.61804	P	4.21361	P	3.9038	M	4.68443	P	5.4756
242324_x_at	2.97736	A	2.88362	A	3.13089	A	2.88606	A	2.94587	A	2.85479	A	2.85906	A	3.1064	A	2.96405	A	3.17086	A	2.95066	A	3.07324	A	3.13805	A	3.00421	P	3.11045	A	2.97146	A	2.92332	A	3.08842	M	2.97117	A	3.25541	P	3.51581	A	3.09303	A	3.23419	A	2.90353	A	3.14388
236454_at	3.82758	A	3.79314	A	4.01073	A	3.84873	A	3.82152	A	3.72666	A	3.80685	A	4.01013	A	3.9659	A	4.06646	A	3.96846	A	4.01091	A	4.20099	A	4.14703	A	3.91371	A	3.6659	A	4.10335	A	4.02003	A	3.96527	A	3.89344	A	3.80685	A	3.93333	A	4.05885	A	4.33279	P	4.28292
1553685_s_at	3.11455	A	3.10633	A	2.86547	A	3.08719	A	2.96865	A	2.94063	A	3.07032	A	2.83513	A	3.07509	A	3.10901	A	3.28599	A	2.85573	A	2.86797	A	3.2202	A	3.14045	A	3.33564	A	3.23509	P	2.96092	A	3.45421	P	3.38272	A	3.18863	A	3.31342	A	3.62802	P	3.18966	A	3.08318
1553991_s_at	2.8193	A	2.99914	A	3.02723	A	3.05321	P	2.93105	A	3.14628	A	2.96702	A	2.98374	A	2.95645	A	3.21342	A	3.14207	A	3.08188	A	3.03117	A	3.16946	A	3.16304	A	3.16619	A	2.98008	A	3.0547	A	3.17945	A	2.71915	A	3.33778	A	3.08842	A	3.01409	A	2.98557	A	3.1671
1554322_a_at	3.96158	A	3.94517	A	3.85589	A	3.68168	A	4.01113	A	4.11963	A	4.10971	A	3.97121	A	3.66721	A	3.9655	A	4.08778	A	4.0806	A	4.06568	A	4.33781	A	3.96665	A	4.13017	A	4.02852	A	4.2876	A	4.16538	A	4.17052	P	4.10261	A	3.98301	A	3.72425	A	4.20933	A	4.18088
1558143_a_at	5.95218	P	7.31558	P	6.18066	P	6.01997	P	6.52067	P	6.47094	P	5.97875	P	5.88385	P	6.34544	P	6.51083	P	6.34473	P	7.04779	P	6.57718	P	6.33834	P	6.29528	P	6.47066	P	6.54467	P	6.74625	P	6.68384	P	7.19824	P	6.68926	P	6.52694	P	6.20231	P	7.43914	P	7.17433
1560905_at	3.10633	A	2.98843	A	3.03246	A	2.96593	A	3.02824	A	3.12819	A	3.0743	A	3.31674	A	3.08684	A	3.20034	A	3.10029	A	3.2219	A	3.05515	A	3.47986	P	3.41309	A	3.00852	A	3.03335	A	3.13564	A	3.11774	A	3.13998	A	3.34748	A	3.26377	A	3.15792	A	3.16804	A	3.32641
1561258_at	2.9839	A	3.15625	A	3.08253	A	2.91401	A	2.98324	A	3.07338	A	2.84906	A	3.07489	A	3.02727	A	3.13855	A	3.02785	A	3.1198	A	2.93602	A	3.39807	P	2.98821	A	3.09985	A	3.12519	A	3.19939	P	3.47539	P	3.28626	A	3.25449	M	3.13947	A	2.94667	A	3.24523	A	3.10376
1563637_at	2.73381	A	2.70781	A	2.64462	A	2.68121	A	2.54958	A	2.72952	A	2.68593	P	2.75589	A	2.67378	A	2.60232	A	2.78807	A	2.7346	A	2.98391	A	2.97394	A	2.76827	A	2.60886	A	2.55469	A	2.92814	A	2.8108	A	2.83561	A	2.68502	A	2.84035	A	2.84472	A	2.76522	A	2.82968
1564308_a_at	3.31054	A	3.3375	A	3.32353	A	3.21519	A	3.41872	A	3.14128	A	3.08764	A	3.30205	A	3.33406	A	3.41373	A	3.38299	A	3.2719	A	3.31746	A	3.44338	A	3.51434	A	3.40153	P	3.43328	A	3.43169	A	3.24469	A	3.51199	A	3.07974	A	3.41062	P	3.52405	A	3.55231	P	3.34985
200923_at	4.92098	A	4.46718	A	6.35247	P	4.27654	A	4.54467	P	4.2605	A	4.70528	A	5.22651	P	4.60398	A	5.06457	A	7.55667	P	5.13839	A	4.89718	A	7.52019	P	4.67813	A	5.32697	P	6.40555	P	5.27985	P	6.57394	P	5.1609	A	4.57312	A	4.36315	A	5.41432	A	7.54271	P	8.32623
201432_at	10.7571	P	10.3338	P	10.8905	P	11.0345	P	10.7006	P	10.9147	P	10.9342	P	10.8567	P	10.8945	P	10.4202	P	10.6527	P	10.38	P	10.2794	P	10.7862	P	10.8783	P	10.64	P	10.7049	P	9.97014	P	10.7007	P	9.78998	P	10.1861	P	10.7177	P	10.9154	P	10.8817	P	10.5244
201561_s_at	8.67263	P	8.95079	P	8.79306	P	8.73916	P	8.73983	P	8.41975	P	8.51385	P	8.55761	P	8.57122	P	8.12464	P	8.44252	P	7.53792	P	8.64897	P	8.66821	P	8.14706	P	8.2827	P	8.54988	P	8.57403	P	8.49502	P	8.87317	P	8.72216	P	8.36308	P	8.36699	P	8.19594	P	8.42652
201663_s_at	5.59886	P	6.57967	P	5.20851	P	6.25933	P	6.51611	P	6.8063	P	6.43921	P	5.2772	P	6.36859	P	5.25809	P	6.37485	P	7.85522	P	6.62792	P	6.46029	P	5.49233	P	6.85428	P	7.07635	P	6.54931	P	6.68883	P	6.67827	P	6.92454	P	6.83751	P	6.49809	P	7.01852	P	7.69544
201727_s_at	7.03921	P	7.06182	P	6.82119	P	7.02027	P	6.73273	P	6.89094	P	6.52195	P	6.92039	P	6.87207	P	7.03202	P	6.92265	P	7.73042	P	7.22092	P	6.91278	P	6.54724	P	6.90109	P	7.40103	P	7.41432	P	7.24123	P	7.03476	P	7.82918	P	7.04303	P	6.98666	P	6.9991	P	7.21401
201955_at	8.24787	P	8.57236	P	8.18658	P	8.48092	P	8.28456	P	8.64778	P	8.31895	P	8.12982	P	8.62174	P	7.99053	P	8.15332	P	9.5995	P	9.09265	P	8.86475	P	8.42652	P	8.70208	P	8.75381	P	8.66703	P	8.63165	P	8.45259	P	8.71188	P	8.71983	P	8.42464	P	8.71109	P	9.13013
202108_at	7.1434	P	7.07599	P	6.87489	P	7.01501	P	6.80196	P	6.7132	P	6.7775	P	6.91398	P	7.03514	P	6.55252	P	6.59947	P	6.84561	P	6.54414	P	6.89234	P	6.38272	P	6.78624	P	6.77112	P	6.71634	P	6.56837	P	6.92591	P	6.77781	P	6.56816	P	6.68082	P	7.22288	P	6.724
202135_s_at	7.95295	P	7.90998	P	7.67098	P	7.96749	P	7.65386	P	7.61371	P	7.63949	P	7.9262	P	7.56447	P	7.80473	P	7.66315	P	7.45686	P	7.45207	P	7.6956	P	7.49035	P	7.53118	P	7.45547	P	7.54331	P	7.84444	P	7.85446	P	7.73492	P	7.52542	P	7.53911	P	7.52148	P	7.59528
202375_at	4.09135	P	4.90862	P	4.53715	P	4.09216	P	4.54451	P	4.62864	P	4.22142	P	3.44006	M	4.21838	P	4.31767	P	3.71432	A	6.64706	P	5.72332	P	4.65968	P	4.46929	P	4.83215	P	4.7789	P	4.84447	P	4.77064	P	4.51697	P	5.54706	P	4.8093	P	4.25522	P	6.10154	P	6.27142
202968_s_at	7.27279	P	7.46508	P	7.59857	P	7.52967	P	7.47747	P	7.67382	P	7.04235	P	7.11642	P	7.40052	P	7.54102	P	7.22712	P	6.43279	P	6.44971	P	7.45253	P	7.24852	P	7.12386	P	6.91591	P	7.5296	P	7.19851	P	6.4795	P	6.59695	P	7.1366	P	6.87924	P	7.33665	P	6.99239
203021_at	3.88215	A	3.75866	A	4.23582	A	3.69175	A	3.62016	A	3.98895	A	3.79925	A	3.99699	A	3.93004	A	4.21175	A	4.00935	A	3.94028	A	4.05254	A	4.28217	P	4.102	A	4.00553	A	3.76131	A	4.19735	A	4.02905	A	3.93663	A	3.97774	A	3.92439	A	4.13733	A	4.00156	A	4.1522
203968_s_at	2.97045	A	2.94021	A	3.16034	A	2.95529	P	2.77846	A	2.83501	A	3.01487	A	3.01013	A	2.80981	A	3.04163	A	2.90728	A	4.4589	P	3.72681	P	3.06949	A	2.63723	A	3.14023	P	3.37709	A	2.95303	A	2.84971	A	3.43494	A	3.61439	A	3.29345	P	3.01854	A	3.5891	P	3.58129
204004_at	7.48565	P	8.02707	P	7.29038	P	7.89741	P	7.5199	P	7.37777	P	7.70683	P	7.33447	P	7.45222	P	6.65902	P	7.63666	P	6.98492	P	6.62398	P	7.19061	P	7.33085	P	6.98228	P	7.94639	P	7.47293	P	7.60198	P	7.39795	P	6.78116	P	7.33883	P	7.28203	P	6.79327	P	7.08004
204439_at	7.11273	P	7.38074	P	11.1905	P	5.48756	P	6.01356	P	6.62713	P	5.06957	P	5.43522	P	6.32231	P	7.4712	P	11.2141	P	8.39952	P	8.09964	P	10.806	P	6.0531	P	9.838	P	10.8146	P	9.83389	P	10.8871	P	8.90496	P	5.8672	P	6.05016	P	8.17918	P	11.4196	P	11.6026
204639_at	6.14862	P	6.23137	P	5.78325	A	6.15227	P	5.80558	P	6.55635	P	6.78192	P	6.55446	P	6.60836	P	6.35427	P	5.87621	P	9.28208	P	7.93245	P	6.88712	P	6.02484	P	7.31419	P	7.14916	P	7.23895	P	6.23333	P	7.10051	P	7.93505	P	6.66004	P	6.07689	P	8.64423	P	8.73662
205356_at	6.73788	P	7.70243	P	6.79327	P	6.88954	P	6.91226	P	7.19604	P	6.55863	P	6.75541	P	6.73452	P	6.87536	P	6.33204	P	7.43882	P	6.06316	P	5.99789	P	5.92774	P	6.68201	P	6.58393	P	6.56615	P	6.8387	P	6.62367	P	6.23081	P	7.06134	P	6.70526	P	6.26823	P	6.4193
205402_x_at	3.76823	A	3.76644	A	3.64218	A	3.7693	A	3.71558	A	3.79468	A	3.93456	A	4.05433	A	3.83409	A	3.98874	A	3.86438	A	3.89547	A	4.06868	A	4.03198	A	4.01281	A	3.95327	A	3.79363	A	4.0241	A	3.96619	P	3.91848	A	4.02468	A	3.85402	A	3.98819	A	3.88556	A	3.68083
208116_s_at	3.60116	P	3.8749	P	3.50211	P	3.3203	P	4.05185	P	3.84255	P	3.9462	P	3.44714	P	3.90658	P	3.47755	P	3.37851	M	6.36058	P	5.50554	P	3.90318	P	3.45577	A	4.44941	P	4.93126	P	4.58659	P	5.01587	P	4.49402	M	5.01676	P	4.4956	P	3.8156	P	5.95178	P	6.21557
209122_at	7.19421	P	7.50549	P	6.36997	P	7.07375	P	7.16207	P	7.18604	P	6.95586	P	7.49011	P	7.31223	P	7.27484	P	6.54223	P	7.84281	P	7.98886	P	7.22459	P	7.31742	P	7.42011	P	7.45043	P	7.5818	P	7.32131	P	7.51231	P	7.74	P	7.35445	P	7.12415	P	8.12565	P	7.56735
209541_at	3.48133	M	3.68445	P	3.54953	A	3.34423	A	3.54839	P	3.24506	P	4.04073	P	3.14942	A	3.68195	P	3.42523	A	3.13243	A	6.45572	P	4.51488	P	3.94924	P	3.7449	A	3.8765	P	4.29409	P	3.61332	M	3.65567	A	4.83628	P	5.54694	P	4.05057	P	3.37405	A	4.29887	P	6.09115
209586_s_at	9.25899	P	9.0805	P	9.24247	P	9.11742	P	9.07462	P	9.17122	P	9.05455	P	8.90142	P	9.18265	P	8.43964	P	8.9094	P	8.91239	P	9.1967	P	9.0904	P	8.78629	P	8.9345	P	9.14884	P	9.16733	P	8.73509	P	8.59601	P	8.65825	P	9.12906	P	9.01949	P	8.58281	P	8.78526
209610_s_at	4.82312	P	5.09029	P	5.15997	P	5.01517	P	5.65625	P	5.78232	P	6.1422	P	5.30591	P	5.70466	P	5.31978	P	4.75037	P	9.35065	P	8.51891	P	5.60352	P	5.51181	P	6.14134	P	6.57782	P	6.34576	P	5.97987	P	6.76554	P	7.94942	P	6.49514	P	5.0793	P	7.45482	P	8.15753
209733_at	4.53551	P	4.51892	P	4.02612	A	4.00928	P	3.94668	P	4.04889	P	4.12156	P	3.99636	A	3.88449	P	3.8419	P	3.7521	P	4.02608	A	4.14566	P	3.3032	A	3.93738	P	3.76849	P	3.57182	A	3.9787	P	3.50252	M	4.66353	P	3.59373	A	4.06326	P	3.59105	A	3.76107	P	3.69582
210010_s_at	7.03091	P	7.56525	P	7.00377	P	7.08163	P	6.74823	P	6.93151	P	6.73396	P	6.96855	P	6.70584	P	6.45428	P	6.21127	P	6.52525	P	6.69252	P	7.5356	P	6.46032	P	6.07534	P	6.95234	P	6.79778	P	6.68513	P	6.82034	P	7.07526	P	6.37751	P	6.14159	P	6.99909	P	6.64883
210152_at	3.45479	P	3.0213	P	3.27632	A	3.25306	P	3.4891	A	3.30354	A	3.34354	A	3.31849	A	3.49172	P	3.1063	A	3.08018	A	4.61638	P	4.70529	P	3.76739	P	3.4647	A	3.4752	A	3.74923	P	3.46091	P	3.86584	P	3.50709	A	4.384	P	3.1878	A	3.53394	A	3.87108	P	3.62923
211635_x_at	6.4739	A	6.70084	P	6.41276	A	6.28043	A	6.81652	P	6.39277	P	6.75374	P	7.4204	P	6.50961	P	6.6177	P	7.01447	P	6.65559	P	6.82512	P	6.74523	P	6.883	P	7.15197	P	7.84426	P	6.00847	A	7.07491	P	7.02116	P	8.12575	P	7.00029	P	7.09462	P	7.09807	P	7.08616
212739_s_at	7.2047	P	7.52468	P	7.74818	P	7.63694	P	7.68697	P	6.64615	P	7.20408	P	7.18114	P	7.09333	P	6.93115	P	6.74871	P	7.12234	P	6.83961	P	7.97112	P	6.59111	P	6.51456	P	7.064	P	7.15243	P	7.09746	P	7.23421	P	6.83869	P	6.87007	P	7.18323	P	6.4488	P	6.69977
212974_at	4.06091	P	4.15842	P	4.32761	P	4.39783	P	4.10378	P	4.00636	A	4.12269	P	4.19964	A	4.77149	P	4.49966	P	4.45668	P	4.68414	P	4.06437	P	4.57745	P	4.14324	P	4.38886	P	5.01889	P	4.16947	P	4.45732	P	4.60977	P	4.7871	P	4.61776	P	4.59203	P	4.63264	P	4.90886
213671_s_at	9.09618	P	10.0792	P	9.70017	P	9.56238	P	9.26019	P	9.15149	P	9.49009	P	9.4692	P	9.37902	P	9.83737	P	9.38852	P	10.5763	P	10.4945	P	9.49015	P	9.40522	P	9.60151	P	9.63625	P	9.61996	P	9.8848	P	10.1711	P	10.1811	P	9.59596	P	9.52773	P	9.56141	P	9.79577
215379_x_at	12.4573	P	12.2241	P	12.3145	P	12.2985	P	12.3397	P	12.244	P	12.7606	P	12.4508	P	12.4491	P	12.2706	P	12.3635	P	13.2137	P	13.1115	P	12.3721	P	12.3084	P	12.5054	P	12.8686	P	12.4776	P	12.6459	P	12.9076	P	13.2359	P	12.5935	P	12.3176	P	13.0265	P	13.0793
216241_s_at	11.0051	P	10.994	P	10.7777	P	10.9271	P	11.0518	P	11.1088	P	10.8684	P	11.1494	P	10.9934	P	10.343	P	10.642	P	10.4411	P	10.6063	P	10.7463	P	10.7638	P	10.8853	P	11.0265	P	10.8108	P	10.9105	P	11.2867	P	10.2114	P	11.0159	P	10.9616	P	10.8257	P	10.7376
216379_x_at	11.3547	P	10.7767	P	11.5337	P	11.2532	P	11.2177	P	11.1481	P	11.3353	P	11.3587	P	11.3122	P	10.1543	P	11.2915	P	10.0937	P	10.9057	P	11.3253	P	11.1074	P	11.282	P	11.0358	P	11.2236	P	10.6534	P	10.6876	P	10.5631	P	11.584	P	11.1231	P	10.6888	P	10.8045
217969_at	10.5807	P	10.3502	P	10.6977	P	10.6127	P	10.3724	P	10.1739	P	10.3353	P	10.5746	P	10.2522	P	10.4314	P	10.0323	P	10.4085	P	10.1961	P	10.5885	P	10.1738	P	9.86666	P	10.1474	P	10.0868	P	9.89615	P	10.1969	P	10.6302	P	9.98626	P	10.1845	P	10.2474	P	10.1771
218159_at	7.96354	P	7.40632	P	7.79372	P	7.63207	P	7.68478	P	7.5952	P	7.47895	P	7.75171	P	7.70887	P	7.79776	P	7.52259	P	8.17414	P	7.95802	P	8.39629	P	7.77142	P	7.60494	P	7.9639	P	8.0952	P	7.68244	P	7.9082	P	7.89068	P	7.72286	P	7.84042	P	7.92597	P	7.86778
218219_s_at	5.36094	P	5.69314	P	5.26919	P	5.56597	P	5.2323	P	5.17715	P	5.39144	P	5.64476	P	5.44125	P	5.42747	P	5.41624	P	6.9596	P	6.02864	P	5.48363	P	5.01737	A	5.38748	P	5.97338	P	5.47152	P	5.75469	P	5.77761	P	5.88299	P	5.59798	P	5.97353	P	5.99423	P	5.9727
218618_s_at	5.1606	P	3.89164	A	4.33984	P	4.30019	P	5.73719	P	5.08399	P	5.02896	P	5.21047	P	6.04573	P	5.40732	P	5.26013	P	5.78883	P	8.21927	P	4.23874	P	4.56012	P	6.45211	P	7.01182	P	5.13828	P	5.92664	P	6.92468	P	7.48596	P	6.22928	P	4.43171	P	7.77305	P	7.97323
218681_s_at	7.84476	P	7.09791	A	7.39541	A	7.19445	A	7.82475	P	7.51761	A	7.74183	P	7.3541	A	7.88353	P	7.55625	P	7.0445	A	10.4278	P	9.5449	P	8.123	A	7.42104	A	7.99126	P	8.91045	P	8.0614	P	7.55756	P	8.2088	P	9.68524	P	8.12363	P	7.15032	A	8.57699	P	8.44863
218737_at	4.21796	P	4.41889	P	4.20301	A	4.17141	P	4.36375	P	4.13437	P	4.13315	P	4.32926	A	4.20141	P	4.48064	P	4.63009	P	4.31066	P	3.96005	A	4.31892	P	4.16428	A	4.60438	P	4.57493	P	4.33889	P	4.30812	P	4.4499	P	4.32804	P	4.62772	P	4.43615	P	4.72587	P	4.76176
220956_s_at	8.45253	P	8.16198	P	8.72657	P	8.43999	P	8.35419	P	8.01156	P	8.17922	P	8.48508	P	8.26363	P	8.32201	P	8.18349	P	7.923	P	8.35716	P	8.77078	P	8.24283	P	7.91503	P	8.16018	P	8.15845	P	8.02207	P	7.93287	P	8.14048	P	7.99308	P	8.15849	P	8.05882	P	7.87354
222435_s_at	9.07933	P	10.0702	P	9.07011	P	9.10933	P	9.41759	P	9.32642	P	9.31	P	9.34702	P	9.23985	P	9.33176	P	9.91449	P	11.1904	P	10.5484	P	9.2551	P	9.22555	P	9.5137	P	9.86044	P	9.83407	P	9.50698	P	9.49016	P	10.4927	P	9.97641	P	8.81571	P	10.608	P	10.5835
223283_s_at	6.9695	P	7.59775	P	6.48314	P	7.25092	P	6.93639	P	6.27474	P	6.67217	P	7.17535	P	6.18248	P	6.07067	P	6.2495	P	7.49341	P	6.41924	P	5.60935	P	6.10335	P	5.6528	P	5.76486	P	5.58779	P	6.51822	P	6.92999	P	6.47195	P	6.40451	P	6.55388	P	6.55182	P	6.41525
223308_s_at	5.81886	P	6.00377	P	6.08285	P	5.80164	P	5.89227	P	5.99083	P	6.01838	A	5.62023	A	5.61486	A	6.12414	P	5.98579	A	6.753	P	6.34557	P	6.06787	A	5.90485	P	6.04663	P	5.97613	P	6.27329	M	6.07376	P	5.85557	P	5.98331	P	6.05184	P	5.87652	P	6.17719	A	6.41987
223592_s_at	9.71657	P	9.99297	P	9.81967	P	9.71582	P	9.51676	P	9.93511	P	9.6983	P	9.9297	P	9.77926	P	9.59671	P	9.68349	P	9.39594	P	9.54196	P	9.98205	P	9.51216	P	9.78676	P	9.66904	P	9.82372	P	9.61341	P	9.42369	P	9.35522	P	9.49709	P	9.32493	P	9.61039	P	9.71996
223915_at	6.43635	P	7.63142	P	6.95038	P	6.68422	P	6.387	P	6.73075	P	6.00451	P	6.15134	P	6.55936	P	5.88754	P	6.36618	P	6.20435	P	5.8702	P	6.73365	P	5.88896	P	6.00075	P	6.1644	P	6.26827	P	6.57941	P	6.02678	P	5.86382	P	5.892	P	5.9243	P	6.80996	P	6.16664
223991_s_at	6.53674	P	7.35973	P	7.3578	P	6.84959	P	6.28888	P	6.48025	P	6.92145	P	7.16749	P	6.92066	P	7.13707	P	6.86981	P	7.76884	P	7.06348	P	7.43268	P	6.38938	P	8.07031	P	7.43773	P	7.27094	P	8.03691	P	7.01071	P	7.26055	P	7.3178	P	7.43208	P	7.23374	P	7.97995
224617_at	11.029	P	11.1529	P	10.7775	P	11.1249	P	11.149	P	11.0685	P	11.0803	P	10.8403	P	11.1686	P	11.0033	P	11.2479	P	10.519	P	10.6712	P	10.7407	P	11.0345	P	11.0565	P	11.0407	P	10.891	P	11.003	P	10.8446	P	10.6866	P	10.9333	P	10.9238	P	10.7061	P	10.7194
225187_at	6.42269	P	6.85401	P	6.75394	P	6.65285	P	6.66137	P	6.6978	P	7.01871	P	5.89543	P	6.50961	P	5.98579	P	6.44494	P	6.05592	P	5.4775	A	6.53253	P	6.28701	P	6.61838	P	7.05223	P	6.50025	P	6.42355	P	6.27378	P	5.5915	P	5.7414	P	5.90702	P	5.62212	P	6.10002
225520_at	4.36257	P	5.35384	P	4.25497	P	4.74445	P	4.92117	P	5.464	P	4.95636	P	4.9964	P	4.96166	P	5.18019	P	4.97121	P	7.09837	P	6.46264	P	5.03465	P	4.50177	P	5.08181	P	5.07817	P	5.1606	P	5.11633	P	5.19678	P	5.43224	P	5.2667	P	4.9617	P	5.81267	P	6.25464
226238_at	6.40694	P	6.66207	P	5.79096	P	6.31905	P	6.4297	P	6.68082	P	6.47452	P	6.45954	P	6.94273	P	6.21098	P	6.51987	P	7.69056	P	6.75326	P	6.74785	P	6.49712	P	6.81997	P	7.25083	P	6.71948	P	6.69972	P	6.25395	P	6.92575	P	6.90181	P	6.98389	P	6.88784	P	7.0668
227616_at	6.22196	P	5.79601	P	6.17294	P	5.91761	P	5.94722	A	5.70449	A	6.34175	P	5.6073	P	5.85152	P	5.57885	A	5.75058	A	5.33694	A	6.28099	P	5.71713	P	5.73068	P	5.52499	A	5.58127	A	5.95066	P	5.4398	A	5.6366	A	5.61041	M	5.59433	P	5.19944	A	5.83465	P	5.72215
227977_at	6.53836	P	6.6737	P	6.57315	P	6.84397	P	6.51181	P	6.73214	P	6.54448	P	6.51174	A	6.44124	P	6.41449	P	6.81452	P	6.58581	P	6.28957	A	6.46696	P	6.11322	P	6.41437	P	6.22349	P	6.67673	P	6.10503	A	5.73224	P	6.12873	P	6.81753	P	6.36843	P	5.66351	P	5.98
228258_at	10.4123	P	9.8758	P	10.0674	P	9.94999	P	10.0977	P	9.53545	P	10.1736	P	10.0447	P	9.82239	P	9.77916	P	9.79372	P	9.1385	P	9.41715	P	9.95777	P	9.61295	P	9.73078	P	9.94741	P	9.50625	P	9.89244	P	9.8993	P	9.94537	P	9.64433	P	9.66469	P	10.0487	P	9.93698
228442_at	8.16734	P	8.44476	P	8.36926	P	8.0749	P	8.25079	P	8.05871	P	8.08925	P	7.97774	P	8.04146	P	8.03543	P	7.8009	P	7.37163	P	7.79666	P	8.11751	P	7.8042	P	8.35689	P	7.93561	P	7.93112	P	7.88797	P	7.38699	P	7.65264	P	8.26588	P	7.78341	P	8.08194	P	8.17218
230613_at	4.32081	A	4.79078	A	4.72643	M	4.51737	A	4.39761	A	4.64266	A	4.23223	A	4.49786	P	4.20503	P	3.97943	A	4.10073	A	4.76038	P	4.3266	A	4.25224	A	3.92304	A	4.15858	A	4.31559	A	4.29003	A	4.10586	A	4.47104	A	4.16542	A	4.18969	A	3.96264	A	4.27049	A	4.44828
231212_x_at	6.05109	A	5.91259	P	6.2686	P	5.88911	P	6.18281	P	6.24781	P	6.20203	P	6.4739	P	6.04156	A	6.9485	P	6.29156	P	6.06197	A	6.23271	M	6.37891	P	6.68193	P	6.31656	A	5.91125	A	6.49299	P	6.27397	P	6.25728	A	6.29317	A	6.22384	P	6.43034	P	6.38952	M	6.46845
232238_at	2.77339	A	2.81339	A	2.79432	A	2.83572	A	2.87484	A	2.78819	A	3.0974	A	2.8891	A	2.89846	A	3.0001	A	2.90803	A	3.02185	A	3.10759	A	2.96363	A	2.87741	A	2.84128	A	2.95402	A	2.83744	A	2.69455	A	3.05242	A	3.22754	P	2.97857	A	3.0637	P	2.95168	A	3.01502
232413_at	3.15889	A	3.9328	P	3.30393	A	3.41726	A	3.38007	A	3.67623	A	3.54253	A	3.3693	A	3.4096	A	3.73033	P	3.4638	A	3.7745	M	3.49842	A	3.71943	A	3.70733	P	3.5613	P	3.62055	A	3.62942	P	3.65288	P	3.56798	A	3.55953	A	3.80401	P	3.55866	A	4.00456	P	3.53109
233111_at	3.9879	A	4.04567	P	4.16762	M	4.00377	P	4.03174	P	3.8359	A	3.8978	P	4.08672	P	4.03793	P	4.0427	P	4.02969	P	4.11092	P	4.0847	A	4.24291	P	4.12891	A	4.05807	P	3.9567	P	4.16661	P	4.08623	A	4.06235	A	4.146	A	4.14516	P	4.19014	A	4.544	P	4.29763
234851_at	3.23982	A	3.49496	P	3.06354	A	3.30128	A	3.28681	P	3.48067	P	3.42208	A	3.48095	P	3.40324	P	3.79568	P	3.36335	A	4.36592	P	3.82273	P	3.56001	P	3.25708	A	3.21864	A	3.66184	P	3.37527	A	3.70597	P	3.53054	A	3.95915	P	3.56766	A	3.3089	A	3.914	P	4.55052
234980_at	5.11603	P	4.2567	P	4.46401	P	4.77872	P	4.36375	P	5.12536	P	4.71264	P	4.34935	P	3.68898	A	3.794	A	3.62546	A	4.14651	A	4.66441	P	3.97632	A	4.32015	P	3.89234	A	3.63376	A	4.43218	M	4.05025	P	4.51979	A	4.1936	A	4.24021	A	3.43295	A	4.10956	A	3.86788
235799_at	5.88517	P	6.23974	P	5.91955	P	5.8194	P	5.61337	P	5.59992	P	5.84676	P	5.96912	P	5.74829	P	5.1205	P	5.40977	P	6.06685	P	5.71836	M	5.51784	P	5.76148	P	5.45354	P	5.87633	P	5.98756	P	5.37956	P	5.50744	P	5.70841	P	5.35992	P	5.70711	P	4.89414	P	5.33569
238732_at	2.58358	A	2.60188	A	2.60904	A	2.44267	A	2.76594	A	2.47478	A	2.6259	A	2.78142	A	2.77604	A	2.68166	A	2.78512	A	3.43024	P	2.71524	A	2.77229	A	2.71731	A	2.80228	A	2.77449	A	2.77199	A	2.76298	A	2.68908	A	3.14958	A	2.6779	A	2.84123	A	2.74408	A	2.73267
240076_at	3.49722	A	3.42484	A	3.87608	A	3.36878	A	3.55408	P	3.8197	P	3.48755	P	2.94185	A	3.29768	A	3.61104	A	3.93886	P	3.38457	A	3.31967	A	4.03912	P	4.03643	A	3.59582	A	3.70381	P	3.84999	P	4.03341	P	3.58283	A	3.98951	A	3.52188	A	3.64777	A	4.15559	P	4.21073
241487_at	2.83271	A	2.69503	A	2.70702	A	2.51176	A	2.53443	A	2.89598	A	2.68459	A	2.63819	A	2.75625	A	2.58428	A	2.8414	A	2.83898	A	2.93211	A	2.75239	M	2.87172	A	2.86444	P	2.89952	A	2.74087	A	2.78973	A	2.85393	A	2.81091	A	2.82952	A	2.91183	P	2.76204	A	2.76455
241658_at	3.60116	P	3.24723	A	3.37492	A	3.33676	P	3.54223	P	3.27629	A	3.46482	P	3.31678	A	3.44	A	3.31751	A	3.55903	P	3.47073	A	3.56258	A	3.26077	A	3.729	P	3.54663	M	3.73877	A	3.40227	A	3.51509	A	3.80124	P	3.53884	A	3.82819	P	3.92662	P	3.52431	P	3.62947
242160_at	3.98167	A	4.09297	P	3.9512	A	3.98233	P	3.78649	A	3.88923	A	3.86723	A	3.94611	A	3.73061	A	4.56113	A	3.99202	A	3.55898	A	4.07048	A	4.3855	P	4.12958	A	3.88745	A	4.14789	A	3.94807	A	4.2439	P	4.24781	P	4.15488	A	3.9168	A	4.00381	A	4.09206	A	4.0202
242705_x_at	4.60627	P	4.38961	P	4.07064	M	4.08502	P	3.80328	P	4.63216	P	4.20502	M	4.52989	P	4.5161	P	4.25285	P	5.07319	P	3.64324	A	4.39301	P	4.45401	A	4.59691	P	5.08286	P	5.17897	P	4.6494	P	5.23876	P	5.14411	P	4.39384	P	4.6621	P	4.53138	P	5.25926	P	4.94265
242710_at	4.0216	A	3.64298	A	3.65428	A	3.63656	A	4.07422	A	3.7133	A	3.70036	A	3.78815	A	3.87384	P	4.43126	P	3.47737	A	4.02465	P	4.87692	P	3.98726	M	4.35633	P	4.01226	P	3.89904	P	4.22705	P	3.78409	A	4.61838	P	3.96783	A	3.75638	P	3.78291	P	4.50253	P	4.24844
244352_at	5.89007	P	5.91773	P	5.76916	P	5.8486	P	5.78715	P	5.58885	P	5.57446	P	5.1633	P	5.55666	P	5.29566	P	5.72154	P	5.33598	P	5.19174	P	5.51781	P	5.16714	P	5.59025	P	5.73486	P	5.53236	P	5.60526	P	5.29731	P	5.52039	P	5.31385	P	5.20742	P	5.73787	P	5.16148
244448_at	3.27336	A	2.94353	A	3.12199	A	3.23204	A	2.96632	A	3.11387	A	3.14244	A	3.02145	A	3.17961	A	3.11882	A	3.16661	A	3.68081	A	3.20926	A	3.36801	A	3.24152	A	3.18007	P	3.18525	A	3.30505	A	3.24669	A	3.25256	A	3.49859	A	3.3138	A	3.08181	A	3.17627	A	3.18052
34206_at	8.30731	P	8.1009	P	8.1539	P	8.11561	P	8.05593	P	7.86118	P	8.03601	P	7.91581	P	7.73606	P	7.7739	P	7.69998	P	7.43934	P	8.00152	P	7.70346	P	7.54359	P	7.96675	P	7.98758	P	7.57814	P	8.01606	P	8.22721	P	7.93578	P	7.81248	P	7.91111	P	7.74799	P	7.90222
44654_at	6.60462	P	6.33168	P	6.47265	P	6.26259	P	6.2164	P	6.08671	P	6.37381	P	6.50967	P	6.26085	P	6.08996	P	6.53133	P	6.77787	P	6.71084	P	6.77651	P	6.29572	P	6.42128	P	6.78379	P	6.51102	P	6.47445	P	6.52859	P	7.02215	P	6.36187	P	6.28693	P	6.89003	P	6.96928
1554019_s_at	3.14618	A	3.21549	P	3.24583	A	3.15355	P	3.17775	A	3.08467	A	3.13767	A	3.19111	A	3.03478	A	3.08936	A	3.12859	A	3.25894	A	3.22747	A	3.16522	A	3.30893	P	3.20636	P	3.22993	A	3.05638	A	3.5958	P	3.28626	A	3.28096	A	3.3573	P	3.22087	A	3.25597	P	3.32976
1555179_at	2.92274	A	3.13238	A	2.92274	A	2.95651	A	3.09347	A	2.94456	A	3.05696	A	3.15267	A	2.88157	A	3.11105	A	2.97264	A	3.19777	A	3.05117	A	3.10587	A	3.12212	A	3.06228	A	2.96466	A	3.3263	A	3.19538	P	2.93405	A	3.26285	A	3.11719	A	3.20347	A	3.16275	A	3.23147
1556942_at	2.85676	A	2.63854	A	2.7112	A	2.7036	A	3.0113	A	2.81967	A	2.95265	P	2.65018	A	2.75714	A	3.00677	A	2.80905	A	2.83769	A	3.15413	P	2.91706	A	2.98535	P	2.80732	A	2.95311	A	2.96593	A	2.91039	A	2.7508	A	2.99666	A	2.86204	A	2.83073	A	3.04884	M	3.03912
1560870_a_at	3.12292	A	3.11474	A	3.1053	A	2.96447	A	2.90597	A	3.25516	A	3.04766	A	2.94483	A	3.0145	A	3.40869	P	2.95452	A	3.22471	A	3.20025	A	3.37823	A	3.19313	A	3.1304	A	3.01666	A	3.24505	A	3.0996	P	2.96929	A	3.14525	A	3.22631	P	3.1642	M	3.21817	A	3.74543
1561017_at	3.03031	A	3.06232	A	3.10263	A	2.92145	A	3.08274	A	2.89667	A	3.0139	M	2.94938	A	2.82611	A	3.09007	A	3.03718	A	3.13694	A	2.94731	A	2.96792	A	3.30709	P	3.26793	A	2.86979	A	3.13116	P	3.07711	A	3.03684	A	3.12514	P	3.33189	P	3.22521	A	3.08722	P	3.10627
1563086_at	2.99165	A	3.21401	A	3.32478	A	3.32494	A	3.37787	A	3.32035	P	3.23018	A	3.32138	A	3.20992	A	3.40961	A	3.1035	A	3.57954	A	3.40774	P	3.41837	M	3.24227	A	3.38789	A	3.4729	M	3.53563	A	3.55603	A	3.29267	A	3.05849	A	3.55037	P	3.31729	A	3.38394	A	3.72108
1565027_at	3.67017	P	3.46468	A	3.70967	A	3.24088	A	3.34582	A	3.60448	A	3.46389	A	3.60762	A	3.61916	A	3.69694	A	3.75365	A	3.54445	A	3.62531	A	3.70865	A	3.90295	A	3.68618	A	3.49042	A	3.93371	P	3.48698	A	3.87656	A	3.72758	A	3.58226	P	3.78426	A	3.68471	P	3.77255
1568730_at	3.28863	A	3.17217	A	3.24266	A	3.23204	A	3.24982	A	3.31425	A	3.16515	A	3.12956	A	3.51449	P	3.06186	A	3.17525	A	2.94495	A	3.42113	A	3.19984	A	2.99632	A	3.09141	A	3.04751	A	3.09508	A	3.04542	A	3.19063	A	3.21487	A	3.2079	A	3.20347	A	3.06712	A	3.06911
1569578_at	4.54582	A	4.53409	P	4.87925	A	4.89549	M	4.86246	P	4.82192	A	4.98133	P	4.63037	A	4.77949	A	6.05158	P	5.07855	P	5.00511	P	4.87606	P	4.79411	P	5.1634	A	4.77279	P	4.65827	P	4.9902	P	5.06756	A	6.04377	P	4.95991	P	4.87219	P	4.90056	A	5.37282	P	5.00498
200756_x_at	4.87527	A	4.30831	A	3.89374	A	4.5534	A	4.47831	A	4.46659	A	4.5407	A	4.9558	M	4.52908	A	4.89832	A	4.55323	A	6.279	P	5.456	A	4.85185	A	4.63612	A	4.76658	A	5.03529	A	4.49428	A	5.06005	A	4.4003	A	5.66585	P	4.79079	A	4.37209	A	5.20579	A	5.69284
200918_s_at	9.14828	P	9.13697	P	8.80911	P	8.87306	P	8.98449	P	9.09904	P	9.30748	P	9.08873	P	9.14577	P	8.88349	P	9.02621	P	10.2623	P	10.1337	P	9.14833	P	8.70909	P	9.40151	P	9.53985	P	9.3441	P	9.33043	P	9.47363	P	9.83262	P	9.24711	P	8.97174	P	9.93576	P	10.1251
200967_at	10.7886	P	9.7993	P	10.2921	P	10.463	P	10.9764	P	10.9477	P	11.1583	P	10.9915	P	11.0167	P	10.7165	P	10.6569	P	11.9807	P	12.2085	P	11.1559	P	10.6744	P	11.2076	P	11.6242	P	10.8785	P	11.063	P	11.6904	P	12.3112	P	11.3875	P	10.5361	P	11.4227	P	11.4254
201024_x_at	9.09303	P	9.12816	P	9.21971	P	9.15255	P	9.25467	P	8.95241	P	9.29512	P	8.9784	P	9.27959	P	9.66162	P	9.19393	P	9.48381	P	9.74325	P	8.83641	P	9.3015	P	8.97887	P	8.59394	P	9.44951	P	9.26415	P	9.61033	P	9.50003	P	9.44724	P	9.30702	P	9.36186	P	9.48671
201032_at	10.2272	P	10.3313	P	10.4681	P	10.1711	P	10.3668	P	10.2752	P	9.97817	P	10.2796	P	10.2248	P	10.1631	P	10.268	P	9.95428	P	9.89728	P	10.2215	P	10.2287	P	10.0711	P	10.2561	P	10.1802	P	10.5833	P	10.2217	P	9.95865	P	10.0193	P	10.1697	P	9.88633	P	9.9236
201120_s_at	4.98338	A	4.86229	P	4.84942	A	4.98337	P	4.95892	P	4.89722	A	4.80044	M	5.00002	A	4.71648	P	4.83504	A	4.95005	A	5.73573	P	5.1944	P	4.83661	A	4.82858	P	5.06825	P	5.09875	A	4.85662	A	5.1358	P	5.2233	A	5.49306	P	5.18191	P	5.07761	A	5.06675	P	5.05324
201236_s_at	10.11	P	10.4307	P	9.73781	P	10.0623	P	9.79752	P	9.88565	P	9.82535	P	9.89909	P	9.5482	P	8.42319	P	9.49753	P	8.8607	P	8.9163	P	9.63979	P	9.36229	P	9.6651	P	9.90352	P	9.14404	P	10.039	P	8.93792	P	9.38461	P	9.94564	P	9.59056	P	11.0919	P	9.48582
201433_s_at	10.6369	P	10.8152	P	10.7578	P	10.7995	P	10.7136	P	10.7928	P	10.5343	P	10.5527	P	10.4642	P	10.5056	P	10.4801	P	10.7569	P	10.322	P	10.5948	P	10.4634	P	10.5085	P	10.6716	P	10.6092	P	10.6142	P	10.3832	P	10.4834	P	10.5048	P	10.5634	P	10.6196	P	10.5432
201513_at	7.55286	P	7.88069	P	7.6289	P	7.15638	P	7.38866	P	7.72312	P	6.96256	P	7.4312	P	7.13943	P	6.79798	P	7.07386	P	6.96096	P	7.07627	P	7.00517	P	7.17005	P	7.24453	P	7.33926	P	7.26848	P	7.4158	P	7.47604	P	6.70127	P	7.16845	P	7.34658	P	6.98883	P	6.7319
202336_s_at	4.34985	P	5.16842	P	3.91351	A	4.71123	P	4.76843	P	3.59673	A	4.78064	P	4.16248	A	4.14744	P	4.57849	P	4.60536	P	6.28391	P	5.1423	P	4.46183	P	3.79301	P	4.88991	P	4.49701	P	5.17441	P	4.80185	P	5.27718	P	5.40696	P	5.07896	P	4.76359	P	5.2339	P	5.44556
202338_at	4.58117	A	4.37223	A	4.71792	M	4.2796	A	4.46956	A	4.34483	A	4.53581	A	4.94621	A	4.38301	A	4.51459	M	4.50895	A	6.31366	P	5.69461	P	4.615	A	4.33542	A	4.73943	A	5.44997	P	4.8669	A	4.82694	A	4.68807	A	5.75605	A	4.72377	A	4.364	A	5.76136	P	6.0709
202552_s_at	3.20864	P	4.17622	P	3.87346	P	3.94944	P	3.78089	P	4.37696	P	3.39669	P	3.84841	P	4.0086	P	3.76983	P	3.45201	P	2.98269	A	3.06492	A	3.59396	P	4.14005	P	3.67969	P	3.31218	P	3.42144	P	3.73804	P	3.26633	P	3.32855	P	3.97624	P	3.51216	A	3.00251	A	3.27034
202589_at	5.14373	P	4.90741	P	5.36193	P	4.21263	M	5.09177	P	5.40316	P	4.96703	P	5.43801	P	4.83318	P	4.77232	P	4.04704	A	10.2943	P	8.19848	P	5.96685	P	4.67032	A	6.52172	P	7.13983	P	7.17632	P	6.30979	P	6.01482	P	8.574	P	6.83061	P	4.9414	P	8.25335	P	8.78737
202846_s_at	8.9087	P	8.74234	P	8.96094	P	8.92236	P	8.86562	P	9.03714	P	8.99182	P	8.74537	P	8.99439	P	8.81683	P	8.90094	P	8.36487	P	8.29108	P	8.86727	P	8.75967	P	8.88835	P	8.8983	P	8.89011	P	8.74067	P	8.71954	P	8.45297	P	8.7721	P	8.9083	P	8.85218	P	8.93497
203118_at	9.38054	P	9.27135	P	9.08368	P	9.31224	P	9.20217	P	8.74952	P	9.03941	P	9.29874	P	8.8716	P	8.998	P	8.5903	P	9.01681	P	9.12965	P	8.94303	P	8.95489	P	8.88907	P	8.80872	P	8.68988	P	9.12498	P	9.01898	P	8.98669	P	8.94866	P	8.87557	P	8.92867	P	9.00592
203303_at	9.4345	P	9.28618	P	9.15417	P	9.31018	P	9.51496	P	9.78606	P	9.21241	P	9.17476	P	9.45727	P	9.1486	P	9.27239	P	8.0358	P	8.17221	P	9.6122	P	9.10849	P	9.40847	P	9.08529	P	9.44192	P	9.19741	P	8.89746	P	7.64989	P	9.43139	P	9.06766	P	9.20675	P	8.82814
203663_s_at	9.21089	P	9.24181	P	9.919	P	9.35433	P	9.44105	P	9.48565	P	9.43066	P	9.50582	P	9.4892	P	9.49731	P	9.49505	P	10.4613	P	10.0609	P	10.1277	P	9.4912	P	9.73044	P	9.85674	P	10.0364	P	9.44007	P	9.40661	P	10.0207	P	9.40891	P	9.35504	P	10.6526	P	10.7165
203675_at	4.62766	P	5.47418	P	4.36469	P	4.56587	P	5.25431	P	5.61394	P	4.37247	P	4.30928	P	5.31546	P	4.6472	P	4.54655	P	8.77928	P	7.92482	P	5.14673	P	4.89966	P	6.25073	P	6.31185	P	5.53053	P	4.92097	P	5.19932	P	6.72524	P	6.27427	P	4.72629	P	6.75688	P	7.08102
204049_s_at	5.04405	P	4.36486	P	4.24215	P	4.90687	P	4.62356	P	5.07041	P	4.64282	P	4.92719	P	4.55812	P	3.97347	P	4.0512	P	3.83919	A	4.56701	P	3.98541	P	5.23164	P	4.03474	P	4.06249	P	4.01309	P	4.64756	P	4.47999	P	4.20594	A	5.22838	P	4.33599	P	4.45133	P	3.91017
204067_at	3.883	A	3.89062	P	3.64858	A	3.49683	A	3.53692	A	3.42578	A	3.54396	A	3.56582	A	3.786	A	3.93542	A	3.63268	A	4.49069	P	4.28525	A	3.61599	A	3.63904	A	3.64539	A	3.6339	A	4.0452	A	3.56728	A	3.94211	M	4.14849	P	3.65654	A	3.61599	P	3.92273	A	4.08995
204362_at	9.26918	P	9.23232	P	8.92772	P	9.39863	P	9.61449	P	9.27421	P	9.43051	P	9.47241	P	9.5976	P	9.16229	P	9.32534	P	9.22678	P	9.38526	P	9.18554	P	9.28206	P	9.10658	P	9.00559	P	9.4934	P	8.37642	P	8.75642	P	8.72091	P	9.12435	P	9.38562	P	8.98224	P	8.94644
204591_at	3.30369	P	3.85376	P	4.39834	P	3.80512	P	3.60643	P	4.33265	P	3.42532	P	4.0092	P	4.75447	P	3.02595	P	3.29119	A	3.28694	A	3.28221	P	3.29071	A	4.63282	P	4.36012	P	3.21215	A	3.78759	P	2.85734	A	3.13468	A	3.1004	A	4.44833	P	3.64114	P	2.92359	A	3.31147
204892_x_at	14.2827	P	14.2384	P	13.9739	P	14.2883	P	14.2537	P	14.1898	P	14.2552	P	14.1458	P	14.2363	P	14.087	P	14.2039	P	13.9573	P	14.0674	P	14.1125	P	14.2067	P	14.233	P	14.143	P	14.144	P	14.2247	P	14.1858	P	14.0863	P	14.2067	P	14.2066	P	14.1912	P	14.1298
204949_at	11.7661	P	11.1463	P	11.5582	P	11.5127	P	11.4851	P	11.113	P	11.4584	P	11.5369	P	11.1937	P	11.3276	P	11.3111	P	11.077	P	11.2081	P	11.433	P	11.3388	P	11.1231	P	11.3589	P	11.021	P	10.8659	P	11.2956	P	11.5163	P	10.9965	P	11.2822	P	11.0497	P	10.7919
204981_at	4.82014	A	5.51177	P	4.90744	A	5.01536	P	4.92053	P	4.70088	A	4.80521	P	4.69147	A	4.46365	P	4.23215	A	5.18576	P	5.99672	P	5.76953	P	4.93812	A	4.79624	A	5.17724	P	5.1216	P	5.15811	P	4.82636	A	5.10626	P	5.18055	P	5.10024	M	5.0198	P	5.85486	P	5.39064
206111_at	3.91389	P	3.26471	P	3.09595	A	3.14215	P	3.10622	P	3.83275	A	3.15473	P	3.08577	P	3.22803	A	3.28859	A	3.37815	M	3.96496	P	4.23691	P	4.18964	P	3.44198	A	4.30265	P	3.19856	A	3.68108	A	3.5822	P	3.20083	A	3.41244	P	3.22887	A	3.36643	P	3.33705	A	3.29715
206369_s_at	4.32596	A	4.0639	A	4.15232	A	4.30278	M	4.37212	P	3.55403	P	4.34782	P	3.78226	A	4.22479	P	4.17404	A	4.22159	M	6.32725	P	4.11262	P	4.38193	P	3.67386	A	4.62109	A	4.57405	P	4.00592	A	4.53522	M	4.78204	A	4.65301	P	4.83688	P	4.73624	P	4.68548	P	4.87532
206930_at	2.81811	A	3.11631	A	3.06774	A	2.9336	A	2.99818	A	3.13431	A	3.03296	A	2.9245	A	2.89905	A	3.38057	A	3.05853	A	3.05074	A	2.97712	A	3.23407	A	3.15919	A	3.09172	A	3.04347	A	3.08428	A	3.29534	A	3.06426	A	3.16983	P	3.38369	A	2.86314	A	3.29908	A	3.26122
207661_s_at	3.32442	A	2.95272	A	3.29974	A	3.38954	A	3.2294	A	3.28172	A	3.40913	A	3.2678	A	3.39931	P	3.1553	A	3.24405	A	3.36228	A	3.35354	A	3.17588	A	3.21255	A	3.17705	A	2.96466	A	3.27728	A	3.16968	A	3.14891	A	3.24991	A	3.00503	A	3.19972	A	3.14804	A	3.17635
207973_x_at	3.07163	A	3.07982	A	3.16677	A	3.01686	A	2.97136	A	3.02355	A	3.09738	A	3.10386	A	3.04381	A	3.24341	P	3.06286	A	3.30782	A	3.15397	P	3.1972	A	3.18928	A	2.95765	A	3.13827	P	3.1972	A	3.07114	P	3.13581	A	3.0868	P	3.19249	A	3.06541	A	3.13952	A	3.35814
208873_s_at	9.84436	P	9.88763	P	10.0773	P	9.96734	P	10.0303	P	10.0745	P	9.88251	P	9.88352	P	9.97352	P	9.48534	P	9.69003	P	9.48624	P	9.46214	P	10.2623	P	9.952	P	9.79031	P	9.86763	P	10.3014	P	9.61582	P	9.53454	P	9.49272	P	9.8923	P	9.90822	P	9.69096	P	9.68325
209773_s_at	3.73866	P	3.91393	P	4.44858	P	3.3768	A	4.37452	P	4.49226	P	4.52772	P	5.23272	P	5.25707	P	3.59394	P	3.68503	P	10.3279	P	8.09846	P	5.07331	P	3.69982	A	6.5897	P	7.49227	P	6.14266	P	6.6542	P	5.64685	P	9.17877	P	6.94288	P	4.44656	P	8.37884	P	8.93366
210736_x_at	4.42534	A	4.35616	A	4.60036	A	4.19773	A	4.13625	A	4.27673	A	4.58274	P	4.50484	A	4.43438	A	4.87909	A	4.29835	A	4.63649	A	4.5694	A	4.88669	A	4.63505	A	4.27144	A	4.473	A	5.1288	A	4.36103	A	4.52251	A	4.66258	A	4.50216	A	4.44954	A	4.69288	A	4.90827
210790_s_at	4.35582	A	4.07637	A	4.35649	A	4.24401	A	4.44342	A	4.15285	A	4.40811	A	4.41128	A	4.33835	P	4.50064	A	4.3744	A	5.17149	A	4.7356	P	4.43941	A	4.22665	A	4.30529	A	4.69924	A	4.34785	A	4.28747	A	4.82596	A	4.84656	A	4.4843	P	4.36619	A	4.69106	A	4.79393
211643_x_at	8.25579	P	7.6004	P	7.13338	P	7.73346	P	8.10806	P	8.05832	P	8.53747	P	8.43257	P	8.59299	P	8.50723	P	8.13798	P	9.62035	P	9.31624	P	8.16414	P	7.73516	P	8.32395	P	9.11546	P	7.62618	P	8.43539	P	8.8614	P	9.85101	P	8.55283	P	8.48463	P	9.62104	P	9.95288
211644_x_at	9.73104	P	8.76089	P	8.70056	P	9.29927	P	9.8363	P	9.34099	P	10.0915	P	10.0445	P	10.0304	P	9.73915	P	9.73391	P	11.0732	P	10.9195	P	9.65579	P	9.11611	P	9.97467	P	10.6744	P	9.41037	P	10.0925	P	10.2103	P	11.4135	P	10.1157	P	9.93167	P	11.1649	P	11.2669
212345_s_at	8.47538	P	8.09736	P	8.24124	P	8.32566	P	8.20142	P	8.60089	P	8.60836	P	8.4931	P	8.85167	P	8.15482	P	8.59276	P	8.92112	P	9.47825	P	8.28054	P	8.70626	P	8.81119	P	9.04819	P	8.22832	P	9.02742	P	8.77246	P	9.8741	P	8.59452	P	9.0244	P	8.76913	P	9.13062
212949_at	3.45898	A	3.63775	A	3.71934	A	3.50949	A	3.71774	A	3.39878	A	3.62216	A	3.74277	A	3.73173	A	3.68898	A	3.60116	A	5.61851	P	4.06381	A	3.54163	A	3.56943	A	3.68578	A	3.74593	A	3.75153	A	3.73804	A	3.7636	A	4.14019	A	3.83648	A	3.70769	A	3.77759	A	3.98548
215781_s_at	4.10255	P	4.10377	P	4.07521	A	4.30167	P	4.14242	A	3.97701	P	3.71198	A	4.33268	A	3.80349	P	3.99549	A	3.69966	A	3.43356	A	3.50927	A	4.07916	A	3.52157	A	3.64553	A	3.92095	A	3.47149	A	4.02566	M	3.73327	A	3.87842	P	4.03288	M	3.92597	A	3.80913	A	4.35089
216021_s_at	3.2722	A	3.23665	A	3.11801	A	3.15297	A	3.10456	A	3.14128	A	3.19122	A	3.1387	A	3.19405	A	3.29368	P	3.20069	A	3.31285	A	3.4102	A	3.26563	A	3.25842	A	3.27286	A	3.48127	A	3.28334	A	3.62262	A	3.10402	A	3.27938	A	3.24338	A	3.59125	A	3.05528	A	3.15962
216801_at	3.65327	A	3.44378	A	3.44317	A	3.68743	A	3.59242	A	4.22673	A	3.88867	P	3.58099	A	3.55792	P	3.49293	A	3.56094	A	3.51095	A	3.45016	A	3.8825	A	3.61192	A	3.35758	A	3.38829	A	3.66485	A	3.34892	A	3.38272	A	3.13925	A	3.36746	A	3.41341	A	3.5026	P	3.38551
217179_x_at	8.11267	P	7.83309	P	7.20634	P	8.21539	P	7.79516	P	7.83449	P	9.09414	P	8.73119	P	8.50275	P	7.93915	P	8.05626	P	9.31048	P	9.95234	P	8.38957	P	8.4283	P	8.54129	P	9.49806	P	7.90255	P	8.90893	P	8.76946	P	10.4243	P	8.46083	P	8.36462	P	9.89881	P	10.1246
218254_s_at	4.72805	P	4.94363	P	5.67735	P	5.18001	P	5.61322	P	5.94197	P	5.71051	P	4.78934	P	5.80241	P	5.06174	P	5.59652	P	7.70705	P	7.18285	P	6.89556	P	5.20146	P	6.28153	P	6.46675	P	6.54802	P	5.49567	P	5.25975	P	6.98499	P	6.33193	P	5.52846	P	7.62843	P	8.02296
218392_x_at	6.18665	M	6.15652	P	6.37996	P	6.17407	P	6.34479	P	6.33452	P	6.06635	P	6.46974	P	6.37506	P	6.09594	P	6.08154	P	6.95151	P	6.69125	P	6.38773	P	6.05408	P	6.4963	P	6.50647	P	6.68997	P	6.37554	P	6.57734	P	6.57461	P	6.37248	P	6.67087	P	6.90765	P	6.77566
218479_s_at	4.44176	P	5.24544	P	4.39488	P	4.49376	P	4.36988	P	4.46459	P	4.40438	P	4.41512	P	4.47381	P	4.95682	P	4.43913	P	5.50212	P	4.49903	P	4.43402	P	4.30009	P	4.87607	P	5.02569	P	4.59118	P	4.77799	P	4.63063	P	4.64846	A	4.62162	P	4.76293	P	5.23657	P	4.99642
219081_at	6.37996	P	6.84362	P	6.47128	P	6.67001	P	6.85163	P	6.87281	P	6.91453	P	6.51061	P	6.79002	P	6.61403	P	6.73751	P	8.29515	P	7.63153	P	6.88413	P	6.74577	P	6.83154	P	7.33117	P	6.90768	P	7.22945	P	7.22322	P	7.50251	P	6.70715	P	6.83859	P	7.28221	P	7.04803
219183_s_at	8.7703	P	9.04077	P	8.68794	P	8.63623	P	8.91547	P	8.39958	P	8.66041	P	8.56893	P	8.7428	P	8.66026	P	8.15379	P	8.69597	P	8.80476	P	8.72338	P	8.42143	P	8.44855	P	8.41342	P	8.56952	P	8.38563	P	8.17071	P	8.73204	P	8.38009	P	8.28654	P	8.40501	P	8.34734
219990_at	2.93075	A	2.85448	A	3.02613	A	2.83149	A	2.96118	A	3.118	A	3.01317	A	2.88895	A	2.89959	A	2.83211	A	3.09728	A	5.01265	P	3.09428	A	3.08115	A	3.03646	A	3.06491	A	3.17305	A	2.84302	A	2.91322	A	2.98206	A	3.44486	A	3.04131	P	3.04043	A	3.2371	P	3.67
220452_x_at	7.14704	P	7.22428	P	6.9039	P	6.89935	P	6.62637	P	6.94102	P	6.86167	P	6.64812	A	6.86278	P	6.90574	P	6.06714	P	6.38391	P	6.74413	P	6.76549	P	6.65915	P	6.81835	P	6.55504	P	6.5582	P	6.49161	P	6.7319	P	6.1868	A	7.06891	P	6.3878	P	7.07339	P	6.62785
220588_at	5.71966	P	5.40367	P	5.29467	A	5.90558	P	5.87263	P	5.63524	P	5.71658	P	5.91053	P	5.78024	P	5.82089	P	5.3472	P	4.37663	M	5.16056	P	5.87997	P	5.1747	P	5.47614	P	5.90439	P	5.12538	M	5.42074	P	5.45139	P	5.12686	M	5.33049	P	5.16188	P	5.65714	P	4.89845
221521_s_at	3.64983	A	3.61419	A	3.98956	A	3.7324	A	4.14192	A	3.94807	A	3.73657	A	3.78187	A	3.83864	A	4.16207	A	3.7199	A	7.0624	P	5.88563	P	3.95157	A	3.61415	A	3.79398	A	4.32733	A	4.3918	A	4.10073	A	4.04234	A	4.76489	P	4.14516	M	3.68818	A	4.92776	P	5.3181
221820_s_at	7.96745	P	8.06775	P	8.19332	P	8.2765	P	8.05129	P	8.02776	P	7.98085	P	7.8684	P	8.12744	P	7.74891	P	7.87757	P	7.9139	P	7.6231	P	8.64858	P	8.0527	P	7.68498	P	7.7719	P	8.23378	P	7.71712	P	7.64233	P	7.70767	P	7.91994	P	7.95122	P	7.8971	P	8.03272
222494_at	9.65413	P	10.1954	P	9.52917	P	9.62083	P	9.52763	P	9.68386	P	9.56114	P	9.71519	P	9.36778	P	9.3699	P	9.52632	P	8.93573	P	8.84835	P	9.41572	P	9.36963	P	9.5058	P	9.73685	P	9.36366	P	9.85606	P	9.61432	P	9.3188	P	9.53541	P	9.4308	P	9.42606	P	9.51305
223001_at	8.67975	P	7.97955	P	8.19911	P	8.78219	P	8.78916	P	8.83989	P	9.01545	P	8.70124	P	8.86117	P	7.71496	P	8.68372	P	10.2171	P	9.63206	P	9.02388	P	8.65104	P	9.09318	P	9.38134	P	8.66196	P	8.94269	P	8.95416	P	9.75754	P	9.37952	P	9.06369	P	9.4335	P	9.78942
223361_at	7.74506	P	7.70545	P	8.12954	P	7.85061	P	7.88771	P	8.33243	P	7.90119	P	7.60517	P	8.06706	P	8.25258	P	8.32847	P	8.37769	P	8.14399	P	9.22259	P	8.1202	P	8.18807	P	8.07239	P	8.02752	P	8.31512	P	7.17779	P	7.72833	P	8.14295	P	8.24914	P	8.29444	P	8.38858
224329_s_at	4.68858	A	4.56006	A	4.81506	P	4.17989	A	4.49413	P	4.13428	A	4.09814	A	4.55345	P	4.5566	A	3.89036	A	4.25281	A	4.53074	A	4.16989	A	4.54496	A	4.44251	A	3.90996	A	4.59254	P	4.25809	A	3.97774	A	3.97071	A	4.32526	A	3.77109	A	4.16144	A	4.04697	A	3.81492
224342_x_at	7.46391	P	6.80317	P	6.60779	P	7.48801	P	6.96919	P	7.08611	P	8.28917	P	7.73339	P	7.57966	P	6.94056	P	7.48439	P	8.33913	P	9.60376	P	7.52004	P	7.79417	P	7.85478	P	8.84835	P	7.0848	P	8.20205	P	8.23053	P	9.87886	P	7.72286	P	7.41666	P	9.22159	P	9.23755
224711_at	9.6378	P	9.83584	P	9.66332	P	9.6251	P	9.39992	P	9.48311	P	9.39415	P	9.49506	P	9.23075	P	9.24815	P	9.27594	P	9.35213	P	9.30928	P	9.32218	P	9.45228	P	9.26267	P	9.28277	P	9.53772	P	9.56096	P	9.57265	P	8.88706	P	9.46775	P	9.39171	P	9.23139	P	9.33697
224788_at	10.8379	P	11.045	P	10.9882	P	10.9462	P	10.7605	P	10.9708	P	10.7313	P	10.6423	P	10.6501	P	10.5893	P	10.5849	P	10.1899	P	10.4045	P	10.8481	P	10.5478	P	10.7942	P	10.7291	P	10.8087	P	10.7167	P	10.6471	P	10.4268	P	10.9892	P	10.8523	P	10.3023	P	10.4223
224896_s_at	6.97797	P	7.57831	P	7.10076	P	7.31765	P	7.31938	P	7.06019	P	7.12877	P	6.86979	P	7.24119	P	6.99165	P	6.89921	P	6.85669	P	7.08349	P	6.92542	P	6.86483	P	7.21616	P	7.01803	P	7.5074	P	6.96773	P	7.0462	P	7.00903	P	7.05207	P	6.84784	P	7.00888	P	6.74587
225112_at	8.02413	P	8.07431	P	7.88283	P	7.40233	P	7.80869	P	8.11038	P	7.65483	P	7.62258	P	7.77231	P	7.39941	P	7.54116	P	6.6202	P	7.56471	P	7.46034	P	7.74803	P	7.70752	P	7.45362	P	8.5604	P	7.56795	P	7.74789	P	7.25454	P	7.97701	P	7.53608	P	7.24412	P	6.92239
225295_at	8.61996	P	8.90757	P	7.56421	P	8.76195	P	8.96444	P	9.23634	P	9.01377	P	8.96533	P	8.90653	P	8.3461	P	8.59648	P	7.14791	P	7.56582	P	8.58709	P	8.73307	P	8.56362	P	8.38209	P	8.45826	P	9.26051	P	8.75216	P	7.47926	P	8.98722	P	8.50652	P	7.71572	P	8.07022
226186_at	6.09926	P	6.89947	P	6.34373	P	6.36481	P	6.18794	P	6.83216	P	6.43021	P	6.00277	P	6.12632	P	6.07403	P	5.94512	P	5.08954	A	5.61585	P	5.79756	P	5.72677	P	6.20764	P	5.82053	P	6.36062	P	6.10323	P	6.38229	P	5.41229	P	6.6154	P	6.15342	P	6.11621	P	5.87499
226336_at	9.83273	P	10.0699	P	9.97059	P	9.80925	P	9.74374	P	9.90613	P	9.59394	P	9.90186	P	9.59837	P	9.2556	P	9.42185	P	9.27885	P	9.47352	P	9.54403	P	9.74532	P	9.41488	P	9.59128	P	9.62204	P	9.97113	P	9.96472	P	9.56445	P	9.53858	P	9.74423	P	10.0348	P	9.42547
227362_at	3.7143	A	3.36549	A	3.46282	A	3.45685	A	3.66133	A	3.47787	A	3.57043	A	3.82758	P	3.7841	A	3.66026	A	3.49722	A	3.44588	A	3.54532	A	3.49937	A	3.34914	A	3.37478	A	3.52812	A	3.36662	A	3.07555	A	3.70356	A	3.44485	A	3.30321	A	3.33714	A	3.07591	A	3.07383
228042_at	6.27558	P	6.31534	P	6.41254	P	6.51545	P	6.58801	P	6.72204	P	6.4024	P	6.22416	P	6.23974	P	5.73657	P	6.22166	P	6.28783	P	6.09509	P	6.00323	P	6.06304	P	6.39917	P	6.09834	P	6.02919	P	5.83015	P	6.55719	P	6.24471	P	6.54073	P	6.38679	P	6.34518	P	5.57455
228809_at	4.28847	P	4.17716	P	4.07846	P	4.57289	P	4.48915	P	4.48034	P	4.59922	P	4.27688	P	4.398	P	4.25952	P	4.53689	P	5.38826	P	5.25308	P	5.12583	P	4.48652	P	4.67387	P	5.1747	P	4.27111	P	4.28555	P	4.47883	P	4.54205	P	4.60772	P	4.62245	P	5.12269	P	4.83051
230312_at	3.23064	A	3.18669	A	3.13371	A	3.26398	A	3.25964	P	3.29774	A	3.10996	A	3.63086	A	3.20214	A	3.77135	P	3.35734	A	4.45915	P	3.59053	P	3.2097	A	3.26799	A	3.9159	P	3.30383	A	3.48088	A	3.04313	A	3.17202	A	4.03552	P	3.43308	A	3.40223	A	3.30288	P	3.56781
230708_at	5.55913	P	5.57908	P	6.50473	P	5.93445	P	5.37453	P	5.77423	P	5.62622	P	5.37797	P	6.26667	P	5.04836	P	5.3044	P	5.0745	P	4.86396	P	6.25473	P	5.8544	P	5.81374	P	5.32114	P	5.09767	P	5.06576	P	4.648	P	4.99976	P	5.7517	P	6.22727	P	4.32591	P	5.09729
231628_s_at	2.95721	A	3.13587	A	3.37492	A	2.62207	A	2.91776	A	3.03273	A	2.82467	A	2.95104	A	2.66365	A	3.86405	P	3.11919	A	3.82205	P	3.3091	P	6.08272	P	3.16303	A	3.30793	P	3.1242	A	5.9593	P	5.02569	P	6.22653	P	3.48401	P	3.00467	A	2.64118	A	3.28465	P	2.85614
231810_at	7.63005	P	8.07997	P	7.71955	P	7.5077	P	7.94605	P	7.63569	P	7.58487	P	7.43691	P	7.79864	P	7.15872	P	6.94311	P	7.85671	P	7.46793	P	7.39954	P	7.86678	P	7.33567	P	7.56569	P	7.97874	P	7.01172	P	7.5614	P	7.18763	P	7.48682	P	7.30613	P	7.31125	P	7.10155
232579_at	5.35058	P	5.61911	P	5.43028	P	5.84642	P	5.23771	P	5.39068	P	5.22239	P	5.76273	P	5.30173	M	5.54264	P	5.21857	M	4.99143	A	4.57324	A	5.33616	P	5.43455	P	5.32523	P	5.16991	P	5.0888	P	5.25092	P	4.89183	M	4.54655	A	5.23218	P	5.37813	P	5.61853	P	4.94123
232687_at	4.11959	A	4.05794	A	3.71794	A	3.78826	A	3.98068	A	4.21091	A	4.11983	A	3.98311	A	4.08193	P	4.22475	A	4.03488	A	5.12479	P	4.86569	P	4.40758	M	4.05196	A	4.2395	P	4.06929	A	4.10705	A	3.7899	A	4.20278	P	3.99822	A	4.82521	A	4.14299	A	4.61032	P	5.08038
235005_at	7.0684	P	7.39332	P	7.28587	P	7.00578	P	7.23703	P	7.48682	P	6.87075	P	7.04428	P	7.0371	P	6.68485	P	7.11363	P	7.31436	P	6.79615	P	6.84379	P	6.97278	P	6.80097	P	6.9139	P	7.41838	P	6.73654	P	6.90447	P	6.67558	P	6.84066	P	6.89205	P	6.91117	P	7.00544
235310_at	4.23744	P	4.41128	P	4.56233	P	4.53088	P	4.96869	P	4.91033	P	4.6257	P	4.59762	P	5.37191	P	4.81231	P	5.15501	P	4.77972	P	4.78769	P	5.15152	P	5.08196	P	5.18853	P	5.2329	P	5.3912	P	4.67493	P	4.743	P	4.82732	P	4.7482	P	5.26144	P	5.39354	P	5.26773
235843_at	3.11638	A	3.41149	A	3.04594	A	3.16622	A	3.01175	A	3.1692	P	2.90474	A	3.08411	A	3.00547	A	3.11853	A	2.97376	A	2.92538	A	3.02492	A	2.83563	A	2.87705	A	2.87831	A	3.03777	A	3.40312	A	2.97543	A	3.15537	A	2.8672	A	2.81312	A	2.95254	A	2.98382	A	2.86496
236054_at	3.78131	A	3.73533	A	3.9203	A	3.60563	A	3.89837	A	3.63428	A	3.99582	A	3.88651	A	4.11537	P	3.67249	A	3.73801	A	3.88064	A	3.80946	A	4.17341	A	3.69056	A	3.50638	A	3.80961	A	3.55619	A	3.68745	A	3.60262	A	3.59542	A	3.44381	A	3.49062	A	3.29161	A	3.60692
236459_at	4.10157	A	5.54513	P	4.18613	A	5.05524	P	3.82856	A	4.4948	P	4.33585	A	4.56291	A	4.95666	P	4.47087	A	3.50101	A	3.60981	A	4.16536	A	4.53066	A	3.80211	A	4.19318	A	4.28389	A	4.64434	P	4.12	P	4.30473	A	3.55574	A	3.97177	A	3.71364	A	3.77211	A	4.1861
237419_at	3.71201	P	3.87944	P	3.79666	P	3.67478	P	3.53744	M	3.84942	P	3.86976	P	3.43537	A	3.94716	P	3.77912	P	3.2611	A	3.54449	A	3.86219	P	3.55257	A	3.24662	A	3.44863	P	3.37762	A	4.11047	P	3.53419	P	3.42297	A	3.79366	A	3.62367	P	3.32704	A	3.07662	A	3.30705
238228_at	5.74427	P	5.74523	P	5.46065	P	5.66939	P	5.40726	P	5.26512	P	5.68767	P	5.42584	P	5.45031	P	5.38506	A	5.4022	P	6.34248	P	5.97814	P	5.72659	P	5.95033	P	5.64655	P	5.88529	P	6.41679	P	5.80573	P	5.86785	P	6.01602	P	5.22173	P	5.80803	A	6.13171	P	6.28402
240242_at	3.71722	A	3.8272	P	3.62903	P	3.56742	P	3.87486	A	3.94061	A	3.64953	A	3.63239	A	4.16766	P	4.03194	M	3.90859	P	4.28924	P	3.71911	A	4.21261	P	3.79322	A	4.20644	P	4.00243	P	3.80435	A	3.7975	P	3.87994	P	3.90533	A	4.19225	P	3.93638	P	3.92817	P	4.00273
240985_at	3.00918	A	2.88124	A	2.82985	A	2.94546	A	2.81683	A	2.81472	A	2.90855	A	2.97602	A	2.87149	A	2.95798	A	2.99091	P	3.22885	A	3.05804	A	2.98843	A	2.89281	A	3.00223	A	3.09938	A	3.16619	A	3.10182	A	3.05601	A	2.95777	A	3.04097	A	2.86991	A	2.77912	A	2.97532
241099_at	2.73903	A	2.76355	A	2.62166	A	2.69288	A	2.72623	A	2.71524	P	2.69545	P	2.80549	A	2.78823	A	2.98046	P	2.66754	A	2.76632	A	2.87256	A	2.69656	A	2.90835	A	2.77443	A	2.80612	A	2.69328	A	2.82955	M	2.82076	A	2.91649	A	2.75374	A	3.0029	A	2.79262	M	2.82844
241962_at	3.44872	P	4.22815	P	3.27339	P	3.81168	P	3.68839	P	3.86737	P	3.36935	P	3.3184	P	3.29069	P	3.12615	P	3.10175	P	2.9361	A	3.1822	A	3.28827	P	3.20428	P	3.33109	P	3.16201	A	3.60112	P	3.51365	P	3.62948	P	3.15744	P	3.60664	P	3.25411	P	3.57128	P	3.25938
242093_at	3.08601	A	2.99314	A	3.19666	A	3.06025	A	2.8942	A	2.94841	A	3.0637	A	2.94266	A	2.82674	A	3.16661	A	3.06938	A	3.1035	A	3.30201	P	3.18377	A	2.92484	A	3.0276	A	3.06225	A	3.45403	A	3.13681	A	3.12084	A	3.04368	A	3.25298	A	3.21088	A	3.04864	A	3.17248
242384_at	3.01998	A	3.0156	A	3.17158	A	3.14161	P	3.24812	P	3.09147	A	3.33282	P	3.2079	A	3.09695	A	3.27606	P	3.21519	P	3.72476	M	3.30813	A	3.11607	A	3.23691	A	3.30779	P	3.51552	P	3.12765	A	3.23498	P	3.60156	P	3.55735	P	3.04955	A	3.14889	A	3.49358	P	3.26867
242989_at	6.93935	P	7.85111	P	7.17327	P	8.03077	P	7.71496	P	7.36754	P	7.84421	P	7.09087	P	7.60952	P	7.42008	P	7.73164	P	6.21815	P	7.23548	P	7.07664	P	7.83768	P	7.45657	P	6.65976	P	7.17116	P	6.94509	P	6.90852	P	6.45572	M	7.49682	P	6.8963	P	6.78561	P	6.74425
243011_at	4.78144	P	4.82607	P	4.7614	A	5.11944	P	5.1143	P	4.79591	P	5.19896	A	4.78843	P	4.90651	P	4.71211	P	5.22151	P	6.15612	P	5.89206	A	4.92528	P	5.06273	A	5.41789	P	5.35528	P	5.05276	P	5.29425	P	4.8995	P	5.87415	P	5.60173	P	4.75097	P	5.95059	P	6.07589
244040_at	3.07709	P	2.72005	A	2.99696	A	2.87649	A	2.82265	A	2.98089	A	3.28764	A	2.97803	A	3.13204	A	3.07184	A	3.02248	A	3.13352	A	3.19207	A	3.07121	A	3.04722	A	3.07184	A	3.11775	A	2.99437	A	3.20614	A	3.08653	A	3.28202	A	3.16728	A	3.06233	A	3.36662	A	3.36165
36499_at	3.52176	A	3.40957	A	3.51235	A	3.42164	A	3.38242	A	3.59998	A	3.51969	A	3.5794	A	3.4552	A	3.63751	A	3.55999	P	3.59274	A	3.68757	A	3.61254	A	3.65503	A	3.53992	A	3.59692	A	3.75285	P	3.39751	A	3.56062	P	3.92988	A	3.58668	P	3.62996	A	3.60687	A	3.49692
59433_at	3.41099	A	3.53731	P	3.42373	A	3.37623	P	3.29251	A	3.63266	A	3.29068	A	3.90285	P	3.24642	A	3.91193	P	3.72187	P	3.58468	P	3.53208	P	3.59707	P	3.80688	P	3.27069	P	3.71039	A	3.66023	P	3.9306	P	3.51468	A	3.48409	P	3.82278	P	3.69306	A	3.48331	P	4.13406
1552544_at	2.95632	A	2.96228	A	3.12106	A	2.92325	A	3.05328	A	3.24576	M	3.2124	P	3.37333	A	3.18744	A	3.34704	M	3.05668	A	3.20347	A	3.15493	A	3.38747	A	3.20069	A	3.52831	P	3.36459	P	3.17988	A	3.47044	P	3.21916	A	3.40192	A	3.22724	A	3.30128	A	3.19095	A	3.19651
1553759_at	2.92672	A	3.31374	P	2.88247	A	3.22089	P	2.92028	A	3.17252	A	2.98917	P	2.87483	A	2.96589	P	2.83673	A	2.92436	P	2.99375	A	3.20034	P	3.04003	P	2.84967	A	2.86364	A	2.91488	A	2.90449	A	2.7983	A	2.85642	A	2.82961	A	2.99816	P	2.7554	P	2.81987	P	2.81148
1554283_at	2.84244	A	2.8766	A	2.98269	A	2.70548	A	2.72276	A	2.90003	A	2.86033	A	2.93589	A	2.7791	A	2.89773	A	2.74995	A	2.96007	A	2.88932	A	2.88629	A	2.94742	A	2.92085	A	2.89203	A	2.90143	A	2.89005	A	2.96893	A	3.29522	A	2.89163	A	3.01591	A	3.10126	P	3.02125
1555092_at	3.03193	A	3.24047	A	3.25902	A	3.05561	A	2.99753	A	3.14945	A	3.00326	A	3.7412	A	3.06836	A	3.21152	A	3.10616	A	3.22458	A	3.31503	A	3.41147	A	3.26453	P	3.28056	A	3.27357	A	3.21063	P	3.08711	A	3.50662	A	3.40998	P	3.36232	M	3.2135	A	3.36275	P	3.25702
1555950_a_at	9.39715	P	9.05635	P	8.767	P	9.41362	P	9.23719	P	9.06036	P	9.34006	P	9.51239	P	9.30224	P	9.46062	P	9.37013	P	10.2741	P	9.4625	P	9.3702	P	9.02697	P	9.58528	P	9.76225	P	8.9795	P	10.2782	P	10.0245	P	9.55131	P	9.48234	P	9.44964	P	9.6731	P	9.24954
1556060_a_at	9.49873	P	9.48259	P	9.33417	P	9.77707	P	9.7072	P	9.417	P	9.47012	P	9.59298	P	9.44408	P	9.77731	P	9.4675	P	8.77079	P	9.26695	P	8.97085	P	9.37621	P	9.26565	P	9.2446	P	8.80368	P	9.96733	P	9.87253	P	9.14161	P	9.40495	P	9.14166	P	9.15921	P	9.06792
1556589_at	3.67794	A	3.70534	A	3.82365	A	3.7892	A	3.54825	A	3.59209	A	3.63937	A	3.65611	A	3.52888	A	3.79808	A	3.70361	A	3.6387	A	3.92278	M	3.83366	A	4.10788	P	3.76633	P	3.72887	A	3.86655	A	3.6555	A	3.64765	A	4.07121	P	3.90522	A	3.54229	A	3.85122	A	3.90812
1556916_a_at	2.87755	A	2.95255	A	2.98454	A	2.96593	A	2.98957	A	2.93328	A	2.99451	A	2.88469	A	3.01218	A	3.00725	A	3.13337	A	3.01875	A	3.29248	A	2.99056	A	3.02694	A	2.9244	A	3.02029	A	3.0433	A	3.01715	A	2.85301	A	3.46205	P	3.03626	A	2.82013	A	3.12395	A	2.98843
1556929_at	3.39309	A	3.45166	A	3.50841	A	3.45556	A	3.53531	P	3.68198	P	3.5399	A	3.24443	A	3.4898	A	3.50738	A	3.75285	P	3.85963	A	3.63706	P	3.55584	A	3.76074	P	3.47293	A	3.33287	A	3.5493	A	3.63063	M	3.61302	P	3.20496	A	3.84263	P	3.57202	A	3.95084	A	4.12846
1557091_at	3.86068	A	3.53511	A	3.7388	A	3.6809	A	3.56915	P	3.60047	A	3.58972	A	3.76483	A	3.51013	A	4.12968	A	3.71148	A	3.94617	A	3.85726	A	3.78773	A	3.75471	A	3.68311	A	3.68546	A	3.74369	A	3.51103	A	3.86203	A	3.60081	A	3.71723	A	3.85101	A	4.04888	A	4.05314
1557236_at	3.07977	M	3.00465	A	3.11768	A	2.87754	A	3.03912	A	2.98425	A	2.8967	A	3.0082	A	2.99326	A	3.06682	A	3.09134	A	3.10203	A	3.38493	P	3.11618	A	3.04702	A	2.83803	A	2.96666	A	3.15462	M	3.15364	A	3.21431	A	3.13126	A	2.92557	A	3.04645	A	3.32697	P	3.31725
1557605_a_at	4.39478	A	4.38299	A	4.64276	A	4.35854	A	4.24897	A	4.87289	A	4.521	P	4.38545	A	4.33379	A	4.89296	P	4.72358	P	4.60398	A	4.57483	A	4.6987	A	4.82602	A	4.71374	P	4.23955	P	4.49904	A	4.57994	P	4.58652	P	4.75123	P	4.6271	P	4.5032	A	4.59723	P	4.92289
1558525_at	3.44268	A	3.3144	A	3.68045	A	3.45818	A	3.33121	A	3.35004	A	3.4638	A	3.36047	A	3.64752	A	3.73048	A	3.45431	A	3.45122	A	3.62557	P	3.63741	A	3.8619	A	3.70666	P	3.57695	A	3.68434	M	3.5248	A	3.49139	P	3.86198	A	3.64031	A	3.31599	A	3.56559	A	3.50592
1559405_a_at	3.80927	P	3.46154	A	3.74012	A	3.4928	A	3.7668	P	3.61832	A	3.48755	A	3.64695	A	3.41929	A	3.34058	A	3.43831	A	3.17421	A	3.1978	A	3.77532	A	3.45794	A	3.47452	A	3.44563	A	3.52751	A	3.3428	A	3.50938	A	3.27378	A	3.35045	A	3.34969	A	3.5524	A	3.46648
1559507_at	4.37907	P	4.8929	P	4.37051	P	4.92566	P	4.60524	P	4.15199	P	4.10649	A	4.24855	A	4.79652	P	3.66354	A	4.27605	A	3.99573	A	4.05078	A	4.19956	P	4.42817	P	4.32347	P	4.25767	P	3.97602	A	4.05616	P	3.96171	A	4.5938	P	4.30786	P	3.85825	A	4.557	P	4.27813
1559862_at	2.51304	A	2.68919	P	2.812	A	2.6365	A	2.77318	A	2.78153	A	2.5578	A	2.56764	A	2.59419	A	2.97578	A	2.69668	A	2.83567	A	2.67911	A	2.73329	A	2.86204	A	2.71715	A	2.74124	A	2.71063	A	3.00661	A	2.7026	A	2.63625	A	2.83677	P	2.59972	A	3.30116	P	2.97692
1559916_a_at	3.65219	P	3.74712	P	3.85588	P	3.91056	P	4.00011	P	3.89903	A	3.69567	P	3.77135	A	3.94943	P	3.58813	A	3.98839	P	4.92905	P	3.97688	P	3.7464	P	3.81923	P	4.27286	P	3.8904	P	3.82131	M	4.08965	P	4.04322	P	4.03827	M	4.00224	P	4.14416	P	4.36597	P	4.4371
200791_s_at	10.3825	P	10.3805	P	10.1407	P	10.2497	P	10.1997	P	10.2963	P	10.233	P	10.2481	P	10.0696	P	9.67756	P	10.1459	P	10.1327	P	10.2113	P	10.1142	P	10.0248	P	10.1346	P	10.3672	P	10.2819	P	10.4736	P	10.1203	P	10.1175	P	10.0084	P	10.0422	P	9.86405	P	10.0182
200890_s_at	6.04003	P	6.11613	P	6.37996	P	6.56568	P	7.0663	P	7.05248	P	6.60216	P	6.38858	P	6.74887	P	5.88595	P	6.53867	P	8.66578	P	7.72294	P	7.23326	P	5.74761	P	7.10716	P	7.4865	P	7.26146	P	6.84655	P	6.93922	P	7.40802	P	7.38427	P	6.541	P	7.83286	P	7.91765
201004_at	10.0789	P	9.45792	P	10.3807	P	10.1959	P	10.2083	P	10.0825	P	10.4316	P	10.4144	P	10.2856	P	10.3941	P	9.93095	P	11.6438	P	11.4582	P	11.0183	P	10.326	P	10.1774	P	10.6301	P	10.4653	P	9.96451	P	10.6645	P	11.198	P	10.4011	P	10.2974	P	11.2691	P	11.4054
201014_s_at	6.76073	P	7.20024	P	6.83275	P	7.15127	P	6.99477	P	7.02218	P	6.77285	P	6.75233	P	6.94078	P	6.46131	P	6.704	P	8.69405	P	7.77831	P	7.49948	P	6.77615	P	7.31313	P	7.34063	P	7.11043	P	7.09661	P	7.09501	P	7.6449	P	7.55171	P	7.71707	P	7.06733	P	7.41823
201097_s_at	9.48201	P	9.30972	P	9.47345	P	9.58761	P	9.59055	P	9.90934	P	9.6321	P	9.21726	P	9.73815	P	9.19669	P	9.31895	P	10.4932	P	10.4103	P	9.70894	P	9.48668	P	9.76269	P	9.7827	P	9.77816	P	9.68462	P	9.72294	P	10.0471	P	9.9862	P	9.68178	P	10.0765	P	10.3583
201827_at	7.10786	P	6.69768	P	7.19911	P	6.91894	P	7.08852	P	7.05014	P	7.0282	P	6.88316	P	6.96473	P	6.86384	P	7.05823	P	6.75458	P	6.60969	P	6.94987	P	6.94869	P	6.8287	P	6.90633	P	6.88532	P	7.01773	P	6.91067	P	7.00288	P	6.64927	P	6.88085	P	6.7982	P	6.70921
201931_at	8.61639	P	8.54272	P	8.54482	P	8.83274	P	8.65093	P	8.71649	P	8.14313	P	8.53381	P	8.65025	P	7.62179	P	8.72708	P	9.51155	P	8.76447	P	9.3997	P	8.50683	P	8.98119	P	9.25487	P	8.34091	P	8.81572	P	8.78153	P	8.71715	P	8.81278	P	8.79754	P	9.13688	P	8.90169
202083_s_at	6.74588	P	7.10849	P	6.70136	P	6.48035	P	6.85284	P	6.65369	P	6.38438	P	6.86491	P	6.79869	P	7.6604	P	5.91453	P	9.54691	P	8.35104	P	6.83323	P	6.19868	P	6.96459	P	7.39321	P	7.47803	P	7.17968	P	7.61151	P	8.22994	P	7.10115	P	6.10038	P	8.50947	P	8.63791
202304_at	6.98286	P	8.50647	P	6.75166	P	7.76153	P	7.30166	P	7.8523	P	7.60916	P	7.25353	P	7.28365	P	7.66588	P	7.66766	P	8.28997	P	7.81164	P	7.76479	P	7.63772	P	7.95634	P	7.85131	P	7.89115	P	7.87302	P	7.64245	P	7.72802	P	7.95564	P	7.60196	P	8.26555	P	8.18719
202503_s_at	3.92818	P	4.42455	P	5.31495	P	3.69292	P	4.95421	P	5.86743	P	4.6452	P	5.2772	P	5.40261	P	3.36731	A	3.65223	M	8.85924	P	6.69027	P	6.31049	P	4.45854	P	6.36052	P	6.72246	P	6.83935	P	5.66883	P	5.50378	P	7.19602	P	6.5099	P	4.53471	P	7.62289	P	8.2216
202558_s_at	4.77211	P	5.2664	P	4.86437	P	4.59229	P	5.35734	P	5.58259	P	4.89287	P	4.34732	A	5.09867	P	4.80864	P	4.60029	P	7.53098	P	6.69925	P	5.32814	P	4.57423	P	5.54282	P	6.32873	P	5.64732	P	5.7546	P	5.71182	P	6.04751	P	5.6179	P	4.45673	P	6.73208	P	7.16228
202705_at	4.29662	A	4.22477	A	4.55131	M	4.37666	A	4.33282	A	4.44808	P	4.41632	A	4.62716	A	4.97128	P	4.4146	A	4.37903	A	8.02699	P	6.23265	P	4.54194	P	4.52937	A	4.84464	P	5.32358	P	4.9534	P	4.30963	P	4.71391	P	5.85693	P	4.85815	P	4.40374	A	6.40007	P	6.18136
202930_s_at	4.16142	P	5.12081	P	5.58872	P	5.50973	P	5.05265	P	5.04168	P	5.04221	P	4.60077	P	5.34153	P	3.68898	P	5.26862	P	6.78361	P	5.20779	P	5.7569	P	5.0234	P	5.56703	P	5.63879	P	5.12855	P	5.88086	P	5.30852	P	5.22378	P	6.03323	P	5.67953	P	6.13659	P	6.10185
203588_s_at	4.64734	P	4.92744	P	5.12697	P	4.4922	P	4.4795	P	5.00289	P	4.34976	A	4.54603	P	4.5284	P	5.12816	P	4.62977	P	5.17983	P	4.99415	A	4.9165	P	4.51501	P	4.96138	P	5.44275	P	4.86768	P	5.07932	P	4.8375	P	4.99376	P	4.69484	P	5.50798	P	5.02892	P	5.11904
203734_at	7.23203	P	7.44767	P	7.51196	P	7.34118	P	7.28656	P	7.45199	P	7.11023	P	6.88528	P	7.22685	P	6.62386	P	7.05605	P	6.51704	P	6.82864	P	7.36784	P	7.15549	P	7.10127	P	7.17767	P	7.50555	P	7.13142	P	6.90955	P	6.57224	P	7.09513	P	7.10516	P	6.99432	P	7.30767
204612_at	6.52243	P	6.37304	P	6.33355	P	6.68062	P	6.34015	P	7.16855	P	6.34694	P	6.52187	P	6.87357	P	5.75687	P	6.1374	P	5.87788	P	5.86205	P	6.60816	P	6.32162	P	6.38766	P	6.26344	P	6.47048	P	6.44572	P	5.89996	P	5.37283	P	6.87264	P	6.20925	P	6.77773	P	6.20289
204759_at	6.41458	P	6.03414	P	5.88061	P	5.56843	P	5.95207	P	6.35539	P	6.16051	P	5.60508	P	6.37502	P	5.83543	P	4.70647	P	8.87842	P	8.26829	P	6.86831	P	5.92098	P	7.02325	P	6.77979	P	7.21986	P	6.27828	P	6.43768	P	6.90629	P	7.04213	P	5.66905	P	6.99948	P	7.69855
205351_at	3.26569	A	3.33069	M	3.2908	A	3.15773	M	3.33205	P	3.22766	P	3.57522	M	3.05561	A	3.40781	P	3.45745	M	3.36335	P	3.92887	P	3.39828	P	3.54116	A	3.39224	A	3.19922	A	3.67705	P	3.12929	A	3.38972	A	3.36683	P	3.36334	A	3.4261	P	3.42816	A	3.80187	P	3.48955
205354_at	4.23907	A	4.19533	A	4.31774	A	4.37002	P	4.16054	A	3.83627	A	4.14351	P	4.32539	P	4.31097	A	4.14366	P	4.15905	P	4.34105	P	4.05095	A	4.28267	A	3.84346	A	4.02457	A	4.27387	A	4.05377	A	3.91875	P	3.90103	A	4.14761	A	3.68985	A	3.82479	A	3.69279	A	3.97822
205483_s_at	7.65949	P	6.5412	P	9.95965	P	6.86291	P	6.91618	P	6.82396	P	6.64699	P	6.48928	P	7.18377	P	7.41549	P	8.48223	P	9.20475	P	8.1158	P	9.72277	P	7.12678	P	7.18216	P	8.63552	P	8.0359	P	7.95382	P	7.47474	P	7.19745	P	6.79147	P	7.05623	P	9.52217	P	9.71371
207901_at	3.09479	A	2.90823	A	2.91645	P	3.03398	A	2.91234	A	2.95994	A	2.96608	A	3.12375	A	2.84457	A	3.03868	A	2.927	A	3.02544	A	3.28848	A	3.18099	A	3.06547	A	3.12792	P	2.99057	A	3.0932	A	3.67609	P	3.40495	P	2.94678	A	3.06547	P	2.95781	A	3.00207	A	3.26279
208056_s_at	9.34738	P	9.42409	P	9.18442	P	8.95315	P	9.20107	P	8.98778	P	9.25665	P	8.85046	P	8.81999	P	8.87295	P	8.4507	P	8.87409	P	8.97822	P	8.91606	P	8.73214	P	8.71441	P	8.67793	P	9.40063	P	8.20996	P	9.29692	P	8.12104	P	9.00376	P	8.05939	P	8.52125	P	8.66494
208774_at	9.71857	P	10.0167	P	9.58156	P	9.96549	P	9.6427	P	9.40562	P	9.55607	P	9.11781	P	9.59946	P	9.04972	P	9.50508	P	9.45163	P	9.48278	P	9.52522	P	9.3435	P	9.52425	P	9.51984	P	9.22962	P	9.6134	P	9.53189	P	9.69223	P	9.49037	P	9.48073	P	8.95712	P	9.29841
208787_at	9.42705	P	9.38325	P	9.71811	P	9.50051	P	9.39754	P	9.75823	P	9.49686	P	9.37359	P	9.53708	P	9.07935	P	9.39865	P	10.1557	P	9.78968	P	10.0837	P	9.54561	P	9.61972	P	9.67493	P	9.58306	P	9.58429	P	9.43168	P	9.67766	P	9.76528	P	9.80361	P	9.77619	P	9.87919
209354_at	8.80637	P	8.65	P	9.10935	P	8.95169	P	8.77742	P	8.26622	P	8.62778	P	8.9491	P	8.66324	P	8.91337	P	8.60959	P	8.1082	P	8.57871	P	9.10073	P	8.62815	P	8.33469	P	8.47949	P	8.35935	P	8.54006	P	8.44364	P	8.37277	P	8.32848	P	8.55978	P	8.77314	P	8.58905
209600_s_at	4.95245	P	4.596	P	4.85388	P	4.90346	P	4.75721	P	4.77558	P	4.84411	P	4.39109	A	4.99664	P	4.82635	P	5.19086	P	5.69876	P	5.49119	P	4.84374	P	4.65043	P	5.26142	P	5.16528	P	5.01947	P	4.46427	P	4.89183	P	5.36645	P	5.37865	P	4.84476	P	5.06282	P	5.24703
210052_s_at	3.33675	A	3.07719	A	3.16677	A	2.98883	A	3.20307	A	3.67718	A	3.20519	A	3.3184	A	3.24793	A	3.36248	A	3.13977	A	5.78658	P	3.74815	A	3.30808	A	3.12294	A	3.51333	A	3.91242	A	3.46679	A	3.39144	A	3.32023	A	4.41985	P	3.37722	A	3.03624	A	3.83822	P	4.30065
210184_at	5.29809	P	4.81716	P	4.63591	A	4.05211	A	4.92464	P	4.5609	A	4.02437	A	5.07067	P	4.54763	A	4.7409	A	4.65992	P	5.59778	P	5.46433	P	5.25316	P	4.7079	A	5.08775	P	4.86748	A	5.23532	P	4.87345	P	5.1821	M	5.5347	P	4.67032	A	5.02581	P	5.08166	P	5.23247
211280_s_at	5.95584	P	6.1036	P	5.78013	P	5.93727	P	6.04971	P	5.94929	P	5.72993	P	5.19717	P	5.75084	P	5.19026	A	5.92853	P	5.6107	P	5.77608	P	5.70133	P	5.69823	P	5.38438	P	5.84804	P	5.39573	P	5.89186	P	5.87594	P	5.67039	P	5.69956	P	5.9298	P	5.36619	P	5.18347
211569_s_at	7.13921	P	7.417	P	7.45522	P	7.44371	P	7.12623	P	7.3366	P	7.22962	P	7.30016	P	7.16429	P	6.83926	P	6.87881	P	7.42176	P	6.7082	P	7.3069	P	6.84846	P	7.16881	P	7.14603	P	6.7845	P	6.79026	P	6.55408	P	6.94641	P	7.31675	P	7.13177	P	7.18338	P	6.84924
211961_s_at	8.85997	P	8.78395	P	8.70308	P	8.94864	P	8.79158	P	8.94513	P	8.74269	P	8.4235	P	8.83963	P	8.39176	P	8.67577	P	8.08202	P	8.22229	P	9.01488	P	8.67551	P	8.68012	P	8.89001	P	8.35372	P	8.75892	P	8.43292	P	8.11467	P	8.63105	P	8.83606	P	8.66445	P	8.7387
212414_s_at	8.97233	P	8.89404	P	8.76415	P	8.70307	P	8.64721	P	9.12868	P	8.69262	P	9.01312	P	8.8444	P	8.11802	P	8.45862	P	8.12772	P	8.60169	P	8.69601	P	8.69538	P	8.59826	P	8.91792	P	9.02993	P	8.72818	P	8.64357	P	8.67056	P	8.93588	P	8.07198	P	8.53794	P	8.78727
213603_s_at	12.7286	P	12.5669	P	12.8216	P	12.4696	P	12.6403	P	12.6021	P	12.6502	P	12.6387	P	12.7265	P	12.5115	P	12.4971	P	12.5503	P	12.6882	P	12.624	P	12.4776	P	12.5456	P	12.5779	P	12.3623	P	12.4678	P	12.4322	P	12.5182	P	12.4815	P	12.3904	P	12.6618	P	12.7263
213836_s_at	5.50452	P	5.35466	P	5.20531	P	4.78897	P	5.35511	P	5.41437	P	5.51282	P	4.58055	A	5.63273	P	4.81237	P	4.90193	P	7.77332	P	6.85343	P	5.63311	P	5.08167	P	6.09029	P	6.14996	P	5.65424	P	5.37	P	5.79783	P	6.00482	P	5.68438	P	4.81563	P	6.90675	P	7.122
214453_s_at	7.8061	P	7.90235	P	10.668	P	6.41069	P	6.4792	P	7.23725	P	5.8606	P	5.7549	P	6.48399	P	7.47737	P	10.9506	P	7.77832	P	7.90469	P	10.537	P	6.57256	P	10.1292	P	10.6708	P	9.62447	P	10.5951	P	8.66304	P	6.53313	P	6.56647	P	8.56253	P	11.0417	P	10.9532
214845_s_at	4.29987	A	3.80194	A	3.63602	A	4.14687	P	4.21466	P	3.98092	A	4.04838	A	4.10164	M	4.06611	A	4.1253	A	4.06107	M	6.72451	P	5.39652	P	4.04014	P	3.85325	A	4.00867	A	4.81997	P	4.10581	A	4.45466	P	4.60065	P	5.59898	P	4.36191	A	4.14773	P	4.62484	P	4.74134
214909_s_at	7.94502	P	7.20116	P	7.43421	P	7.64542	P	7.89577	P	7.58671	P	7.75618	P	8.24145	P	7.57764	P	7.36465	P	7.53309	P	7.12916	P	7.46623	P	7.88257	P	7.37728	P	7.37359	P	7.8219	P	7.20536	P	7.37317	P	7.73007	P	7.39089	P	7.63883	P	7.31727	P	7.17689	P	7.05255
215044_s_at	3.67426	P	3.99318	P	3.76047	P	4.08784	P	3.76106	P	4.02813	P	3.69757	A	3.75476	P	4.02177	P	3.79521	P	3.96935	P	4.5394	P	4.26934	P	4.65875	P	3.69421	A	3.95588	P	4.38961	P	4.16175	P	4.12874	M	3.8059	P	3.92597	P	4.47795	P	3.86198	P	4.15294	P	4.29895
215147_at	7.33883	P	8.0985	P	7.23077	P	7.49276	P	7.34214	P	7.33726	P	7.30729	P	7.35443	P	7.11392	P	7.1784	P	7.09191	P	7.43827	P	7.20577	P	6.87902	P	7.20324	P	6.98945	P	7.10557	P	7.29576	P	7.08901	P	7.69973	P	7.30251	P	7.06855	P	7.18924	P	7.25416	P	7.39664
215439_x_at	4.40315	A	4.19327	A	4.45379	P	4.14621	P	4.21111	A	4.38237	P	4.24001	P	4.1656	A	4.3754	A	4.69356	P	4.4075	P	4.37098	P	4.38899	M	4.43718	A	4.48563	M	4.55135	P	4.18111	A	4.50203	P	4.57368	P	4.36847	P	4.44445	A	4.48896	P	4.42374	P	4.1821	P	4.46892
217235_x_at	8.32489	P	7.65363	P	7.74696	P	7.8705	P	8.35749	P	7.96162	P	8.73685	P	8.43996	P	8.40521	P	8.21645	P	7.84164	P	9.96557	P	8.84835	P	8.51538	P	8.16935	P	8.52848	P	9.1885	P	8.14985	P	8.47498	P	8.58028	P	9.99521	P	8.69957	P	8.23138	P	9.83445	P	9.96954
217260_x_at	3.99396	A	3.85024	A	4.27546	A	3.75732	A	3.82364	A	3.86493	A	3.82971	A	3.99338	A	4.21226	A	4.11914	A	3.83518	A	4.95775	A	4.46536	P	4.37971	A	4.20663	A	3.7326	A	4.31424	A	4.24789	A	4.03126	A	3.90781	A	4.13945	A	4.0577	A	4.02259	A	4.87517	P	4.94893
217412_at	3.09238	A	2.994	A	3.22634	A	3.27679	A	3.20259	P	3.00809	A	3.13884	A	3.24323	A	2.96593	A	3.20328	A	3.02676	A	2.89335	A	2.8998	A	3.04209	A	2.91941	A	2.95288	A	2.99371	A	3.09093	A	2.76945	A	2.92815	A	2.87775	A	3.08299	A	3.093	A	2.98817	A	3.19943
217484_at	4.59006	P	4.30631	P	4.97637	P	4.16919	P	4.76435	P	4.58731	P	4.34106	P	4.78394	P	4.36812	P	4.1136	P	4.29607	P	4.11578	A	4.07269	A	4.58497	P	4.29169	P	4.32199	P	4.18769	A	5.14519	P	4.02427	A	4.32015	A	3.75596	P	4.4492	P	4.39186	P	4.52569	P	4.0275
218598_at	6.77455	P	7.91305	P	6.6225	P	7.17434	P	7.1842	P	7.27981	P	7.10182	P	6.76336	P	7.25328	P	7.3394	P	7.35587	P	7.57995	P	6.91257	P	6.92787	P	7.26079	P	7.77797	P	7.34243	P	7.26472	P	7.58211	P	7.50599	P	7.14103	P	7.52846	P	7.39597	P	7.37596	P	7.53274
218662_s_at	3.18984	A	3.2079	P	3.12922	A	3.44936	P	3.56375	P	3.0717	P	3.13459	A	3.54908	P	2.96575	P	3.31878	P	3.20086	A	6.27547	P	3.8319	P	3.52157	P	3.50966	P	3.2138	P	3.77261	P	3.63656	P	3.33442	P	3.50612	P	4.36438	P	3.18929	M	3.05252	A	4.12413	P	4.00335
219045_at	8.14812	P	8.14734	P	8.43336	P	8.06339	P	8.20798	P	8.18664	P	8.0798	P	8.69863	P	7.86143	P	8.8183	P	7.83894	P	7.97721	P	7.53694	P	8.06682	P	8.22953	P	8.04737	P	8.0298	P	7.85469	P	7.8452	P	7.59897	P	7.93029	P	8.08944	P	8.12525	P	8.12208	P	7.88939
219493_at	3.06263	A	2.86062	A	3.16261	P	2.92921	A	3.42444	P	3.3764	P	3.15812	P	3.43325	P	2.92641	A	3.44925	P	2.8785	A	5.6767	P	3.56841	P	3.27705	P	3.04321	A	3.23251	P	3.42914	P	3.59441	P	3.29854	P	3.38493	P	3.89451	P	3.49873	P	3.04975	A	4.28518	P	4.35002
219869_s_at	4.2447	A	4.15007	A	4.44712	M	4.22359	M	4.305	M	3.9996	A	4.59866	A	4.43807	A	4.49199	P	4.48813	A	4.91273	P	4.95645	P	4.87715	P	4.46828	P	4.55133	P	4.3751	P	4.67946	P	4.46869	A	4.58761	P	4.0675	A	4.92872	P	4.17329	A	4.83224	P	4.26152	P	4.76449
220684_at	3.99135	A	3.74656	P	4.20692	A	3.75514	A	4.1091	A	4.00277	A	3.76824	A	4.00648	A	3.98252	A	4.07579	A	3.76875	A	4.37585	P	4.381	A	4.18346	M	4.19834	P	3.96454	A	4.00953	P	4.01331	A	4.0359	A	3.91484	P	4.54949	P	4.17393	P	4.02263	A	4.30598	P	4.15574
221255_s_at	7.41226	P	7.34803	P	7.84488	P	7.55529	P	7.37961	P	7.4212	P	7.35577	P	7.4913	P	7.45509	P	7.54522	P	7.44049	P	8.29421	P	7.88551	P	8.37569	P	7.49318	P	7.62956	P	7.88095	P	7.81067	P	7.53852	P	7.20953	P	7.69313	P	7.56554	P	7.30685	P	8.10151	P	7.96485
222423_at	8.44783	P	8.62534	P	8.31188	P	8.28218	P	8.49994	P	8.73503	P	8.19336	P	8.47586	P	8.44818	P	8.09539	P	8.07842	P	8.14562	P	8.0373	P	8.126	P	8.27819	P	8.35031	P	8.32506	P	8.62795	P	8.13923	P	8.73375	P	7.56471	P	8.69053	P	8.10031	P	8.15912	P	8.23512
222707_s_at	6.16486	P	6.29733	P	5.94907	P	5.93661	P	6.22128	P	5.98466	P	6.126	P	6.51179	P	6.1883	P	5.94987	P	6.22354	P	6.97531	P	6.22627	P	6.54279	P	6.15979	P	6.26176	P	6.41419	P	6.42073	P	6.24606	P	6.23244	P	6.28229	P	6.18656	P	6.28675	P	6.72333	P	6.5211
222868_s_at	5.461	P	5.33637	P	5.93885	P	5.03703	P	5.59001	P	5.45887	P	5.65026	P	5.08006	P	4.91719	P	4.99853	P	4.59281	P	4.25419	P	5.32697	P	5.0627	P	4.79073	P	4.89751	P	5.09482	P	4.74802	P	5.20008	P	5.24824	P	4.82389	P	4.98349	P	5.15851	P	5.6896	P	5.36752
222914_s_at	3.73638	A	3.67712	A	3.655	A	3.72108	A	3.75766	A	3.75898	A	3.63522	A	3.84154	A	3.62868	A	3.76204	A	3.60409	A	3.59345	A	3.67258	A	3.55966	A	3.59546	A	3.71314	P	3.57317	A	3.29282	A	3.53944	A	3.5319	A	3.85605	A	3.42571	A	3.8004	A	3.43641	A	3.62269
222996_s_at	11.1765	P	10.7166	P	10.8698	P	11.1578	P	11.2331	P	10.5768	P	11.2102	P	11.4192	P	11.0748	P	11.1263	P	10.7263	P	11.0183	P	11.1315	P	10.2804	P	11.1043	P	9.89509	P	10.0114	P	10.1189	P	11.0015	P	11.1809	P	10.8978	P	10.7381	P	10.6715	P	10.556	P	10.3892
223062_s_at	3.11567	A	4.04868	P	4.11175	P	3.81613	P	4.28755	P	3.93878	P	4.54519	P	3.22653	A	4.56879	P	3.89376	P	4.17134	P	6.784	P	7.84823	P	4.30841	P	3.36275	A	4.42858	P	4.93666	P	4.69777	P	3.73804	P	4.82542	P	4.9631	P	5.00219	P	3.99101	A	5.2461	P	6.93841
223307_at	3.94743	A	3.54953	A	3.7787	A	3.87024	M	3.604	A	3.49304	A	3.77968	A	3.7403	A	3.49338	A	3.49217	A	3.64832	A	6.15302	P	4.09404	P	3.80081	A	4.10486	A	3.85535	A	3.78813	A	3.80051	M	4.02688	A	3.62954	A	4.37994	A	3.94114	A	3.74408	M	4.15598	A	4.72517
223591_at	8.28889	P	8.72081	P	8.32599	P	8.53019	P	7.97739	P	8.31765	P	8.14803	P	8.41078	P	8.30478	P	8.15807	P	8.18367	P	8.06158	P	7.58958	P	8.57811	P	8.03744	P	8.34174	P	8.13916	P	8.21961	P	8.28756	P	7.98517	P	7.80168	P	8.20417	P	7.89777	P	8.15191	P	8.17569
223671_x_at	9.3633	P	9.11321	P	8.95082	P	9.26057	P	9.00855	P	9.24168	P	8.98909	P	9.2436	P	9.34809	P	8.69842	P	8.92416	P	8.76697	P	8.67619	P	9.43216	P	8.97034	P	9.19943	P	9.1459	P	9.06426	P	8.94462	P	9.03999	P	8.92467	P	9.20587	P	9.18523	P	8.53778	P	8.72215
224688_at	8.98676	P	9.33084	P	8.37682	P	9.3555	P	8.91129	P	8.6728	P	8.93906	P	8.82584	P	8.90663	P	8.59811	P	8.84285	P	8.57633	P	8.30947	P	8.78849	P	8.73176	P	8.85683	P	8.85728	P	8.76237	P	8.94008	P	8.72888	P	8.75804	P	8.69492	P	8.73108	P	8.22097	P	8.47666
224709_s_at	11.9384	P	12.1434	P	11.7691	P	11.751	P	12.0066	P	11.9855	P	11.974	P	11.9526	P	11.8944	P	11.5232	P	11.8816	P	11.4887	P	11.5852	P	11.6433	P	11.7445	P	11.908	P	11.818	P	11.8606	P	11.8048	P	12.242	P	11.9312	P	11.8074	P	11.9879	P	11.6925	P	11.5766
224840_at	8.65823	P	8.3724	P	7.88447	P	8.6102	P	8.85574	P	7.73635	P	8.291	P	8.65426	P	8.9083	P	7.29806	P	7.74779	P	10.131	P	10.0248	P	8.80701	P	9.9059	P	8.77403	P	9.20533	P	9.09911	P	8.93152	P	10.9955	P	11.1926	P	8.26362	P	11.2686	P	8.84224	P	8.96404
224931_at	6.17359	P	6.21245	P	6.18786	P	6.74415	P	6.41143	P	6.32746	P	6.26073	P	6.44431	P	6.4073	P	5.73239	P	5.9771	P	5.95637	P	6.53823	P	6.25729	P	5.98018	P	6.41122	P	6.14284	P	6.53902	P	6.0478	P	5.8617	P	5.59242	M	6.19153	P	6.19377	P	6.24318	P	5.97236
225312_at	9.59255	P	9.57159	P	9.97113	P	9.94286	P	9.81481	P	9.57194	P	9.39918	P	9.72316	P	9.59574	P	9.48592	P	9.44706	P	9.59402	P	9.14111	P	10.573	P	9.52216	P	9.37665	P	9.49254	P	9.69216	P	9.1573	P	9.46097	P	9.22083	P	9.57501	P	9.7389	P	9.1936	P	9.09713
225433_at	8.10666	P	8.36526	P	8.48694	P	8.16374	P	8.32084	P	8.41962	P	8.30718	P	7.9113	P	8.27058	P	7.61214	P	8.41036	P	8.68775	P	8.53085	P	8.36065	P	8.32596	P	8.59782	P	8.46576	P	8.40619	P	8.52516	P	7.7748	P	8.40375	P	8.54367	P	8.42513	P	8.66351	P	8.66606
225605_at	7.39732	P	7.94378	P	7.10654	A	7.36678	P	7.17586	P	6.93504	P	7.14248	P	7.36619	P	7.02678	P	7.03878	P	6.81852	P	6.81676	P	7.20996	P	7.1833	P	7.06472	P	6.94383	M	7.27465	P	6.91933	A	7.17097	P	7.41764	P	6.92106	P	6.76898	P	6.83828	A	6.78575	P	6.66971
225829_at	3.80449	A	4.18824	P	3.68967	A	3.99101	P	3.90552	A	3.67041	P	4.00427	P	3.70204	A	3.77396	A	4.08765	P	3.92567	A	4.35597	P	4.06203	A	3.89375	A	3.94958	A	3.88591	P	3.72108	A	4.02003	A	4.10073	P	4.06598	A	4.14291	A	3.89784	A	4.23879	A	4.08181	A	4.09133
225918_at	7.98234	P	7.63245	P	7.91547	P	7.7136	P	7.97509	P	7.7451	P	7.86307	P	8.01439	P	7.58382	P	7.6237	P	7.83269	P	7.66334	P	7.98117	P	7.21268	P	7.70494	P	7.68263	P	7.54423	P	7.51025	P	7.77858	P	7.67103	P	7.71812	P	7.78271	P	7.59616	P	7.08263	P	7.05891
226553_at	3.77391	A	3.59854	A	3.94322	A	3.63056	A	3.537	A	3.86867	A	3.74071	A	3.68759	A	3.6996	A	4.07837	A	3.72782	A	3.76241	A	3.72581	A	4.10335	A	4.31963	A	4.02457	A	3.85214	A	3.95927	A	3.83164	A	3.69161	A	3.60366	A	3.73066	A	3.87658	P	4.14859	A	4.26371
227408_s_at	8.28824	P	8.6776	P	8.14369	P	8.63582	P	8.65198	P	8.81239	P	8.48017	P	8.03606	P	8.38472	P	8.09866	P	8.03357	P	8.34075	P	7.96397	P	8.09758	P	8.26047	P	8.43861	P	8.10941	P	8.25142	P	8.27787	P	8.01219	P	8.05221	P	8.74347	P	8.0061	P	8.12934	P	8.33634
227547_at	7.96187	P	8.88618	P	7.90167	P	8.24157	P	7.64259	P	7.90297	P	7.76735	P	7.92891	P	7.56246	P	7.85898	P	7.22444	P	7.87446	P	7.73391	P	7.63352	P	7.57186	P	7.66351	P	7.40508	P	8.07831	P	7.87146	P	8.16891	P	7.53675	P	7.88687	P	7.49367	P	7.38996	P	7.02683
227978_s_at	4.73127	P	5.20881	P	5.04941	P	5.23762	P	4.85061	P	4.44134	P	5.16233	P	4.53128	P	4.84398	P	4.99542	P	5.23599	P	4.81937	P	4.39954	P	4.43842	P	4.23447	P	4.68315	P	4.46943	P	4.56463	P	4.17607	P	4.35262	P	4.5607	P	5.10403	P	4.78802	P	4.32476	P	4.09378
228553_at	2.82818	A	2.9699	A	3.07112	A	2.90349	A	2.88335	A	3.07445	A	3.00681	A	2.99862	A	2.99326	A	3.10047	P	2.989	A	3.06696	A	3.10081	A	3.41532	P	2.91605	A	2.82738	A	2.96466	A	3.0829	M	3.11912	A	3.13801	A	3.38937	A	3.06831	A	3.0445	A	3.08588	A	3.1784
229660_at	4.16278	P	3.77657	A	3.91517	A	3.99457	A	4.10848	A	3.72681	A	3.83417	A	4.08083	A	3.88666	A	4.10096	A	3.89152	A	3.78815	A	3.80011	A	3.84704	A	3.8288	A	3.67354	P	3.64603	A	3.82828	A	3.5366	A	3.62334	A	3.92953	M	3.44918	A	3.35368	A	3.84238	A	3.68556
230983_at	11.3687	P	11.7517	P	11.2976	P	11.4447	P	10.8871	P	11.2751	P	11.4744	P	11.2742	P	11.2071	P	11.1303	P	11.5779	P	10.7203	P	10.3278	P	10.65	P	11.2777	P	11.4054	P	11.3692	P	10.5485	P	11.2396	P	11.0283	P	11.1573	P	10.7631	P	11.2129	P	10.8242	P	11.1608
231082_at	3.06549	A	3.16151	A	3.11768	A	2.99437	A	2.97075	A	3.32651	A	3.20471	A	3.3299	A	3.26005	A	3.26748	A	3.15917	A	3.63366	A	3.34746	A	3.2876	A	3.13327	A	3.26347	A	3.4911	A	3.29153	A	3.0874	A	3.21462	A	3.56956	A	3.41412	P	3.14572	A	3.3366	A	3.51154
231300_at	4.03269	A	3.92764	A	3.77166	A	3.57567	A	3.89425	A	3.47465	A	3.99128	A	3.61533	A	3.55756	A	3.93045	A	3.6609	A	4.79602	P	4.33241	A	4.22375	A	3.85287	A	3.85793	A	4.37357	P	3.918	A	4.25961	A	4.09851	A	4.60378	A	3.75671	A	3.41712	A	4.28271	A	4.08502
231656_x_at	6.03865	P	5.94855	P	5.45356	P	6.33791	P	6.15169	P	6.04482	P	6.03365	P	6.37392	P	5.65524	P	6.09356	P	5.36061	P	5.5216	P	5.4239	P	6.17832	P	5.73129	P	5.07595	P	5.54348	P	5.53227	P	5.59924	P	5.95798	P	5.25858	P	5.46653	P	5.02236	P	6.35502	P	5.12363
234315_at	3.57932	A	3.24967	A	3.6272	A	3.36594	A	3.53532	A	3.4638	A	3.52036	A	3.57763	A	3.52069	A	3.53315	A	3.54932	A	3.37685	A	3.7037	M	3.55253	A	3.63115	A	3.62093	A	3.64938	A	3.58772	A	3.57939	A	3.73534	P	3.46035	A	3.71391	A	3.59098	A	3.55049	A	3.65856
234350_at	5.5695	A	5.23146	A	5.59022	A	5.72177	M	5.54181	A	5.57914	P	6.29845	P	5.60739	A	5.63973	P	5.54603	A	5.68937	A	6.51852	P	6.31471	A	5.7941	P	5.54628	A	5.79903	A	6.19643	P	5.57889	A	5.81637	P	6.69765	P	6.74775	P	5.78527	P	5.6378	A	6.27068	P	6.72417
235142_at	3.11297	P	3.11258	P	2.83368	A	2.84306	A	2.92241	A	2.97752	A	3.01171	A	3.28496	P	3.00396	A	3.12523	A	3.01254	P	3.36707	P	3.31767	P	2.8394	A	2.96027	A	3.03586	A	3.0946	A	3.256	A	3.13454	A	3.52586	A	3.12897	A	3.17775	A	3.13774	A	3.01942	P	3.37252
235449_at	3.64979	P	3.41172	P	3.04183	A	3.56862	P	3.54316	P	3.16362	M	3.59894	P	3.37805	A	3.63324	P	3.20926	A	3.48386	P	2.89005	A	3.33529	P	3.18642	P	3.35122	P	3.36018	P	3.36729	P	2.97486	A	3.18326	A	3.31811	P	3.40583	P	3.25074	A	3.17278	A	3.1274	P	3.41642
235913_at	4.76991	A	5.07208	P	4.40531	P	4.81715	P	5.01862	P	5.20585	P	4.76718	P	4.64627	P	4.95182	P	4.16247	P	4.68477	P	4.06741	A	4.76367	P	4.62737	P	4.60511	P	4.63797	P	4.91545	P	4.61233	P	4.89878	P	4.78293	P	4.55616	P	4.57086	P	4.44912	A	4.66482	P	4.84716
236004_at	6.7521	P	6.84709	P	6.96987	P	6.60891	P	6.63005	P	6.85952	P	6.74446	P	6.61266	P	6.67813	P	6.37012	P	6.35134	P	6.08653	P	6.11334	P	6.53266	P	6.57538	P	6.8873	P	6.57909	P	7.42641	P	6.27772	P	6.40207	P	6.42646	P	7.04756	P	6.31191	P	6.48546	P	6.63088
236458_at	6.84274	P	7.1536	P	6.61602	P	6.47923	P	6.82441	P	7.1198	P	6.65231	P	7.10484	P	6.70403	P	6.41036	P	6.64846	P	6.33753	P	6.47763	P	5.90201	P	6.53553	P	7.22268	P	6.45769	P	7.06871	P	6.3217	P	6.78739	P	6.61856	P	6.82383	P	6.7669	P	5.93227	P	6.13761
237856_at	3.99161	P	4.84109	P	4.01421	P	4.29939	P	4.04153	P	4.45318	P	4.14353	P	4.03661	P	3.93167	P	4.08765	P	3.92087	P	3.78045	P	3.67163	A	3.53527	A	4.00467	P	3.98395	P	4.00883	P	4.10777	P	4.32176	P	3.91132	P	3.65682	P	4.08121	P	3.90345	P	3.99728	P	3.96957
238186_at	4.21119	A	4.43041	P	4.47082	A	4.77644	P	4.08174	A	4.26798	P	4.24358	P	3.92131	A	4.40874	P	4.16482	P	3.93758	A	4.3813	P	4.16989	A	3.86539	A	4.15996	P	4.12923	P	3.87941	A	4.22706	A	3.76019	A	3.89634	A	4.10638	A	4.19062	P	4.73632	P	3.62682	A	4.22781
238519_at	7.11777	P	7.35568	P	7.601	P	7.39848	P	7.16381	P	6.8741	P	7.31522	P	7.22466	P	7.03224	P	7.07809	P	7.04528	P	6.86538	P	6.7986	P	6.78632	P	6.81305	P	6.87165	P	7.38859	P	7.18465	P	7.18461	P	7.26524	P	7.10973	P	7.03206	P	6.90661	P	6.97332	P	7.10073
239015_at	4.46092	A	4.89119	P	5.00035	P	4.72901	P	4.74156	P	4.89832	A	4.6533	A	5.1	P	5.09427	P	4.47252	A	4.56865	A	4.83027	P	4.22349	A	4.89678	P	4.80221	A	4.52448	A	4.32077	A	4.8341	A	4.52236	A	4.34789	A	4.83239	A	4.64728	A	4.86246	A	4.68319	M	4.31561
243380_at	3.16491	A	3.36629	A	3.37492	A	3.34271	A	2.94933	A	3.24713	P	3.20328	A	3.01013	A	3.28653	A	3.2817	A	3.25789	A	3.3184	P	3.01324	A	3.37765	M	3.32941	P	3.29367	A	3.45552	A	3.37815	A	3.38967	A	3.30364	A	3.21487	A	3.54903	A	3.43107	A	3.43561	P	3.61858
244760_at	3.08611	A	3.07352	P	3.02071	A	3.07829	P	2.98364	A	3.15085	A	3.01091	A	3.00345	A	2.8786	A	2.93559	A	2.96592	A	2.84632	A	2.94052	A	2.99858	A	3.13339	A	2.92265	A	3.01712	A	3.06747	A	3.05223	A	2.90402	A	2.79028	A	2.96101	A	2.84973	A	2.92485	A	2.82605
36084_at	6.03716	P	6.30505	P	6.15761	P	6.20747	P	5.9058	P	5.95884	P	6.15379	P	6.42144	P	6.15292	P	6.35591	P	6.21891	P	6.51012	P	6.19408	P	6.38638	P	6.17284	P	6.10767	P	6.4652	P	6.00212	A	6.40351	P	6.66198	P	6.7036	P	5.98835	P	6.52215	P	6.34109	P	6.54658
1559689_a_at	3.92137	A	3.70303	A	3.8152	A	3.97479	P	3.81783	A	3.84735	A	3.97366	P	3.74398	P	3.53182	A	3.60846	A	3.46316	A	3.74703	A	3.50587	A	3.64159	M	3.48541	A	3.66546	A	3.71145	A	3.93362	P	3.60954	A	3.74398	A	3.74199	A	3.72297	P	3.91265	P	3.75033	A	3.6763
201830_s_at	3.70357	P	3.38912	P	3.52261	P	3.71203	P	3.5651	P	3.69808	P	3.42744	M	3.68788	A	3.19104	P	3.42052	A	3.34732	A	4.95555	P	3.8202	P	3.68898	P	3.22091	A	3.76587	P	3.9902	P	4.011	P	3.63846	P	4.16176	P	3.92961	P	3.81951	P	3.69808	P	4.6628	P	4.13935
208499_s_at	3.90186	A	3.75006	A	3.69054	A	4.21973	A	4.154	A	3.6621	A	4.00982	A	3.6466	A	4.25033	A	3.73921	A	4.04454	A	6.2182	P	6.17675	P	3.75006	A	4.40869	A	4.2871	A	4.62181	A	3.7529	A	4.17768	A	4.25098	A	5.03853	A	4.16366	A	3.62852	A	4.61415	A	4.65809
1552623_at	6.24074	P	6.52435	P	6.94672	P	6.43592	P	6.49594	P	6.27393	P	6.55444	P	6.31487	P	6.03741	P	6.90409	P	7.2069	P	7.62408	P	6.83953	P	6.59434	P	5.83836	P	6.50459	P	7.22654	P	5.97	P	7.26186	P	6.99509	P	6.74579	P	6.3288	P	6.50168	P	7.90468	P	8.09989
1552942_at	3.43659	A	3.25403	A	3.34532	A	3.57637	P	3.31642	A	3.33416	A	3.38076	A	3.22334	A	3.24549	A	3.63529	M	3.5817	A	3.20339	A	3.14873	A	3.72512	A	3.77957	A	3.39611	P	3.39158	A	3.38019	M	3.42948	A	3.52748	A	3.46326	A	3.64844	P	3.36029	A	3.45652	A	3.87559
1553136_at	4.08158	A	4.53157	A	4.79348	A	4.38597	A	4.29993	A	4.39469	A	4.44152	A	4.44007	A	4.49694	A	5.14935	A	4.62621	A	4.41933	A	3.90938	A	4.62041	A	4.70334	A	4.57238	A	4.26193	A	4.65297	A	4.55891	A	4.72093	P	4.5621	A	4.6719	A	4.70746	A	4.79642	A	5.00328
1553330_at	2.90929	A	3.06126	A	3.23959	P	2.93423	A	2.92402	A	3.03908	A	3.12042	A	3.04124	A	2.92706	A	3.07691	A	2.74402	A	2.74461	A	2.95915	A	2.96363	A	2.72779	A	2.8715	A	2.93701	A	2.93376	A	2.72294	A	3.06465	A	2.66549	A	2.78751	A	2.82076	A	2.76695	A	2.96593
1553440_at	2.78037	A	2.59476	A	2.75126	A	2.64725	A	2.69629	A	2.65543	A	2.79092	A	2.86377	A	2.68245	A	2.76387	A	2.7557	A	2.87976	A	2.7098	A	2.81163	A	2.73977	A	2.83787	P	2.65574	A	2.87978	A	2.75366	A	2.8074	A	2.81091	A	2.80317	A	2.91861	A	2.82859	A	2.79128
1554152_a_at	3.7715	P	3.82114	P	3.68576	P	3.95703	P	4.53159	P	3.79853	P	3.91833	P	3.90608	P	4.27641	P	3.55571	P	3.81588	P	3.62006	P	3.62462	P	3.66542	P	3.54301	A	3.80382	P	3.63936	M	3.9933	P	3.77983	P	3.63358	P	3.76402	P	3.83347	P	3.73236	P	3.88071	P	3.62592
1554794_a_at	3.08187	A	2.93369	A	2.82062	A	2.96694	A	3.06161	P	2.86327	A	3.06643	M	2.84022	A	3.13263	P	2.94953	A	2.927	A	3.22713	A	3.01216	A	3.0633	A	3.07499	A	3.00223	A	3.17305	M	3.05792	A	3.4284	P	3.21037	P	2.99137	A	3.3033	P	3.09418	P	3.24757	P	3.1398
1555062_s_at	3.51867	A	3.56342	P	3.72635	A	3.62702	A	3.68091	A	3.82152	A	3.34438	A	3.65326	A	3.55066	P	3.54953	A	3.63063	A	4.42745	P	3.92808	A	3.88571	A	3.69199	A	3.76587	A	3.75604	A	3.56939	A	3.74983	A	3.86829	P	3.94784	A	3.57133	A	3.53117	A	3.86371	A	4.19126
1555737_a_at	3.45344	P	3.21297	A	3.21584	A	3.21472	A	3.05032	A	3.50006	A	3.28014	A	3.28722	A	3.20566	A	3.53657	A	3.09264	A	3.31153	A	3.25504	A	3.70734	M	3.44736	A	3.22134	A	3.3575	A	3.52026	A	3.33229	A	3.21742	A	3.41267	A	3.5262	A	3.46241	A	3.70046	A	3.42549
1560049_at	3.76726	A	3.75369	M	3.80171	A	3.469	A	3.43892	A	3.68788	A	3.71432	A	3.78506	A	3.75023	M	3.97438	A	3.65367	A	4.99093	P	4.11035	A	3.73619	A	3.7369	A	3.80792	A	3.82527	A	3.65917	A	3.83104	P	3.78255	A	3.81897	A	3.68714	A	3.84875	P	3.84527	A	3.85434
1560297_at	6.28491	P	6.20238	P	6.4623	P	6.10611	P	6.22088	P	6.08666	P	6.05641	P	6.31543	P	6.27544	P	6.64088	P	6.33728	P	7.61746	P	6.91801	P	5.7814	P	6.27492	P	6.42323	P	6.28199	P	6.49306	P	5.99527	P	6.4314	P	7.18701	P	6.56496	P	6.41815	P	6.23723	P	6.87598
1561143_at	3.01973	A	3.01333	A	3.02613	A	2.79599	A	2.92114	A	2.95463	A	3.0637	A	2.97651	A	2.96593	A	3.24541	A	3.16679	A	3.03033	A	2.95374	A	3.16677	A	3.07096	A	3.11983	A	3.07737	A	2.87326	A	3.20347	P	3.01067	A	3.21487	A	3.03091	A	3.04762	A	3.00313	A	3.16936
1561741_at	2.66603	A	2.87365	A	2.80323	A	2.87325	A	2.97459	A	2.81801	A	2.7119	A	2.82028	A	2.94385	A	2.89258	A	2.82957	A	2.66789	A	2.98941	A	2.89547	A	3.09418	A	2.84452	A	2.92797	A	3.14068	P	3.20347	A	2.99636	A	2.8484	A	2.8942	A	2.9743	A	2.89932	A	3.05462
1561916_at	3.40227	P	3.38221	A	3.50224	A	3.48279	P	3.47723	A	3.10748	A	3.56333	P	3.88075	P	3.43212	P	3.45478	A	3.27335	A	3.13877	A	3.44353	A	3.45884	A	3.43407	A	3.3508	A	3.30228	A	3.3025	P	3.41915	P	3.27335	A	3.44806	A	3.10084	A	3.34262	A	3.2374	M	3.18948
1562699_at	3.08169	A	3.03454	A	3.04159	A	3.14091	A	2.97056	A	3.07963	A	3.02649	A	3.02988	A	2.89703	A	3.15315	A	3.13243	A	3.11717	A	3.06736	A	3.21304	A	3.51604	A	2.89589	A	3.06747	A	2.92002	A	3.03831	A	3.45696	A	3.36236	P	3.05491	A	3.22969	A	3.11282	A	3.17635
1569311_at	3.07814	A	2.9979	A	3.02613	A	2.93422	A	3.35934	P	2.9135	A	2.99065	A	3.14413	A	3.13136	P	3.13217	A	3.14167	P	3.13877	P	3.29807	P	3.0247	A	3.21986	P	3.12083	A	3.10688	A	3.07945	A	3.56971	P	3.14776	A	3.08658	A	3.21632	P	3.39461	P	3.18687	P	3.05701
200670_at	6.50569	P	7.16562	P	7.08358	P	6.68603	P	7.1267	P	7.71112	P	7.35779	P	7.08459	P	7.43649	P	6.78722	P	6.1333	P	10.154	P	8.70093	P	7.92839	P	6.72413	P	7.83044	P	8.08607	P	7.63045	P	7.36117	P	8.35023	P	9.18109	P	7.82884	P	6.75897	P	9.09506	P	9.84762
200798_x_at	7.59673	P	7.39815	P	8.00125	P	7.42539	P	7.75323	P	8.05277	P	7.58703	P	7.21021	P	7.76235	P	7.23643	P	7.70693	P	9.12801	P	7.76935	P	8.38548	P	7.35065	P	8.05621	P	8.25835	P	7.64797	P	8.02912	P	7.89684	P	8.40094	P	8.31353	P	7.68442	P	9.31647	P	8.95326
200895_s_at	7.70785	P	7.31022	P	7.78019	P	7.27314	P	7.51653	P	7.21399	P	7.33857	P	7.41449	P	7.51864	P	7.45082	P	7.05016	P	7.07419	P	7.31757	P	7.54707	P	7.09352	P	7.01048	P	7.48217	P	7.65483	P	7.03147	P	7.06393	P	7.13594	P	7.28704	P	6.89745	P	6.82887	P	7.24052
200951_s_at	4.13519	A	3.31007	A	3.89367	A	4.76367	P	5.48357	P	3.93951	A	5.12322	P	3.85619	A	5.01279	P	5.17373	P	5.49842	P	6.9555	P	6.52723	P	4.15354	P	5.16129	P	4.38723	P	4.86992	P	4.59115	P	4.66464	M	4.2429	P	6.10546	P	4.51964	P	4.40188	A	5.73045	P	6.263
201011_at	7.9177	P	7.507	P	7.10886	P	7.45653	P	7.47149	P	7.88751	P	7.7281	P	7.96051	P	7.87243	P	7.37571	P	7.57409	P	9.07621	P	9.05884	P	7.92501	P	7.64383	P	8.14449	P	8.64796	P	8.34618	P	7.87648	P	8.37648	P	9.10823	P	7.61341	P	7.49818	P	8.07348	P	8.72657
201212_at	5.35763	P	6.00498	P	5.65138	P	5.62736	P	5.89465	P	5.69333	P	5.64285	P	5.72922	P	5.46529	A	6.26895	P	5.84232	P	6.55332	P	5.81179	P	5.11993	M	4.79654	A	5.95708	P	6.03518	P	6.35372	P	5.91591	P	6.33208	P	6.04624	P	6.12951	P	5.19152	A	6.12989	P	6.41059
201292_at	2.97222	A	2.87255	A	2.9259	A	3.01503	A	2.84104	A	2.89344	A	2.98493	A	2.96955	A	2.90098	A	2.81789	A	2.87413	A	5.25624	P	3.1255	P	2.93323	A	2.90544	A	3.11772	A	3.11474	A	2.96628	A	3.25099	A	3.06496	A	3.10735	A	2.94768	A	3.01566	A	3.50627	P	3.7298
201295_s_at	2.82274	A	2.89424	A	2.85493	A	2.87323	A	2.95176	A	2.9015	A	2.95687	P	2.80459	A	2.87854	A	3.14219	P	3.05494	A	2.77785	A	3.02442	A	2.80703	A	3.0025	A	2.95748	P	2.86202	A	3.01037	A	2.95595	A	2.95595	A	2.86098	A	3.03712	A	3.22753	P	3.05827	P	2.96415
202390_s_at	7.71532	P	7.92025	P	8.04912	P	7.8004	P	7.71787	P	7.2751	P	7.92541	P	7.65929	P	7.46895	P	7.8008	P	7.55079	P	7.47005	P	7.43933	P	7.48727	P	7.5477	P	7.51488	P	7.22889	P	7.68513	P	7.4278	P	7.56889	P	7.70788	P	7.31772	P	7.21427	P	7.41696	P	7.74109
202433_at	7.34906	P	7.70386	P	7.02111	P	7.38691	P	7.37228	P	7.45397	P	7.57356	P	7.06875	P	7.59503	P	7.01222	P	7.18935	P	9.65755	P	9.25558	P	7.52989	P	7.13088	P	8.16195	P	8.36665	P	7.72497	P	7.70754	P	7.85455	P	9.05121	P	7.95242	P	7.27371	P	8.51139	P	8.76734
202455_at	7.55721	M	7.88919	P	7.53838	P	7.83257	P	7.38735	P	7.15834	P	7.40929	P	7.45896	P	7.21483	P	7.18749	P	7.43752	P	6.67655	A	7.02749	P	7.31862	P	6.92402	A	7.04938	P	7.40994	P	7.01705	A	7.88776	P	7.54258	P	7.20764	P	7.09226	P	7.1134	P	7.21658	P	7.49846
203006_at	7.88793	P	8.51041	P	7.98115	P	8.06219	P	7.66484	P	8.01252	P	7.92191	P	7.48657	P	7.68535	P	7.67642	P	7.6779	P	7.18108	P	6.78683	P	7.66782	P	7.47267	P	7.8781	P	7.72774	P	7.79675	P	8.18063	P	7.79164	P	7.31985	P	7.87526	P	7.75677	P	7.51136	P	7.38758
203220_s_at	3.68304	A	3.71241	P	3.59163	A	3.75481	P	3.73743	A	3.64324	A	3.28371	A	3.70458	A	3.61205	A	3.42592	A	3.48656	A	3.51807	A	3.29202	A	3.43446	A	3.56701	A	3.36833	A	3.60581	A	3.67035	A	3.75655	A	3.57675	A	3.32278	A	3.53623	A	3.6011	A	3.66299	A	3.58301
203345_s_at	9.67788	P	10.3819	P	9.58907	P	10.077	P	9.86568	P	9.64439	P	9.59616	P	9.79838	P	9.85964	P	9.61598	P	9.6447	P	10.1362	P	9.80917	P	9.87569	P	9.61395	P	9.44043	P	9.63732	P	9.54947	P	9.68124	P	9.37307	P	9.57254	P	9.56414	P	9.53621	P	8.85728	P	8.90652
203834_s_at	6.4813	P	6.36585	P	6.58904	P	6.22049	P	6.60323	P	6.59889	P	6.31505	P	6.7125	M	6.57723	P	7.39344	P	6.41414	P	6.88827	P	6.81336	P	6.96369	P	6.58115	M	6.67012	P	6.47421	P	6.92017	P	6.461	P	6.60929	P	6.44462	P	6.6841	P	6.61633	P	6.76745	P	6.77735
204352_at	10.8691	P	11.3625	P	10.7781	P	11.013	P	10.7174	P	10.9184	P	10.9143	P	10.8788	P	10.8079	P	10.6488	P	10.682	P	10.3876	P	10.4009	P	10.5593	P	10.9806	P	10.8308	P	10.8789	P	10.7325	P	10.8381	P	10.8611	P	10.6154	P	10.862	P	11.0375	P	10.5409	P	10.4032
204663_at	3.73563	A	3.25986	A	3.80396	A	3.50628	A	3.73267	A	3.56429	A	3.5025	A	3.64138	A	3.68618	A	3.75731	A	3.7114	A	3.9914	A	3.71968	A	3.70973	A	3.82214	A	3.61677	A	4.32535	P	3.81171	A	4.01765	A	3.76677	P	4.02281	A	3.42424	A	3.72208	A	3.82357	P	3.77804
205324_s_at	7.35491	P	8.15859	P	7.50381	P	7.71901	P	7.39857	P	7.58428	P	7.52249	P	7.42489	P	7.36484	P	7.63824	P	7.37395	P	8.83491	P	7.88443	P	7.92245	P	7.44183	P	7.49536	P	7.81125	P	7.64834	P	7.74553	P	7.89976	P	8.08344	P	7.67916	P	7.50466	P	8.23113	P	8.31255
205339_at	3.88705	P	3.90614	P	4.02497	P	3.96443	P	4.00459	P	3.79053	P	3.98774	M	3.75566	M	4.16222	P	4.02073	P	4.10344	P	4.56993	P	3.82621	P	3.95861	P	4.42314	P	4.08089	P	4.04401	P	4.2179	P	3.96127	P	3.82766	P	4.05774	P	4.15201	P	4.00937	A	4.53776	P	4.39529
205394_at	3.06466	A	3.06472	A	3.15034	A	3.23118	P	3.01494	A	3.20347	P	3.11999	P	3.00164	A	3.13981	A	3.20139	A	3.16051	A	4.94602	P	3.61836	P	3.01348	A	2.81958	A	3.14457	P	3.31932	A	3.19475	P	3.10634	A	3.29934	A	3.59848	P	3.19753	A	3.51216	A	4.02553	P	3.66205
205401_at	5.27607	P	5.17621	P	4.83529	P	5.38789	P	5.25167	P	5.14045	P	5.03774	P	4.82912	A	5.15245	P	4.25285	P	5.39646	P	6.3313	P	5.3769	P	5.66035	P	4.95202	P	5.59011	P	5.9014	P	4.9069	P	5.67119	P	5.37776	P	5.32261	P	5.37058	P	5.25676	P	5.1528	P	5.48148
205780_at	5.14338	A	5.11743	A	5.3689	A	5.28841	A	5.28133	A	5.17685	A	5.43447	A	5.2451	A	5.38777	A	5.14573	A	5.32679	A	8.57754	P	6.21864	P	5.91307	A	5.3356	A	5.62665	A	5.44503	A	5.98687	P	5.1684	A	5.2866	A	6.50362	P	5.62037	A	4.82589	A	6.60834	M	6.4914
206118_at	5.28407	P	4.85347	P	4.54729	A	4.03899	A	4.54887	P	4.25627	A	3.6525	A	3.95899	A	4.62963	P	4.59057	A	4.48028	P	6.00873	P	5.63462	P	4.70566	P	4.34681	A	4.57558	A	4.72059	P	5.03111	P	5.17051	P	5.19867	P	4.96931	P	4.51739	A	4.68173	A	4.76167	P	5.56038
206557_at	2.70393	A	2.89424	A	2.86893	A	2.90124	A	2.88335	A	2.72847	A	2.98026	A	2.81459	A	2.9339	A	2.81294	A	2.98739	A	3.07422	P	2.87914	A	2.94898	A	2.84867	A	2.91621	A	2.98576	A	3.00088	A	2.9476	A	3.13878	P	2.95207	A	3.03436	A	3.32579	A	2.91693	A	2.95173
206559_x_at	14.2471	P	14.1891	P	14.0139	P	14.2351	P	14.2064	P	14.1991	P	14.2087	P	14.1764	P	14.2087	P	14.1123	P	14.1658	P	13.9215	P	14.0231	P	14.0839	P	14.2181	P	14.1986	P	14.1127	P	14.1587	P	14.1933	P	14.1824	P	14.0816	P	14.1701	P	14.2194	P	14.162	P	14.0856
207205_at	3.28198	A	3.29357	A	3.56745	A	3.38304	A	3.37337	A	3.40313	A	3.42638	A	3.57984	P	3.3574	A	3.47623	A	3.23407	A	3.37249	A	3.46967	P	3.71949	A	3.58584	A	3.87736	P	3.54253	A	3.47338	A	3.46989	A	3.44442	A	3.5662	A	3.47599	A	3.6048	A	3.73911	A	3.95301
207986_x_at	3.64793	A	3.48888	M	3.58375	M	3.44933	P	3.62248	P	3.43599	A	3.56797	M	3.56797	A	3.62241	A	4.47153	P	3.77273	P	3.58561	M	3.84566	P	3.67289	P	3.66656	A	3.41717	A	3.51922	P	3.57228	P	3.62913	A	3.62594	P	3.84189	A	3.35284	A	3.78209	M	3.92474	P	4.05646
208711_s_at	4.1261	P	3.53291	A	3.80487	A	3.98243	P	4.03071	P	3.64114	A	3.72384	A	3.57149	A	3.82827	A	3.62284	P	3.74546	A	3.43852	A	3.90654	A	3.54743	A	3.43953	A	3.7357	A	3.50981	A	3.72784	A	3.61841	P	3.59043	A	3.78966	M	3.43875	A	3.44459	A	3.72078	A	3.53669
208726_s_at	9.4689	P	9.40892	P	9.24477	P	9.48991	P	9.40773	P	9.71778	P	9.60813	P	9.71257	P	9.83599	P	9.10652	P	9.39201	P	10.3628	P	10.3864	P	10.0849	P	9.46672	P	9.84741	P	9.97323	P	10.151	P	9.29864	P	9.74856	P	10.219	P	9.9337	P	9.83662	P	9.80802	P	10.1572
208949_s_at	8.41197	P	6.30227	P	5.75784	P	7.06347	P	7.24148	P	6.92964	P	7.4556	P	6.47703	P	6.36825	P	7.2955	P	6.8545	P	9.64478	P	9.65316	P	8.25074	P	6.51077	P	8.19071	P	6.5949	P	7.68615	P	7.05177	P	8.0093	P	8.2813	P	7.71663	P	6.59705	P	7.82682	P	8.58189
209425_at	3.7657	P	4.06154	P	4.3275	P	4.4335	P	4.32488	P	3.94993	P	4.11398	P	4.20818	P	4.09174	P	3.65999	P	4.18701	P	3.38457	A	3.60261	A	4.17716	P	4.00263	P	4.0983	P	4.06398	P	3.82366	P	3.71956	P	3.3671	P	3.51287	P	4.15094	P	3.70869	P	3.95599	P	4.20375
210055_at	2.89198	A	2.7615	A	3.17737	A	2.88477	A	2.96724	A	2.81967	A	2.83453	A	2.80276	A	3.11086	A	3.20474	A	2.80838	A	4.11704	P	4.22349	P	2.87671	A	3.08829	A	3.10439	M	3.2483	A	2.95603	A	2.96147	A	3.16275	A	3.32038	A	3.14767	A	2.72544	A	3.21584	A	3.40691
210518_at	3.53893	A	3.21392	A	3.48992	A	3.24393	A	3.35608	A	3.47315	A	3.31983	A	3.66579	A	3.169	A	3.16343	A	3.16945	A	3.04742	A	3.55946	P	3.3813	A	3.28169	A	3.21058	A	3.1452	A	3.29178	A	3.06025	A	3.28626	A	3.15743	A	3.24004	A	3.21111	A	3.23681	A	3.23621
211430_s_at	12.4133	P	11.9221	P	11.2368	P	11.5903	P	12.8665	P	12.8052	P	12.838	P	12.5803	P	13.0976	P	12.3611	P	11.5978	P	13.8878	P	13.3534	P	12.4948	P	12.2832	P	12.9052	P	13.6426	P	13.1128	P	13.1583	P	13.4204	P	13.9186	P	12.8538	P	11.9287	P	13.6247	P	13.7837
211633_x_at	4.74006	A	4.64447	A	4.74813	A	5.29599	P	4.95487	A	4.84607	A	5.47493	P	5.18112	A	5.09807	A	4.94604	A	5.21851	A	5.51311	P	5.6836	P	5.21772	A	5.2165	A	5.51447	M	5.66993	P	4.51561	A	4.78774	A	5.22671	A	6.48755	P	5.41531	A	5.25477	A	5.21197	P	5.68051
211647_x_at	3.79268	A	3.21711	A	3.55312	A	3.29985	A	3.45074	P	3.27091	P	3.56046	A	3.61544	A	3.46728	P	3.27117	A	3.58397	M	3.50617	A	3.80147	A	3.78577	P	3.63685	A	3.72922	P	3.68127	A	3.35167	A	3.62557	A	3.77443	A	4.88477	P	3.49684	A	3.88267	P	3.66358	M	3.63656
211868_x_at	7.47619	P	6.84694	P	6.74439	P	6.77717	P	7.15901	P	6.88591	P	7.42799	P	7.64676	P	7.17236	P	7.00042	P	7.38196	P	7.88989	P	8.07245	P	7.27642	P	7.00977	P	7.41218	P	7.94905	P	7.00937	P	7.3762	P	7.73761	P	8.33645	P	7.3776	P	7.22171	P	8.31108	P	8.56741
212005_at	7.41268	P	7.43004	P	7.01887	P	7.19013	P	7.40494	P	7.04348	P	7.13675	P	7.13775	P	6.93186	P	7.09273	P	7.01312	P	5.99606	A	6.55429	A	6.90476	P	6.46226	M	6.92239	P	7.3952	P	6.85696	A	7.46469	P	7.13983	P	6.76466	M	7.12578	P	7.27091	P	6.92088	P	6.91815
212333_at	7.58336	P	7.92165	P	8.07928	P	7.91817	P	7.9838	P	7.82707	P	7.84808	P	7.69603	P	8.12594	P	7.00763	P	8.30213	P	9.20525	P	8.71168	P	8.32625	P	7.66848	P	8.39722	P	8.41283	P	8.26175	P	7.66922	P	7.69937	P	8.39161	P	8.44912	P	8.10353	P	8.36572	P	8.67783
212375_at	8.53174	P	8.66108	P	8.39858	P	8.5946	P	8.37747	P	8.3767	P	8.58138	P	8.3151	P	8.45856	P	7.85868	P	8.43695	P	8.37595	P	8.45658	P	8.20603	P	8.29033	P	8.59526	P	8.41294	P	8.2364	P	8.26613	P	8.31375	P	8.44545	P	8.58838	P	8.33651	P	8.23005	P	8.25273
212390_at	6.82694	A	7.32296	P	6.54701	P	6.59178	P	7.16247	P	6.71994	P	6.14652	A	7.32743	P	6.63881	M	7.83588	P	7.09388	P	7.60472	P	7.68004	P	6.79513	P	5.74396	A	7.1095	P	7.85956	P	6.79267	P	8.07997	P	7.30918	P	7.13989	P	7.72836	P	7.78703	P	7.85671	P	8.15223
212953_x_at	7.23652	P	7.78729	P	7.93986	P	7.29794	P	7.35682	P	7.48747	P	7.22805	M	7.6026	P	7.39764	P	8.00298	P	7.40182	P	8.94098	P	7.98371	P	7.81863	A	7.37004	P	7.4297	P	7.62866	P	7.75451	P	7.43321	P	7.73865	P	8.06636	P	7.33105	P	7.68307	P	7.91942	M	7.95003
213197_at	3.18594	A	3.01715	A	3.23865	P	2.94458	A	3.03752	A	3.1473	A	3.02509	A	3.16113	A	3.13693	A	3.04568	A	3.13499	A	3.1422	A	2.96277	A	2.9456	A	3.16417	A	3.03508	A	3.00745	A	2.90143	A	2.86918	A	3.03979	A	2.90669	A	2.8169	A	2.94334	A	2.90543	A	2.94014
213221_s_at	7.06128	P	7.0883	P	7.05409	M	7.0465	A	6.84102	P	7.23213	P	6.63235	P	6.97752	A	6.9439	P	6.95029	P	6.99952	P	6.99537	A	6.80706	P	6.92524	P	6.985	P	6.81857	P	6.96503	P	6.93527	P	6.67421	P	6.84479	P	6.55773	P	7.01899	P	6.84399	P	6.53246	P	6.41023
213274_s_at	5.93771	P	4.74405	P	5.38337	P	6.43551	P	6.3172	P	5.58479	P	6.25203	P	5.78875	P	5.11987	P	4.96894	P	5.81774	P	4.48618	P	5.70976	P	5.33252	P	5.77185	P	5.31321	P	5.15431	P	5.08983	P	5.00438	P	5.3479	P	4.56937	P	5.25087	P	5.49561	P	5.19959	P	5.23571
213403_at	5.83812	P	6.5835	P	5.73134	P	6.20818	P	6.13699	P	5.81133	P	5.77691	P	5.82882	P	5.92318	P	5.78969	P	5.6102	P	6.18851	P	5.60613	P	5.73787	P	5.90332	P	5.43313	P	5.75516	P	5.7303	P	5.78691	P	6.00306	P	5.76587	P	6.45789	P	5.71531	P	5.65945	P	5.2579
213407_at	7.66417	P	8.37198	P	7.56129	P	7.93256	P	7.78501	P	7.86932	P	7.78624	P	7.34624	P	7.55094	P	7.2278	P	7.25773	P	7.20811	P	6.92525	P	7.42127	P	7.61992	P	7.62403	P	7.6309	P	7.83736	P	7.7927	P	7.34203	P	7.03042	P	7.86881	P	7.49009	P	7.65007	P	7.42673
213628_at	4.8464	P	5.25806	P	5.5156	P	5.58867	P	5.20753	P	5.76563	P	5.55405	P	5.53007	P	5.5531	P	4.88173	A	5.49671	P	6.28984	P	5.61923	P	5.65291	P	5.65776	P	5.77164	P	5.55051	P	5.8814	P	5.46041	P	5.51629	P	6.03289	P	5.79048	P	5.88768	P	5.75369	P	5.7777
214669_x_at	11.6443	P	11.4304	P	11.3733	P	11.5224	P	11.7153	P	11.6338	P	11.8753	P	11.6799	P	11.8211	P	11.6563	P	11.6385	P	12.1004	P	12.1887	P	11.5665	P	11.5257	P	11.7324	P	11.9342	P	11.6457	P	11.7972	P	12.0681	P	12.2629	P	11.807	P	11.7589	P	12.2497	P	12.4731
214849_at	3.81416	A	3.65125	A	3.66514	A	3.55149	P	3.48416	A	3.91622	A	3.64922	A	3.6252	A	3.60538	A	3.67434	A	3.81368	A	3.98096	A	3.80911	A	4.00515	A	3.85325	A	3.83508	A	3.7429	A	3.70746	A	3.79779	A	3.58434	A	3.45958	A	3.82196	A	4.11136	A	4.16579	M	3.87382
216491_x_at	7.04536	P	6.55985	P	5.41716	A	6.62516	P	7.18834	P	6.70835	P	7.41449	P	6.16426	P	7.4861	P	6.58538	P	7.58593	P	6.47355	P	7.58342	P	6.65704	P	6.8832	P	7.46599	P	8.01347	P	6.57909	P	7.888	P	7.4082	P	8.75874	P	7.21248	P	7.52056	P	8.12557	P	9.12509
217138_x_at	5.76304	P	5.06268	P	5.94208	P	5.30754	A	5.58491	P	5.14151	P	5.81306	P	5.43497	P	5.74986	M	5.68186	P	5.54927	P	7.4225	P	6.75331	P	6.22598	P	5.1747	P	5.90434	P	6.41021	P	5.95434	P	5.38376	P	5.94733	P	7.39705	P	5.8283	P	5.05554	A	7.10599	P	6.61222
217258_x_at	7.85231	P	7.31716	P	6.9281	P	7.60741	P	7.55809	P	7.43921	P	8.1689	P	7.93475	P	7.83633	P	7.42069	P	7.40542	P	9.48598	P	8.69097	P	7.62084	P	7.65209	P	8.1915	P	9.23784	P	7.54308	P	8.25761	P	8.03501	P	10.3343	P	8.19017	P	7.81967	P	9.2664	P	9.79889
217281_x_at	8.43127	P	7.95881	P	7.18853	P	8.0649	P	8.45186	P	8.24876	P	8.92517	P	8.37852	P	8.67238	P	8.20192	P	8.61338	P	8.79755	P	9.36063	P	8.12004	P	8.32354	P	8.60306	P	9.34083	P	7.99767	P	9.17292	P	8.68349	P	10.2622	P	8.78145	P	8.76123	P	8.80744	P	9.58546
218048_at	9.11088	P	9.26886	P	8.94296	P	9.32339	P	9.21893	P	8.98618	P	9.34071	P	9.13851	P	9.42381	P	8.08861	P	9.37285	P	9.96587	P	9.52639	P	9.2683	P	9.02435	P	9.5161	P	9.79422	P	9.26861	P	9.38368	P	9.35589	P	9.80698	P	9.3296	P	9.4132	P	9.30954	P	9.59476
218203_at	9.16321	P	9.38869	P	9.07098	P	9.43357	P	9.26381	P	9.51333	P	9.4032	P	9.20377	P	9.3836	P	9.2485	P	9.17749	P	10.7022	P	10.0724	P	9.7563	P	9.13645	P	9.62981	P	9.86421	P	9.70315	P	9.38799	P	9.47904	P	9.97344	P	9.63155	P	9.19789	P	9.83849	P	9.89334
218826_at	6.66489	P	7.45764	P	6.7427	P	6.81699	P	6.77724	P	7.18058	P	6.77504	P	6.86852	P	6.40786	P	6.83766	P	7.00521	P	7.66334	P	6.99642	P	6.73288	P	7.08702	P	7.17113	P	7.62673	P	7.23198	P	6.85523	P	6.85257	P	6.84619	P	7.28647	P	7.03378	P	7.32275	P	7.44323
218830_at	8.20845	P	8.1099	P	7.98271	P	8.13518	P	8.10571	P	8.47053	P	7.94497	P	8.19706	P	8.2638	P	8.08792	P	8.04989	P	9.07748	P	8.47327	P	8.88081	P	8.35347	P	8.38091	P	8.51545	P	8.63155	P	8.22404	P	7.96645	P	8.22166	P	8.24486	P	8.29091	P	8.30159	P	8.29654
219176_at	7.1983	P	7.33861	P	7.57005	P	7.39519	P	7.60354	P	7.73668	P	7.46744	P	7.17436	P	7.68073	P	7.54374	P	7.64966	P	8.34674	P	7.61105	P	7.90352	P	7.47393	P	7.54315	P	7.79736	P	7.52203	P	7.73144	P	7.62114	P	7.66279	P	7.35948	P	7.60893	P	7.82458	P	8.15129
219681_s_at	8.44791	P	8.31547	P	7.86821	P	7.59676	P	8.43578	P	8.47386	P	7.78983	P	7.67864	P	7.92292	P	8.9884	P	7.67737	P	6.72546	P	7.11276	P	7.30631	P	7.43856	P	7.74734	P	7.76158	P	7.72956	P	8.17491	P	7.82517	P	7.04241	P	7.87425	P	7.34409	P	8.05955	P	7.56991
220615_s_at	3.54472	A	2.99104	A	3.0009	A	3.0051	A	3.33736	A	3.16261	A	3.14046	A	3.35356	A	3.28173	A	3.20234	A	3.16057	A	7.53064	P	4.7854	P	3.35307	A	3.28291	A	3.43483	A	3.32102	A	3.2749	A	3.32845	A	3.19984	A	4.533	M	3.29084	A	3.37825	A	3.62095	A	3.75026
220651_s_at	3.23592	A	3.23718	A	3.37492	A	3.15841	A	3.09197	A	3.3184	A	3.3111	A	3.31307	A	3.24081	A	3.16735	A	3.31426	A	4.45253	P	3.37488	A	3.2636	A	3.20246	A	3.36383	A	3.57849	A	3.37769	A	3.45863	A	3.33253	A	3.78704	A	3.27945	A	3.23694	A	3.60021	A	3.57149
220746_s_at	9.05903	P	9.27089	P	8.53908	P	9.11393	P	8.94973	P	9.1167	P	8.99397	P	8.9377	P	9.02435	P	9.04485	P	9.01156	P	8.75344	P	8.72756	P	8.65007	P	8.79195	P	9.03543	P	9.05123	P	8.68974	P	9.01989	P	8.73577	P	8.74961	P	8.84708	P	8.91122	P	8.47111	P	8.64828
220835_s_at	3.07466	A	3.02253	A	3.11768	A	3.03374	A	3.25062	A	3.18113	A	3.08722	A	3.09294	A	3.27171	A	3.41349	A	3.78678	P	3.18414	A	3.16936	A	3.14048	A	3.57309	A	3.17372	A	3.18346	A	3.27203	A	3.15741	A	3.38175	A	2.95895	A	3.20546	A	3.16921	A	3.17945	A	3.30515
221631_at	4.5973	A	4.14485	A	4.23341	A	4.25937	A	4.15587	A	4.16898	A	4.26431	A	4.70372	A	4.1522	A	4.60243	A	4.23063	A	4.28489	A	4.33646	A	4.41072	P	4.67381	A	4.29003	A	4.39747	A	4.60607	P	4.65053	A	4.57152	A	4.62951	A	4.33204	A	4.33552	A	4.26339	A	4.58768
221864_at	8.39443	P	8.28251	P	8.79493	P	8.65346	P	8.20977	P	8.50071	P	8.15135	P	8.39063	P	8.27465	P	7.79713	P	7.98807	P	7.89797	P	8.14045	P	9.15955	P	8.14734	P	8.21502	P	8.48552	P	8.84724	P	8.26061	P	7.89956	P	8.21554	P	8.18573	P	8.00749	P	7.85808	P	8.21701
221881_s_at	4.23621	P	4.83628	P	4.56184	P	4.63971	P	4.70543	P	4.49711	P	4.63606	P	4.39133	A	4.88628	P	5.15629	P	4.39117	P	6.05457	P	4.89823	P	5.12464	P	4.6037	P	4.44282	P	5.28909	P	4.87405	P	4.81931	P	4.46503	P	4.87429	P	4.83907	P	4.87892	P	5.57631	P	5.45106
222327_x_at	3.67278	A	3.9362	A	3.79549	A	3.6167	A	3.7345	A	3.87608	A	3.69617	A	3.9656	A	3.90755	P	3.86114	A	3.73515	A	4.0062	A	3.80833	A	3.73313	A	3.76446	A	4.07231	P	4.11284	A	4.03869	P	3.97825	A	3.77642	A	3.99712	P	4.10256	P	3.9095	A	3.90876	A	4.22478
222411_s_at	8.21868	P	7.65663	P	8.44611	P	8.04911	P	8.6109	P	8.53822	P	8.65312	P	8.34949	P	8.78824	P	7.98531	P	8.1111	P	10.9265	P	10.6398	P	9.0187	P	8.3449	P	8.87041	P	9.19729	P	9.2457	P	8.3752	P	8.91298	P	9.96699	P	9.0782	P	8.21531	P	9.78194	P	10.2154
222832_s_at	8.40741	P	8.71077	P	8.38026	P	8.78441	P	8.48259	P	8.5664	P	8.47461	P	8.40583	P	8.67346	P	8.42908	P	8.30418	P	9.80017	P	8.81576	P	8.90249	P	8.5572	P	8.85207	P	8.98452	P	8.67846	P	8.6523	P	8.6193	P	9.08211	P	8.88058	P	8.8122	P	8.43833	P	8.87939
222877_at	3.08557	A	3.06032	P	3.11768	A	2.94605	A	3.14625	A	3.17992	A	3.04982	A	2.99358	A	3.3707	M	3.23914	P	3.07175	P	2.91243	A	3.12204	A	3.01057	A	2.95751	A	2.85108	A	2.9627	A	3.0588	A	3.0155	A	2.96427	A	2.92318	A	2.98808	A	3.00466	A	3.03248	A	2.745
223091_x_at	5.90002	P	5.83564	P	5.45685	A	5.77161	P	5.89317	P	6.07516	P	5.7473	P	5.73936	P	5.99406	P	5.67931	A	5.81093	P	7.13726	P	6.1141	P	5.89156	P	5.98409	P	6.25974	P	6.39055	P	5.66624	P	5.93884	P	5.93967	P	6.45591	P	6.15389	P	5.92547	P	6.23877	P	6.44773
223282_at	5.79136	P	6.90594	P	6.81359	P	6.38267	P	6.83088	P	6.92834	P	6.78872	P	6.61752	P	5.93045	P	5.91674	P	6.43445	P	5.55303	P	6.16686	P	6.0049	P	6.4193	P	6.34534	P	6.27918	P	6.80212	P	6.38088	P	5.99859	P	5.36573	P	6.5353	P	6.63916	P	5.6604	P	5.92536
223299_at	8.6866	P	8.62186	P	8.04618	P	8.50831	P	9.00018	P	9.05947	P	8.89055	P	8.73587	P	8.93768	P	8.35411	P	7.82326	P	11.0606	P	10.3958	P	9.08261	P	8.63176	P	9.18523	P	10.0393	P	9.46747	P	8.96022	P	9.58101	P	10.8413	P	9.41354	P	8.4953	P	9.89006	P	10.0272
223518_at	5.03444	M	4.41396	P	5.19798	P	4.79336	A	5.14654	P	4.93703	M	4.88023	P	4.92948	A	5.16358	M	5.28719	P	5.12476	P	5.75284	P	5.33511	P	5.79855	P	4.68354	A	5.03883	P	5.32331	P	5.20045	P	5.17528	P	5.03102	A	4.99094	M	5.08507	P	4.81504	A	5.53496	P	5.57718
223796_at	2.72053	A	2.77451	A	2.84808	A	2.56539	A	2.72841	A	2.82663	A	2.65522	A	2.87166	A	2.73974	A	2.91373	A	2.80086	A	2.98269	A	2.81375	A	2.82954	A	2.78695	A	2.91351	A	2.64817	A	2.8026	A	2.97143	A	2.83017	A	2.99666	A	2.80844	A	2.97869	A	2.97979	P	2.8136
223798_at	3.49129	A	3.45283	A	3.59361	A	3.27346	A	3.03967	A	3.3377	A	3.59894	A	3.38812	A	3.44478	A	3.55379	A	3.53406	A	4.33225	P	4.10713	P	3.46366	A	3.19959	A	3.64035	A	3.76718	A	3.48386	A	3.39079	A	3.91054	A	3.94597	A	3.5764	A	3.20959	A	3.62284	P	3.82837
224159_x_at	5.73789	P	6.23312	P	6.08385	P	5.8672	P	5.88887	P	6.82139	P	5.93276	P	6.06371	P	5.88134	P	6.85278	P	6.40014	P	5.75303	P	6.10254	P	6.27533	P	6.58241	P	7.80753	P	5.69093	P	6.22648	P	6.52302	P	6.50961	P	6.0716	P	7.12046	P	7.11166	P	6.59445	P	6.53708
224621_at	10.3898	P	10.4887	P	10.3146	P	10.4443	P	10.4162	P	10.3621	P	10.4502	P	10.3458	P	10.3644	P	9.92459	P	10.4178	P	9.48081	P	9.61377	P	10.0031	P	10.0735	P	10.4746	P	10.2809	P	10.0911	P	10.6406	P	10.4052	P	9.99783	P	10.3375	P	10.3781	P	10.0414	P	9.98047
225032_at	5.43562	P	5.71137	P	5.21744	P	4.95686	P	5.92998	P	6.04047	P	5.83111	P	5.57902	P	5.93829	P	4.92493	P	5.05231	P	8.52538	P	7.98161	P	5.85383	P	5.35873	P	7.02925	P	7.25865	P	6.88396	P	6.38646	P	6.90906	P	7.68768	P	6.56209	P	5.44256	P	7.28929	P	7.65135
225164_s_at	4.88389	P	5.69316	P	5.53835	P	5.61419	P	5.38949	P	5.60977	P	5.23685	P	5.50629	P	5.05102	P	5.89279	P	5.11355	P	6.92731	P	5.53862	P	5.55377	P	5.34786	P	5.25714	P	5.41224	P	5.72168	P	5.73009	P	5.85863	P	5.84483	P	5.89287	P	5.60892	P	5.8207	P	5.94629
225391_at	7.85797	P	8.30863	P	7.09685	P	7.96692	P	7.77555	P	7.95595	P	7.64988	P	7.87545	P	7.69136	P	7.27275	P	7.6794	P	7.00793	P	6.58091	P	7.08938	P	7.3433	P	7.54646	P	8.05726	P	7.08183	P	7.94881	P	7.84439	P	7.28561	P	7.81641	P	7.75584	P	7.61842	P	7.53771
225620_at	5.66362	A	5.86032	A	5.95334	A	5.63911	A	5.63696	A	5.39173	A	5.80285	A	6.08714	A	5.77827	A	5.8996	A	5.74349	A	6.43202	A	6.57353	A	6.21057	A	5.52546	A	5.86638	A	5.92039	A	5.84931	A	5.88912	A	6.25141	A	6.14487	A	5.8994	A	5.87703	A	5.66412	P	6.47763
226306_at	5.81897	A	5.86216	P	5.90569	P	5.70676	P	5.65963	P	5.50173	A	5.45644	A	5.88203	P	5.63891	P	5.74577	P	5.67308	A	5.45126	M	5.42659	A	5.99481	A	5.31264	A	5.2127	P	5.98887	P	5.15439	A	5.65757	P	5.04138	A	5.43645	A	5.37874	P	5.46936	A	5.49509	P	5.47438
226818_at	10.0226	P	8.55115	P	9.85439	P	9.56677	P	9.50296	P	9.32521	P	9.69893	P	9.51247	P	9.68979	P	8.56806	P	9.25862	P	8.64603	P	8.64932	P	9.84835	P	9.02494	P	9.53107	P	9.3049	P	8.98449	P	9.42958	P	7.40612	P	9.2036	P	9.87224	P	8.95727	P	9.01294	P	9.18856
226909_at	7.23356	P	7.41882	P	7.37332	P	7.30794	P	7.32671	P	7.54628	P	7.10259	P	6.72259	P	7.43202	P	6.50386	P	7.03079	P	6.46875	P	6.43138	P	7.21557	P	7.07518	P	7.36802	P	7.04991	P	7.22923	P	7.18283	P	7.18256	P	6.52883	P	7.52692	P	6.89766	P	7.33132	P	7.13008
226946_at	3.40784	P	4.05921	P	3.12479	A	3.78171	P	3.28764	A	3.38197	P	3.49456	P	3.43473	A	3.32658	P	3.44724	P	3.67289	P	4.48249	P	4.15078	P	3.45915	A	3.29369	A	3.57718	P	4.00694	P	3.46517	P	3.82791	P	4.27492	P	3.59193	P	3.65522	P	3.66046	P	3.72586	P	3.5479
227005_at	6.44325	P	5.85766	P	6.48715	P	6.67299	P	6.67326	P	6.18776	P	6.4579	P	5.96247	P	6.44675	P	6.0004	P	6.28678	P	5.77507	P	6.39443	P	5.72439	M	6.21929	P	6.46538	P	6.11189	P	5.66205	P	5.89105	P	6.40853	P	5.48772	P	5.80215	P	5.85976	P	6.43446	P	6.42213
227211_at	5.3695	A	5.06068	A	4.89782	A	5.12431	A	5.19395	A	5.39959	M	4.95039	A	5.21603	A	5.34724	P	5.38774	A	4.89499	A	7.81228	P	5.76944	M	5.93884	P	5.06565	A	5.27907	A	5.63201	A	5.98727	P	5.23721	A	5.26101	A	6.3558	A	5.42737	A	4.91477	A	6.33514	P	6.69176
227699_at	4.40063	P	4.89221	P	4.44485	P	4.43028	P	4.36204	P	4.04147	P	4.29969	P	4.56271	P	4.66335	P	3.92267	P	4.21865	P	4.16059	P	3.68406	A	4.12997	P	4.28531	P	4.38536	P	4.62678	P	3.31622	A	4.34741	P	4.29133	P	4.28234	P	4.17364	P	4.64903	P	4.51054	P	4.22781
228468_at	3.5872	P	4.4562	P	3.23336	P	3.36481	P	3.82245	P	4.4791	P	3.40982	P	3.40588	P	3.6545	P	4.67808	P	3.823	P	3.67046	P	3.59245	P	4.30272	P	4.00322	P	4.52945	P	3.90884	P	3.86648	P	4.02526	P	4.17727	P	3.97156	P	4.37862	P	3.99193	P	4.03628	P	4.10562
228787_s_at	8.14951	P	7.64032	P	8.04678	P	8.02261	P	8.119	P	7.70659	P	8.00808	P	7.99982	P	8.01439	P	7.24832	M	7.5629	P	7.71129	P	7.58403	P	8.92671	P	7.67305	P	7.51048	P	7.93634	P	8.13801	P	7.81166	P	8.02208	P	7.949	P	7.34025	P	7.42561	P	7.78783	P	7.29649
229833_at	6.51883	P	6.42318	P	6.28346	P	6.46717	P	6.45534	P	6.30563	P	6.47106	P	6.33956	P	7.12785	P	5.55278	M	6.66083	P	6.03754	P	6.20935	P	6.56162	P	6.18472	P	6.35179	P	6.01918	P	6.53006	P	5.22865	A	4.91979	A	6.38563	P	6.00475	P	6.36923	P	6.27316	P	6.18198
230589_at	4.09822	A	5.09952	P	4.45962	A	4.59413	P	4.1547	A	4.64434	A	4.27813	M	3.96792	A	4.26071	P	3.6857	A	3.79071	A	3.76024	A	3.96663	A	4.21682	A	4.32051	A	4.0863	A	4.41787	A	4.15491	A	3.67135	A	3.60432	A	4.05774	A	4.71831	P	4.51113	A	4.01043	A	3.90783
230631_s_at	4.01491	P	3.53618	A	3.67184	A	3.56862	A	3.69359	M	3.69104	A	3.66839	A	3.59766	A	3.51934	A	3.23356	A	3.31673	A	3.57103	A	3.52488	A	3.53279	A	3.77155	A	3.25218	A	3.55564	A	3.40732	A	3.29868	A	3.31917	A	3.20324	A	3.43944	A	3.28792	A	3.78523	A	3.5677
232822_x_at	2.95489	A	2.79116	A	2.70758	A	2.77154	A	2.86393	A	2.92347	A	2.98861	P	2.903	A	2.97137	A	3.07932	P	2.9813	A	2.82269	A	2.9983	A	2.95431	A	3.3757	A	3.43607	P	2.84451	A	2.92974	A	2.95779	A	3.07992	A	3.13537	A	3.11987	A	3.2128	P	2.79932	A	2.89536
234687_x_at	6.62975	P	6.23812	P	6.54072	P	6.64049	P	6.44685	P	6.74599	P	6.59731	P	6.98098	P	6.63031	P	6.91183	P	6.80252	P	7.36375	P	6.85393	P	6.80834	P	6.70084	P	6.71741	P	6.91649	P	6.36832	P	6.83592	P	6.61602	P	6.43028	P	7.3738	P	7.33513	P	7.27336	P	7.62706
234877_x_at	5.1629	A	4.78805	A	5.09855	A	4.61236	A	4.76667	A	4.87191	A	4.90826	A	5.19549	A	4.68476	A	4.72587	A	4.80591	A	5.71063	P	5.31532	A	5.38115	A	5.27167	A	4.99589	A	5.00916	A	5.30656	A	4.86047	A	5.11186	A	5.1849	A	4.91686	A	4.88602	A	5.45602	A	5.3657
235688_s_at	6.83034	P	7.88013	P	6.59391	M	6.67832	P	7.43921	P	7.16311	P	6.6318	P	6.79912	P	6.40316	P	7.30725	P	6.39255	P	6.02363	P	6.14832	P	6.42081	P	6.76465	P	6.5777	P	6.24776	P	6.42263	P	6.50012	P	6.71567	P	6.6579	P	6.56155	P	6.19692	P	8.6951	P	6.29883
236550_s_at	2.87939	A	2.822	A	2.70976	A	2.87737	A	2.83673	A	2.81899	A	2.85731	A	2.97348	A	2.91026	A	2.89393	A	2.95956	A	3.02987	P	2.79655	A	2.92134	A	2.95489	A	2.84103	A	2.94774	A	2.97654	A	2.88847	A	3.0512	A	3.02987	A	2.90011	P	2.89628	A	3.03468	A	2.82846
238077_at	7.3991	P	7.34982	P	7.51787	P	7.73305	P	7.61043	P	7.20154	P	7.13714	P	7.17308	P	7.93001	P	6.66602	P	7.14713	P	7.46209	P	7.04496	P	7.67531	P	7.30178	P	7.3195	P	6.84695	P	7.19329	P	6.89463	P	6.59821	P	6.67467	P	7.86436	P	6.92911	P	7.27672	P	7.14232
238932_at	2.76821	A	2.95066	A	2.74275	A	3.05372	P	2.97592	A	2.8958	A	3.09255	A	2.85122	A	2.79915	A	3.34709	A	2.94956	A	2.83441	A	2.97393	A	2.88886	A	3.26988	P	3.3066	A	3.04686	A	3.06606	A	3.25635	A	3.11473	A	2.70698	A	3.33688	P	3.32367	A	3.00321	A	3.0635
239715_at	3.13216	P	4.79046	P	3.68985	P	4.36351	P	4.88007	P	4.90163	P	4.4567	P	4.37565	P	4.23376	P	2.85341	A	3.79407	P	3.46349	P	4.23026	P	4.11435	P	3.39775	P	4.16438	P	3.23569	P	3.74588	P	3.72431	M	4.09697	P	3.50595	P	5.02629	P	3.46354	P	3.76282	P	3.94731
239979_at	6.05829	P	6.87368	P	7.21483	P	5.29426	P	5.75077	P	6.0831	P	5.42084	P	5.26339	P	6.06519	P	6.16347	P	7.859	P	6.24532	P	7.11523	P	6.0829	P	6.05563	P	6.14958	P	7.81408	P	6.88062	P	7.3348	P	6.54981	P	5.96434	P	5.67321	P	6.54841	P	7.74537	P	8.26436
241163_at	3.2144	P	3.20461	A	3.26792	A	3.43035	A	3.13973	A	3.22138	A	3.32073	A	3.26018	A	3.01845	A	3.3732	A	3.15134	A	3.37344	A	3.44212	A	3.6115	A	3.35124	A	3.55289	A	2.99879	A	3.35277	A	3.11605	A	3.64599	A	3.29506	A	3.41837	A	3.56888	A	3.40913	A	3.6874
241370_at	6.04245	P	7.01856	P	6.70843	P	6.17828	P	6.51481	P	6.24419	P	5.84531	P	6.26394	P	6.38608	P	5.42612	P	5.95881	P	5.80144	P	5.44357	P	6.17823	P	5.93081	P	6.13471	P	6.34628	P	6.85258	P	6.21625	P	5.96387	P	5.7566	P	6.62966	P	6.20327	P	5.82501	P	5.59166
242043_s_at	4.23255	A	4.35503	A	4.39951	A	4.3033	A	4.40534	A	4.27709	A	4.28418	A	4.81339	A	4.35769	A	4.40713	A	4.38157	A	4.53671	A	4.77617	A	4.39771	A	4.55691	P	4.48259	A	4.58329	A	4.66433	A	4.51185	A	4.67558	A	4.46781	A	4.40837	A	4.43808	A	4.32182	A	4.11989
242639_at	2.68436	A	2.94824	P	2.8658	A	2.85365	A	2.72076	A	2.96407	P	2.85744	M	2.71812	A	2.6844	A	2.9225	A	2.87865	A	3.23619	P	2.83112	A	3.00591	A	2.91072	A	2.94728	A	2.80208	A	3.04029	P	2.90026	A	3.07723	A	2.97343	A	3.17382	P	2.99394	A	2.85842	P	2.81864
244390_at	2.86917	A	2.79686	A	2.7977	A	2.82156	A	2.66923	A	2.70566	A	2.83494	A	2.76357	A	2.90566	A	2.8723	A	2.88492	A	2.73553	A	2.80897	A	2.80808	A	2.83363	A	2.8206	A	2.88733	A	2.86197	A	2.99733	A	3.02517	A	2.91296	A	2.96056	P	3.0763	M	2.81722	A	2.83535
200725_x_at	13.4755	P	13.6136	P	13.4105	P	13.5366	P	13.4784	P	13.458	P	13.4745	P	13.5142	P	13.4656	P	13.4267	P	13.3931	P	13.4745	P	13.4394	P	13.5842	P	13.4962	P	13.4078	P	13.4581	P	13.4101	P	13.4122	P	13.4498	P	13.419	P	13.4354	P	13.5563	P	13.3124	P	13.2608
205964_at	3.19546	A	3.48247	P	3.33603	A	3.44933	M	3.45061	P	3.31238	P	3.14834	A	3.21151	A	3.23827	A	3.54953	P	3.50335	P	3.72276	P	3.18964	A	3.38697	P	3.24373	A	3.26142	A	3.46717	M	3.26259	A	3.45292	A	3.36882	A	3.45537	P	3.65043	P	3.59883	P	3.96831	P	3.45061
207290_at	3.05716	A	2.98843	A	3.08897	A	3.12188	A	2.88335	A	3.07702	A	3.08339	A	3.09863	A	3.08905	A	2.87004	A	3.09487	A	3.10982	A	3.05673	A	3.13186	A	3.11402	A	2.997	A	3.13637	A	3.18303	A	3.27821	A	3.16513	P	3.28012	A	3.11181	A	3.30128	A	3.17513	A	3.55897
225882_at	3.55914	A	3.9124	P	4.31793	P	4.38665	P	4.03655	P	3.92196	P	4.03512	P	4.12111	P	3.68898	A	3.8595	A	4.02402	P	3.93335	A	3.84953	A	3.66826	P	3.50493	A	3.9363	P	3.68763	A	3.82781	P	3.81181	A	3.35429	A	3.86992	P	3.92196	P	3.67744	P	3.79171	P	3.64777
228365_at	3.71425	P	4.01427	P	2.96903	A	3.42733	P	3.34002	A	3.50755	P	3.30462	A	3.11805	A	3.23553	A	3.45839	P	4.25285	P	3.86719	A	3.49097	A	3.94391	P	3.66269	P	4.32577	P	3.64202	P	3.89703	P	3.98856	P	4.03991	P	3.62578	M	3.30462	A	3.89649	P	3.38909	A	3.51618
230928_at	3.11559	A	2.79293	A	2.9286	A	2.8535	A	2.98359	A	2.81635	A	3.03707	A	3.1358	A	2.86792	A	3.13516	A	3.06055	A	3.04227	A	3.42023	A	3.04557	A	3.02409	A	3.34651	P	3.00802	A	2.98101	A	3.14401	A	3.1358	A	3.08815	A	3.12835	A	3.12845	P	2.8766	A	2.99272
231491_at	2.70708	A	2.76351	A	2.88147	A	2.80345	A	3.02874	A	2.74132	A	2.91445	M	2.91759	A	2.78153	A	2.93924	P	2.98655	A	2.95748	A	2.95729	A	2.86343	A	2.97451	A	2.85494	A	2.80833	A	2.93438	A	2.97514	A	2.87976	A	3.04244	A	2.79015	A	2.99614	A	2.91445	A	2.97417
234936_s_at	3.33058	A	3.22211	A	3.24748	A	3.21867	A	3.3306	A	3.29104	A	3.66823	A	3.26018	A	3.43831	A	3.47345	M	3.36429	A	3.46069	A	3.43401	A	3.60395	A	3.51926	P	3.30403	P	3.39518	A	3.78359	A	3.46555	A	3.36605	A	3.29104	A	3.51247	M	3.42866	A	3.34636	A	3.25411
1552258_at	3.58959	A	3.44679	A	3.41856	A	3.58253	A	3.42609	A	3.2619	A	3.49127	A	3.52122	A	3.34803	A	3.21902	A	3.58145	A	4.24087	P	3.69144	A	3.53315	A	3.37605	A	3.51333	A	3.68492	A	3.64326	A	3.57231	A	3.75705	A	3.98092	M	3.19584	A	3.95383	P	3.79613	P	3.76762
1553906_s_at	12.1505	P	11.9582	P	12.4737	P	11.6552	P	12.2196	P	12.2685	P	12.2002	P	12.4289	P	12.0816	P	11.773	P	12.1913	P	11.704	P	12.1554	P	11.8723	P	12.0246	P	12.2186	P	12.2011	P	12.0465	P	11.849	P	11.9574	P	12.0875	P	11.8137	P	11.7691	P	11.6509	P	12.0505
1554268_at	3.32457	P	3.36549	P	3.07867	A	3.30033	A	3.18541	A	3.43761	M	3.19742	A	3.4603	A	3.24693	A	3.43807	P	3.3787	A	3.40679	P	3.36171	A	3.51536	A	3.28286	A	3.2519	A	3.31924	A	3.36535	A	3.48284	A	3.46615	A	3.50307	A	3.29084	A	3.4001	A	3.50627	P	3.37492
1554744_at	2.69192	A	2.66949	A	2.69261	A	2.96212	A	2.77602	A	2.69327	A	2.74852	A	2.73506	A	2.63151	A	2.99316	P	2.71043	A	2.9672	A	2.83356	A	2.8916	A	2.87581	A	2.67228	A	2.83653	A	2.80945	A	2.87102	A	2.61727	A	2.84307	A	2.822	A	2.86805	A	2.80826	P	2.74633
1557693_at	3.36312	A	3.41984	A	3.47686	P	3.33214	A	3.34058	A	3.36674	A	3.43	A	3.31585	A	3.27091	A	3.64318	A	3.52953	A	3.46922	A	3.71691	P	3.37854	A	3.61788	A	3.40525	A	3.39756	A	3.33629	A	3.39712	A	3.53912	A	3.42702	A	3.25045	A	3.52853	A	3.55792	A	3.40858
1557994_at	3.20538	A	3.17166	A	3.25254	A	3.23166	A	3.45099	P	3.19153	A	3.3401	A	3.66243	A	3.19676	A	3.87259	A	4.11812	P	3.44588	A	3.52448	A	3.36829	A	3.50222	A	3.25081	A	3.1834	A	3.32397	A	3.21761	A	3.43775	A	3.55588	A	3.51043	A	3.26857	A	3.75236	A	3.48532
1558097_at	9.1362	P	9.25941	P	8.83443	P	8.71267	P	8.87659	P	8.65822	P	8.77779	P	8.61826	P	8.72224	P	8.17792	P	8.62541	P	8.19754	P	8.1689	P	8.6918	P	8.28547	P	8.86174	P	8.87091	P	8.8151	P	8.77892	P	8.5736	P	8.55175	P	8.9669	P	8.64875	P	8.6496	P	8.5794
1559132_at	4.82467	P	4.55306	A	4.81397	P	4.77607	P	4.79171	A	4.96476	A	4.84079	A	4.35222	A	5.27635	P	4.68605	P	4.51171	A	4.5249	P	4.79675	P	4.62488	A	4.70079	A	4.48762	P	4.43718	A	5.20045	P	4.17553	M	4.33078	A	4.12842	A	4.55995	P	4.21047	A	4.66239	P	4.96397
1560025_at	2.72494	A	2.76417	A	2.80168	A	2.76314	A	2.61808	A	2.78564	A	2.89401	A	2.9364	A	2.76505	A	3.25902	A	2.76861	A	2.77699	A	2.80206	A	2.75571	A	2.84327	A	2.95429	M	2.80412	A	2.86675	A	2.97869	A	2.92815	A	2.80825	A	3.08083	P	2.79219	M	2.81315	A	3.02832
1563379_at	3.13122	A	2.95642	A	3.15969	A	3.1255	A	3.07203	A	3.11382	A	3.01033	A	3.22978	A	3.1369	A	3.23366	A	3.12925	A	3.05231	A	3.24298	A	3.32043	A	3.24678	A	3.03215	A	3.25303	A	3.08842	A	3.21985	A	3.37641	P	3.10656	A	3.20686	A	3.31117	A	3.31078	A	3.16789
1564203_at	3.08854	A	3.30149	A	3.18609	A	3.09685	A	3.16354	A	3.31796	A	3.20168	A	3.32941	A	3.33059	A	3.50934	A	3.23954	A	3.3184	P	3.34201	A	3.28747	A	3.6548	P	3.15545	A	3.34205	A	3.38816	P	3.32344	A	3.46443	P	3.12712	A	3.28347	A	3.40604	A	3.27947	P	3.39553
1564654_at	2.80884	A	2.88658	M	3.02033	A	2.97691	A	2.89286	A	2.94385	A	2.88821	A	3.15337	A	2.89319	A	3.34058	A	2.93121	A	3.2218	P	3.01656	A	2.95716	A	3.13932	A	3.1184	P	2.73296	A	3.02582	A	3.00856	A	3.24622	P	2.88337	A	3.14453	A	3.41535	P	3.14592	A	3.03747
1565554_at	4.21428	A	3.88928	A	4.00707	A	4.13287	A	4.02523	A	3.90231	A	4.40683	A	4.38625	P	4.50321	P	3.97851	A	3.75242	A	3.92641	A	4.11925	A	4.21894	A	3.9243	A	3.82789	A	3.98164	A	3.95074	A	3.86076	A	4.02284	A	4.12303	A	3.79214	A	3.72285	A	4.01462	A	3.99668
1566958_at	2.97568	A	2.98586	A	3.09625	A	3.0717	A	3.10368	A	2.91435	A	3.21173	A	3.37615	A	3.09859	A	3.15602	A	2.90042	A	3.06825	A	3.1819	A	3.17598	A	3.07594	A	3.39611	A	3.24581	A	3.2799	A	3.64636	A	3.52182	A	3.29186	P	3.25783	A	3.37447	A	3.34865	A	3.21322
1568678_s_at	5.66798	P	5.54886	P	5.42507	P	5.42507	P	5.51967	P	5.85772	P	5.19212	P	5.20011	P	5.44761	P	5.42102	P	5.67305	P	6.04757	P	5.62723	P	5.74498	P	5.64269	P	5.57133	P	5.90324	P	5.43017	P	5.75959	P	5.29893	P	5.84229	P	5.70753	P	5.6075	P	5.64848	P	5.92014
1569882_at	3.1288	A	3.05477	A	3.02863	A	3.02863	A	2.96909	A	2.97921	A	3.02863	A	3.10545	A	2.93462	A	3.19892	A	3.14225	A	2.75994	A	3.0964	A	3.17413	A	3.14463	A	3.33166	P	2.92447	A	3.12431	A	3.25402	A	3.1685	A	3.06396	A	3.19125	A	3.08415	A	3.02201	A	3.21868
1570373_at	3.39445	A	3.78066	P	3.31205	A	3.395	A	3.19728	A	3.20941	A	3.13726	A	3.26018	A	3.12821	A	3.43679	A	3.3541	A	3.34557	A	3.45898	A	3.34404	A	3.38739	A	3.50174	P	3.31364	A	3.36892	A	3.62573	A	3.5639	A	3.66749	A	3.49902	P	3.39371	A	3.48803	A	3.43806
1570651_at	3.76721	A	3.64763	A	4.01979	A	3.86289	A	3.98328	P	3.73663	A	3.82391	A	3.71731	A	3.84154	A	4.03042	A	3.92436	A	3.89671	A	3.99838	A	3.86205	A	3.74544	A	3.85438	A	3.87446	A	3.87576	A	3.73804	A	4.0206	P	3.9781	A	3.8525	A	4.12617	M	4.28772	A	4.04679
200609_s_at	9.94364	P	9.68876	P	9.4947	P	9.85937	P	9.79452	P	9.78754	P	9.84601	P	9.91578	P	9.71823	P	9.35928	P	9.5086	P	9.78672	P	9.72117	P	9.60759	P	9.59913	P	9.61292	P	9.71426	P	9.70932	P	9.64296	P	9.60638	P	9.61978	P	9.71036	P	9.7061	P	9.90869	P	9.82363
200650_s_at	10.7797	P	10.2188	P	10.4352	P	10.4416	P	10.481	P	10.7286	P	10.559	P	10.6588	P	10.4889	P	10.3764	P	10.1677	P	11.265	P	11.0412	P	10.7586	P	10.4572	P	10.8589	P	10.9636	P	10.9145	P	10.5522	P	10.9284	P	11.1674	P	10.8626	P	10.4688	P	11.2088	P	11.2658
200889_s_at	6.09441	P	6.66306	P	6.79506	P	6.4729	P	6.20753	P	6.82464	P	6.67574	P	6.44038	P	7.05903	P	4.79624	P	6.04347	P	9.46523	P	8.27435	P	7.65927	P	6.0834	P	7.41092	P	7.81	P	7.01041	P	6.74813	P	7.13989	P	8.07014	P	7.61264	P	6.70272	P	8.11414	P	8.22719
200987_x_at	5.35076	P	5.20007	P	5.51457	A	5.5852	P	5.66915	P	5.67293	A	5.57039	P	5.17777	P	5.48166	P	4.20777	A	5.41951	P	6.98114	P	6.06229	P	6.06217	P	5.1815	A	5.65412	P	6.18048	P	5.75084	P	5.59083	P	5.73123	P	6.03183	M	5.84184	P	5.28963	P	6.25401	P	5.70901
201027_s_at	6.68455	P	6.93938	P	6.59502	P	7.14834	P	6.98574	P	7.06559	P	6.89661	P	6.5503	P	6.65399	P	5.91773	P	6.82124	P	7.93933	P	7.30108	P	6.88681	P	6.87178	P	7.00125	P	7.33891	P	6.80968	P	7.15109	P	7.17331	P	7.38588	P	7.14274	P	7.16904	P	7.07546	P	7.08322
201057_s_at	7.84324	P	8.61382	P	7.46947	P	8.14129	P	8.11791	P	8.39952	P	8.18301	P	8.0378	P	8.16435	P	7.96243	P	7.99978	P	9.50586	P	8.91251	P	8.10105	P	8.09459	P	8.59942	P	8.78002	P	8.6308	P	8.32763	P	8.4488	P	8.7381	P	8.35649	P	8.40228	P	8.4373	P	8.64451
201399_s_at	7.9993	P	7.69445	P	7.43482	P	7.91178	P	8.1159	P	7.775	P	8.21779	P	7.20421	P	8.15479	P	7.50161	P	7.96971	P	9.50453	P	9.08868	P	7.78726	P	7.63355	P	8.55155	P	9.0233	P	7.83986	P	8.2084	P	8.38596	P	9.18125	P	8.27614	P	7.83661	P	8.93168	P	9.04919
201758_at	8.46536	P	8.66967	P	8.47418	P	8.49439	P	8.45553	P	8.77947	P	8.59865	P	8.2047	P	8.86872	P	7.98693	P	8.54598	P	9.24498	P	8.71525	P	8.9178	P	8.2784	P	9.00327	P	9.01678	P	8.78171	P	8.99222	P	8.3713	P	8.85164	P	8.89688	P	8.83357	P	8.98254	P	8.95324
201761_at	6.63507	P	7.21533	P	6.65297	P	6.58855	P	7.48147	P	7.75004	P	7.61624	P	6.71386	P	7.065	P	7.0633	P	5.85641	P	9.47468	P	9.1957	P	7.56714	P	6.66833	P	7.6818	P	7.49078	P	7.84735	P	7.10184	P	7.97662	P	7.83713	P	7.97106	P	7.02368	P	8.3814	P	8.65501
201952_at	8.77947	P	8.84506	P	8.40003	P	8.92169	P	8.49763	P	8.98994	P	8.90182	P	8.59887	P	8.50219	P	8.12539	P	8.51614	P	8.39276	P	8.79893	P	8.36054	P	8.35334	P	8.59454	P	8.52987	P	9.38037	P	8.42081	P	8.78037	P	8.17759	P	8.53356	P	8.40352	P	7.92618	P	7.85348
202064_s_at	4.4406	P	4.07828	M	5.03919	P	3.93121	P	4.39781	P	4.16256	A	4.62164	P	4.02929	A	4.4675	P	3.85141	A	4.17237	P	5.97458	P	5.83729	P	4.51208	P	4.63571	P	4.70189	P	5.01698	P	4.86832	P	4.63266	M	4.59374	M	5.15547	P	4.31487	P	4.17954	A	4.99575	P	5.21812
202459_s_at	4.75078	P	4.88	P	4.86414	P	4.7409	P	5.16487	P	4.75181	P	4.80409	P	4.65794	A	4.6761	P	4.99943	P	4.6625	P	4.16295	P	4.13092	M	4.29617	P	4.36304	P	5.02458	P	4.52326	P	4.89683	P	4.88762	P	4.66285	P	4.35628	P	4.62522	P	4.35928	A	4.40551	P	4.08986
202610_s_at	5.67725	P	6.05287	P	5.82962	P	5.67595	P	5.64219	P	5.62535	P	5.54892	P	5.03223	P	6.20038	P	5.50897	P	6.31286	P	5.88253	P	6.01083	P	5.74739	P	5.74876	P	5.84458	P	6.30866	P	6.12229	P	6.16888	P	5.71323	P	5.89694	P	6.07219	P	5.8769	P	5.86399	P	6.04894
202737_s_at	8.40885	P	8.28949	P	8.02731	P	8.48516	P	8.35038	P	8.26057	P	8.10076	P	8.23357	P	8.21607	P	8.04811	P	8.13755	P	8.59887	P	7.84472	P	8.41402	P	8.28519	P	7.99947	P	8.16272	P	7.98557	P	8.10872	P	7.98552	P	8.01502	P	7.87903	P	8.09214	P	7.85582	P	7.73699
202954_at	3.64805	A	3.9433	A	3.89523	A	3.8402	A	3.89423	A	3.77026	A	3.88825	A	3.7098	A	4.03871	A	3.81145	A	3.92646	A	6.25603	P	3.97664	A	3.98341	A	3.90509	A	3.84301	A	3.86969	M	3.96602	A	4.28418	P	3.8775	A	4.08914	A	3.8844	P	3.9745	A	4.99199	P	5.18328
202996_at	8.64779	P	8.30809	P	8.47296	P	8.49207	P	8.24089	P	8.08722	P	8.26107	P	8.67199	P	8.42696	P	8.49797	P	8.18652	P	8.34487	P	8.30338	P	8.74473	P	8.21056	P	8.07604	P	8.48191	P	7.78751	P	8.14833	P	8.03039	P	8.0405	P	7.78466	P	7.9198	P	8.22622	P	8.15236
203622_s_at	6.65038	P	6.63079	P	7.01825	P	6.87826	P	6.97606	P	7.15641	P	6.86001	P	6.4897	P	6.70682	P	7.08376	P	6.90544	P	7.17327	P	6.87539	P	7.24587	P	7.06472	P	7.11967	P	7.1088	P	6.79105	P	6.86624	P	6.95526	P	6.2432	P	7.24529	P	7.00836	P	7.40729	P	7.35551
203887_s_at	2.88	A	2.85658	A	2.82326	A	2.774	A	2.80072	A	2.65508	A	2.94059	A	2.83501	A	2.72228	A	3.07716	P	2.8723	A	2.84118	A	3.0139	A	2.94253	A	2.81581	A	2.99271	M	2.87949	A	2.952	A	2.94816	A	3.01781	A	3.08842	A	2.77198	A	3.22723	P	2.57684	A	2.86713
203913_s_at	2.79227	A	2.82549	A	2.86053	A	2.69547	A	2.93537	A	2.61935	A	2.89591	A	2.8132	A	2.85082	A	2.76323	A	2.91226	A	5.78275	P	3.73226	A	2.85496	A	2.83835	A	2.89092	A	2.89843	A	2.93306	A	2.69224	A	3.07223	A	2.98168	A	2.78923	A	2.97928	A	3.43537	P	3.31038
204033_at	4.15124	P	3.85633	M	3.6589	A	4.03609	P	4.09526	P	3.86365	A	3.87718	P	4.02594	P	4.17839	M	3.40995	A	4.05804	A	5.99921	P	5.32197	P	4.17413	M	3.73246	A	4.06386	P	4.93356	P	3.97833	A	4.34825	P	4.08068	P	5.06268	P	4.42042	P	4.10085	P	4.74953	P	4.9762
204698_at	11.6122	P	11.2666	P	11.849	P	11.4746	P	11.4823	P	10.8524	P	11.5012	P	11.7707	P	11.71	P	11.1418	P	11.6165	P	12.593	P	12.0822	P	12.061	P	11.3785	P	11.5008	P	11.9479	P	11.5029	P	11.8223	P	11.8043	P	12.2137	P	11.4958	P	11.87	P	12.0397	P	12.1538
204740_at	4.41032	A	4.53006	P	4.53244	A	4.06222	M	4.36363	P	4.50999	P	4.53802	P	4.57654	A	4.29319	A	4.94461	P	4.10688	A	6.1697	P	5.67907	P	4.49933	M	3.95173	A	4.64228	P	5.06762	P	5.0183	P	4.95449	P	5.42357	P	6.20184	P	4.31352	P	4.43743	P	5.34647	P	5.96166
204825_at	3.98353	A	4.1545	A	4.23014	A	3.96744	A	3.96685	A	4.15655	A	4.28568	A	4.39133	A	3.97184	A	4.06227	A	3.94977	A	6.98446	P	5.12111	A	4.2832	A	3.9069	A	4.56536	A	4.38961	A	4.54483	A	4.45511	P	4.18815	A	5.73209	P	4.60339	A	4.11183	M	5.45745	P	5.26447
205698_s_at	6.17597	P	6.12572	P	5.12883	P	5.81706	P	6.1494	P	6.03084	P	5.81362	P	5.68225	P	6.00501	P	6.01748	P	5.72601	P	7.8604	P	7.16994	P	6.30291	P	4.99635	P	6.32164	P	6.52786	P	6.04411	P	6.41538	P	6.44613	P	7.11123	P	6.06622	P	5.53846	P	6.61268	P	6.5773
206170_at	6.02571	P	4.99314	P	6.09217	P	6.24485	P	6.01715	P	6.16604	P	6.33412	P	5.8098	P	6.22928	P	4.27075	A	5.27116	P	5.03642	P	5.80409	P	6.05639	P	5.41239	P	6.48739	P	4.97265	P	6.17287	P	4.86021	P	5.49377	P	5.74021	P	6.15164	P	5.37042	P	5.28819	P	4.84118
206553_at	4.74189	P	4.11387	P	5.42639	P	4.66858	A	4.36375	A	3.97698	A	4.44681	M	4.23576	A	4.72872	P	4.6031	A	5.18452	P	5.004	P	4.56479	P	5.1082	P	4.75403	P	4.72708	A	5.20714	P	4.73452	P	5.06434	P	4.559	A	4.47407	A	4.63843	P	4.88801	P	5.48868	P	4.84071
206978_at	7.36492	P	5.40561	P	6.30931	P	6.3217	P	6.44624	P	5.793	P	6.26433	P	6.2151	P	7.0281	P	5.37884	P	4.64237	P	8.53009	P	8.07828	P	7.50909	P	6.50155	P	8.01998	P	8.04706	P	7.34181	P	6.45533	P	6.65502	P	9.03252	P	7.24727	P	5.49797	P	7.97809	P	8.73137
207040_s_at	11.0667	P	11.2109	P	10.7901	P	11.1	P	10.958	P	11.0009	P	10.6899	P	11.1316	P	10.969	P	10.6379	P	10.5359	P	10.9461	P	10.8566	P	11.2123	P	10.7797	P	10.6144	P	10.8078	P	11.0158	P	10.5992	P	11.0184	P	10.7321	P	10.9176	P	11.0457	P	10.5222	P	10.5922
207266_x_at	8.08383	P	8.79405	P	7.90445	P	8.39862	P	7.79005	P	6.85205	P	7.85671	P	7.89531	P	7.99589	P	7.55237	P	7.87199	P	7.77851	P	7.40537	P	7.64419	P	7.40014	P	7.55266	P	7.92128	P	6.9365	P	8.22227	P	8.19527	P	7.44599	P	7.71965	P	7.6837	P	7.45555	P	7.66717
208244_at	3.62643	A	3.42982	A	3.57226	A	3.56011	A	3.59449	A	3.37454	A	3.60823	A	3.4005	A	3.61734	A	3.63664	A	3.63745	A	3.74578	P	3.57305	A	3.53416	A	3.71328	A	3.72443	A	3.65156	A	3.6335	A	3.48763	A	4.10734	A	3.74408	A	3.58101	A	3.6854	A	3.51451	A	3.38305
208613_s_at	5.74129	A	5.464	A	5.8589	A	6.20669	P	6.05625	P	5.15399	A	5.80808	A	5.15372	A	5.44504	A	6.00754	P	5.81201	A	6.24314	P	6.23158	A	5.87584	A	5.91924	M	5.55498	A	6.29339	A	5.62899	A	6.17326	M	6.44679	P	6.08684	A	5.56345	A	6.07432	A	6.33276	P	5.92461
208638_at	9.72989	P	9.66408	P	9.69222	P	9.82389	P	10.1103	P	10.4372	P	10.078	P	10.1197	P	9.84568	P	9.67062	P	9.59531	P	11.136	P	10.8855	P	10.1903	P	9.97778	P	10.2647	P	10.1924	P	10.5706	P	10.0428	P	10.3456	P	10.7843	P	10.3448	P	10.0033	P	10.4614	P	10.7531
209018_s_at	5.69088	P	5.6162	P	5.60843	P	5.19739	P	5.26824	P	5.61061	P	5.46575	P	5.42182	P	5.47138	P	5.83543	P	5.08564	A	6.38588	P	5.97906	P	6.40537	P	5.6693	P	5.3663	P	5.73048	P	5.76791	P	5.50095	P	5.7303	P	5.88081	P	5.58839	P	4.79703	A	6.24058	P	5.92833
209522_s_at	4.56404	A	4.50894	A	4.31022	P	4.51558	P	4.45319	P	3.93782	M	4.37381	P	4.42506	M	4.23696	M	4.49337	A	4.05507	P	4.08951	A	4.32239	P	4.39569	P	3.96303	A	4.16466	P	4.00526	A	4.34651	A	3.90051	A	4.14057	A	4.41818	A	3.80666	A	3.77784	A	4.37676	P	4.37782
210070_s_at	6.16074	P	6.09374	P	6.60009	P	5.30035	P	5.05059	P	6.09748	P	5.26643	P	6.29452	P	6.26325	P	5.99221	P	6.46011	P	6.62216	P	6.35186	P	6.5712	P	5.6153	P	6.92297	P	6.98615	P	6.19295	P	6.7404	P	7.11615	P	6.37189	P	6.23742	P	6.74681	P	6.74509	P	5.94043
210183_x_at	9.84448	P	9.47625	P	9.38957	P	9.35651	P	9.39563	P	9.50191	P	9.35322	P	9.76209	P	9.63517	P	9.83412	P	9.37678	P	9.96211	P	9.66866	P	9.95332	P	9.52548	P	9.40072	P	9.86322	P	9.61742	P	9.59775	P	9.48377	P	9.99	P	9.55207	P	9.68181	P	9.88648	P	9.79242
210582_s_at	4.64017	A	4.54765	M	4.95635	P	4.5837	P	4.71219	A	4.50878	A	4.66702	A	3.84935	A	4.62399	A	4.55031	P	4.66751	A	5.07269	A	4.78371	A	4.67316	A	4.67836	A	4.5058	P	4.84996	P	4.82916	A	4.65084	A	4.73746	A	5.09371	A	4.72117	A	4.64743	P	4.85623	A	5.17621
210895_s_at	6.66013	P	6.83226	P	6.47196	P	6.9973	P	7.22386	P	6.56994	P	6.7004	P	6.77879	P	6.65878	P	7.04132	P	6.81018	P	7.29067	P	7.12916	P	7.28782	P	6.54028	P	6.89	P	7.2517	P	6.53735	P	6.5573	P	7.67119	P	6.85102	P	7.28561	P	7.69923	P	8.06727	P	7.01411
211649_x_at	7.62103	P	7.34058	P	7.99444	A	7.97317	P	7.55892	A	7.60988	A	8.14052	M	8.49614	P	7.7876	P	8.02505	P	7.99957	P	8.54952	P	8.28157	P	8.20744	P	8.00407	A	8.19304	P	8.08626	M	7.36642	A	8.00956	P	8.05096	A	8.98065	P	7.68033	M	8.21715	P	7.96545	P	8.33221
211998_at	11.3386	P	11.8848	P	10.9535	P	11.06	P	10.9415	P	11.2056	P	11.1034	P	11.8113	P	10.5337	P	11.0786	P	10.9659	P	10.5849	P	10.623	P	10.5507	P	10.973	P	10.862	P	11.0405	P	11.2526	P	10.7673	P	11.0478	P	11.0749	P	10.8852	P	10.8677	P	10.6735	P	10.5127
212175_s_at	8.14744	P	8.08106	P	8.1102	P	8.19355	P	8.28738	P	8.24827	P	8.25148	P	8.19408	P	8.14734	P	7.69337	P	8.26815	P	8.54064	P	8.18714	P	8.29735	P	8.08295	P	8.4985	P	8.78756	P	8.20075	P	8.4333	P	8.25067	P	8.22416	P	8.64609	P	8.58052	P	8.23435	P	8.39111
213107_at	3.30555	A	3.21134	A	3.00203	A	3.14916	A	3.33021	A	3.1259	A	3.22752	A	3.15807	A	3.26698	P	3.1299	A	3.28039	A	3.33004	A	3.49729	A	3.28571	P	3.3957	A	3.47478	P	3.21198	A	3.19153	A	3.12636	A	3.26453	A	3.35409	A	3.66808	P	3.37744	A	3.36818	A	3.70282
214011_s_at	8.07979	P	8.09197	P	7.74951	P	7.90161	P	7.72472	P	7.87014	P	7.80874	P	7.87833	P	7.9026	P	7.94778	P	7.99419	P	8.52367	P	7.85152	P	8.19092	P	7.92	P	7.80187	P	8.25293	P	7.70915	P	8.03727	P	7.98047	P	8.02975	P	8.22111	P	8.28424	P	8.18537	P	8.21301
214457_at	2.69862	A	2.81623	A	2.81316	A	3.12142	A	2.82846	A	2.93326	A	2.89199	A	2.93089	A	2.99569	A	2.82599	A	2.89934	A	2.74277	A	3.04513	A	3.10955	P	2.93011	A	3.26063	M	3.05653	A	3.03153	A	2.99479	A	3.07175	A	3.00725	A	2.9996	A	2.93555	A	3.15895	A	3.22348
214485_at	3.8991	A	3.72249	A	3.57313	A	3.57845	A	3.40869	A	3.90288	A	3.54253	A	3.84466	A	3.66299	P	3.80171	A	3.77681	A	3.78795	A	3.73821	A	3.78644	A	3.63136	A	3.85446	A	3.93785	A	4.0645	A	3.95106	A	3.84633	A	4.14107	P	3.8253	A	3.69366	A	3.80913	A	4.01305
214864_s_at	8.9447	P	9.10285	P	8.45481	P	8.97692	P	8.66509	P	8.33774	P	8.68721	P	8.79775	P	8.6132	P	8.55284	P	8.56638	P	8.36977	P	8.32655	P	9.51454	P	8.70924	P	8.24774	P	8.24227	P	8.44146	P	8.56806	P	7.77763	P	8.94894	P	8.19491	P	8.49258	P	8.48516	P	8.18694
214996_at	5.46809	M	6.47718	P	5.97533	P	5.83871	P	5.74111	P	5.67275	P	5.73822	P	5.72366	P	4.95344	P	5.09757	P	5.50312	P	5.99026	P	5.19034	P	5.2991	P	5.65538	P	5.25364	P	5.04004	P	5.51006	P	5.45337	P	5.85314	P	5.38115	P	5.33895	P	5.08167	P	5.28617	P	5.52185
216423_at	3.78395	A	3.30104	A	3.8125	A	3.68142	P	3.82809	A	3.84195	P	3.79288	A	3.79067	A	3.66583	A	3.55711	A	3.65022	P	3.6115	A	3.47613	A	3.51471	A	3.6118	A	3.62833	A	3.83844	A	3.65867	A	3.69535	A	3.63489	A	3.8102	P	3.38022	A	3.6874	A	3.65815	A	3.66532
216560_x_at	7.89521	P	7.57298	P	7.33339	P	7.70035	P	7.84816	P	7.99342	P	8.93164	P	8.7538	P	7.63166	P	7.58121	P	7.91379	P	10.2588	P	8.86883	P	7.94845	P	7.88848	P	7.97916	P	9.48605	P	8.04544	P	8.42812	P	8.60291	P	9.48394	P	8.57081	P	7.7653	P	10.0682	P	10.6745
216710_x_at	3.59096	A	3.51214	P	3.56509	A	3.52663	A	3.37725	A	3.48817	A	3.49746	A	3.65088	A	3.43346	A	3.58817	A	3.54463	A	3.80896	A	3.62517	A	3.59405	A	3.63409	A	3.53834	A	3.70868	A	3.37389	A	3.78528	A	3.62948	A	3.58473	A	3.71442	P	3.56866	A	3.80516	A	3.6118
216984_x_at	9.34288	P	8.31292	P	8.3587	P	8.65229	P	9.00463	P	8.5254	P	9.28352	P	9.3795	P	9.06741	P	8.95617	P	8.57363	P	10.4459	P	9.93735	P	9.07727	P	8.75971	P	9.10678	P	9.95313	P	8.91552	P	9.42224	P	9.20289	P	10.838	P	9.3769	P	9.13782	P	10.6046	P	10.4966
217384_x_at	6.16369	M	5.92202	A	5.87971	A	5.66789	A	5.94238	P	5.80833	P	6.18463	A	6.05291	A	5.85411	M	5.98746	A	6.01986	P	6.43255	P	6.38377	M	5.86167	A	5.98654	A	6.07231	A	6.67381	P	5.95652	A	6.37747	M	6.06389	A	6.75697	P	5.87155	A	6.53154	P	6.09195	P	6.17748
217608_at	6.04245	P	4.86919	P	5.20612	P	6.08355	P	6.18318	P	5.92402	P	6.10297	P	5.88558	P	6.07042	P	5.69137	P	6.18028	P	5.33954	P	5.67339	P	4.79046	P	5.58729	P	5.88343	P	5.51543	P	5.0104	P	5.86801	P	5.89839	P	5.54889	P	5.53087	P	5.77178	P	5.08772	P	4.99302
217678_at	2.87744	A	2.94663	A	3.0584	A	2.88113	A	3.03105	A	2.91206	A	2.97315	A	2.92965	A	2.98713	P	3.05724	A	2.9449	A	3.32914	A	3.55887	M	2.97956	A	3.13851	P	3.12255	A	2.8664	A	3.21793	A	3.01399	A	3.01399	A	3.20032	A	2.97074	A	3.05094	A	2.89686	A	3.12151
217933_s_at	9.21992	P	8.58636	P	9.48296	P	8.7016	P	8.46756	P	8.39045	P	8.58245	P	8.2951	P	8.3872	P	7.6674	P	9.51428	P	10.0544	P	9.65062	P	9.80874	P	8.26647	P	9.29079	P	10.0367	P	9.02173	P	9.01994	P	8.91346	P	8.98866	P	8.76975	P	8.48441	P	10.4862	P	10.7756
219270_at	4.20181	A	4.37121	M	4.13468	A	4.06878	A	4.17187	A	4.5345	A	4.16958	A	4.30403	A	4.05555	A	4.40447	A	4.13521	A	4.56277	P	4.62199	A	4.14877	A	4.23391	A	4.21466	A	4.59533	P	4.40109	A	4.56006	P	4.70698	P	4.92383	A	4.22487	A	3.90674	A	4.36457	A	4.86926
219283_at	5.74764	P	5.40053	P	6.29804	P	6.32406	P	5.82115	P	6.00834	P	6.45654	P	5.57806	P	6.51581	P	5.03943	P	6.01381	P	8.20355	P	7.42458	P	6.84905	P	5.43108	P	6.48324	P	6.68896	P	5.96448	P	6.30186	P	6.16894	P	7.00415	P	6.80499	P	6.60365	P	6.9121	P	7.36712
219286_s_at	10.5257	P	10.4778	P	10.5738	P	10.1701	P	10.6265	P	10.6197	P	10.099	P	10.2267	P	10.4998	P	9.6618	P	9.95502	P	9.55234	P	10.1968	P	10.2473	P	10.4633	P	10.3924	P	10.4572	P	10.7065	P	10.328	P	10.2483	P	10.0351	P	10.5002	P	10.0502	P	9.8451	P	10.0883
219305_x_at	6.21235	P	6.14581	P	5.83903	A	6.12727	P	6.28888	P	5.93262	P	6.13496	P	6.11437	A	6.053	P	5.69644	P	5.97542	P	5.90193	A	6.20664	P	6.51605	P	6.04089	P	5.74654	P	5.6569	A	5.77216	M	5.85019	P	6.21998	A	6.12116	A	5.60858	P	5.23726	A	5.7981	P	5.69228
219402_s_at	8.52556	P	8.42104	P	8.37591	P	8.22177	P	8.36984	P	8.57047	P	8.40037	P	8.59083	P	8.75657	P	8.71354	P	7.92901	P	10.4911	P	9.74561	P	9.10169	P	8.15127	P	8.67687	P	9.40442	P	9.0022	P	8.61436	P	8.88304	P	9.77514	P	8.49399	P	8.15009	P	9.37659	P	9.24555
219886_at	3.83062	M	4.43981	P	4.39437	P	3.61758	P	4.50398	P	4.38891	P	4.29037	P	4.07918	A	4.3275	P	4.50232	P	4.1586	P	4.91423	P	4.5246	P	4.41566	P	4.17957	P	4.37591	P	4.49598	P	4.89403	P	4.3459	P	4.5584	P	4.24748	P	4.6734	P	4.38294	P	4.6105	P	4.62352
219997_s_at	6.82655	P	7.42276	P	6.61086	P	6.76383	P	6.87832	P	6.65264	P	6.70481	P	6.3565	P	6.47101	P	6.18113	P	6.73	P	6.24124	P	6.39106	P	6.73772	P	6.28899	P	6.56019	P	6.94027	P	6.53037	P	6.63639	P	6.75243	P	6.03103	P	6.23962	P	6.34368	P	6.48323	P	6.41985
221059_s_at	10.4865	P	9.93542	P	9.76016	P	10.0783	P	10.124	P	9.88854	P	9.90518	P	10.0775	P	9.84774	P	9.51809	P	9.25318	P	9.73591	P	10.1484	P	9.8816	P	9.51407	P	9.81078	P	9.88882	P	9.95407	P	9.28113	P	10.0918	P	9.70332	P	10.1858	P	9.58853	P	9.45874	P	9.37383
221227_x_at	5.81539	A	5.93564	A	5.50235	A	5.85874	P	5.90596	A	5.90552	M	5.68143	A	5.55546	A	5.52529	A	5.17159	A	5.69877	M	6.46272	M	6.04869	A	6.39562	P	5.74142	A	5.94428	A	6.07218	M	5.90558	A	5.96648	A	5.69494	A	5.94945	A	6.18728	P	5.80032	A	5.88563	A	6.09999
221253_s_at	11.005	P	10.783	P	10.6716	P	11.2379	P	11.7169	P	11.4456	P	12.1621	P	11.6553	P	11.6746	P	10.8552	P	10.5759	P	13.0219	P	13.1799	P	11.2364	P	11.6209	P	12.0456	P	12.2966	P	11.8097	P	11.7717	P	12.4835	P	13.1626	P	12.1106	P	11.546	P	12.6436	P	12.9896
221893_s_at	5.9804	P	6.36463	P	6.49726	P	6.13011	P	5.57094	P	6.13155	P	5.43483	P	5.8966	P	5.74748	P	5.39116	P	5.29915	P	4.91979	P	5.88706	P	6.43446	P	5.12063	P	5.71199	P	5.53288	P	6.00347	P	5.5461	P	5.5011	P	5.89056	P	6.00007	P	5.29588	P	5.80407	P	5.63129
221923_s_at	9.75832	P	9.61856	P	9.66571	P	9.61371	P	9.67445	P	10.1292	P	9.74189	P	9.7558	P	9.84876	P	9.48351	P	9.44183	P	10.9249	P	10.1662	P	10.1895	P	9.90133	P	9.93943	P	10.2416	P	10.3146	P	9.66675	P	9.96259	P	10.0644	P	9.93223	P	9.6927	P	10.2022	P	10.2269
222001_x_at	8.38321	P	8.43453	P	8.22398	P	8.32389	P	8.48629	P	8.31425	P	8.35442	P	8.13618	P	8.26154	P	8.03257	P	8.26556	P	7.40019	P	7.94537	P	8.22055	P	8.25905	P	8.29875	P	8.05165	P	8.36257	P	7.99907	P	8.61306	P	8.03718	P	8.51831	P	8.1353	P	8.1719	P	7.74759
222262_s_at	4.52336	P	4.24708	P	3.98998	P	4.63432	P	5.1394	P	4.56296	P	4.29054	A	4.60133	M	4.73829	A	4.56671	A	4.55115	P	6.28154	P	5.30417	P	4.69114	P	4.31463	A	4.88469	P	5.16676	P	4.95577	M	5.32057	P	4.39343	A	4.875	P	5.04005	P	4.30492	A	5.04495	P	5.55521
222594_s_at	4.37	P	4.5971	P	4.31203	A	4.33405	P	4.5957	P	4.19849	A	4.53677	P	4.52975	A	4.04442	A	4.36101	A	3.88741	P	7.25883	P	6.61719	P	4.38691	A	3.82576	A	4.66179	A	4.98062	P	5.01811	P	4.90447	P	5.01909	P	5.94015	P	4.69443	P	4.28132	M	5.19042	P	5.70709
223014_at	8.26835	P	8.84874	P	8.80583	P	8.74733	P	8.48707	P	8.45618	P	8.53762	P	8.66989	P	8.41886	P	8.29755	P	8.23538	P	8.51767	P	8.16708	P	8.42052	P	8.31517	P	8.25663	P	8.33118	P	8.11973	P	8.68491	P	8.34344	P	8.45586	P	8.23153	P	8.51086	P	8.57695	P	8.77403
223199_at	9.05673	P	9.70867	P	8.97708	P	9.58389	P	9.50951	P	8.72225	P	9.22866	P	9.30857	P	8.94925	P	9.35269	P	8.55075	P	7.75337	P	9.11211	P	8.965	P	8.35358	P	8.66707	P	8.95094	P	8.41625	P	9.22351	P	9.57029	P	8.58477	P	8.78725	P	8.62528	P	9.28558	P	9.04754
223562_at	8.94716	P	9.49186	P	8.91376	P	9.1322	P	8.88319	P	8.82566	P	9.2795	P	8.8956	P	9.20091	P	8.42092	P	9.16426	P	8.22299	P	8.36667	P	8.96974	P	8.82248	P	9.12089	P	9.53443	P	8.90946	P	8.65979	P	8.1253	P	8.75437	P	8.65222	P	8.82969	P	9.11143	P	8.75482
224123_at	2.72128	A	3.05975	A	2.97663	A	2.90249	A	2.95269	A	3.08155	A	2.87075	A	2.89617	A	2.97432	A	2.97218	A	3.15435	A	3.05044	A	2.85201	A	3.10721	A	3.05965	A	3.25507	A	3.05381	A	3.10221	A	3.06242	A	3.01061	A	2.9524	A	3.1099	M	2.81582	A	3.27677	A	3.39548
224196_x_at	9.55637	P	9.36659	P	9.22694	P	9.21803	P	9.2386	P	9.31573	P	9.17572	P	9.49986	P	9.44732	P	8.78945	P	9.10322	P	8.87813	P	8.96272	P	9.60949	P	9.16391	P	9.34681	P	9.42978	P	9.13202	P	9.01403	P	9.07174	P	9.0058	P	9.45645	P	9.46833	P	8.7094	P	8.79837
224675_at	9.48714	P	8.976	P	9.62198	P	9.50816	P	9.49211	P	9.72279	P	9.51018	P	9.22003	P	9.63099	P	8.5022	P	9.4213	P	10.4514	P	10.1611	P	9.88781	P	9.58421	P	9.65275	P	9.61835	P	9.83189	P	9.44163	P	9.61141	P	9.83257	P	9.81105	P	9.67989	P	9.78211	P	10.0524
224829_at	5.66048	P	5.25505	P	5.95333	P	6.09756	P	6.05394	P	5.95793	P	5.98426	P	6.16333	P	5.83795	P	6.51624	P	6.15778	P	6.41319	P	6.36896	P	4.78898	P	5.50798	P	6.11927	P	5.88676	P	4.26347	P	6.90752	P	6.97303	P	6.82689	P	6.80111	P	6.32545	P	6.70269	P	6.59737
225655_at	3.41367	A	3.3586	A	3.63979	A	3.39849	A	3.24047	A	3.54228	A	3.36018	A	3.62981	A	3.31537	A	3.44548	A	3.3308	A	5.13105	A	4.39437	A	3.52336	A	3.51388	A	3.82884	A	3.64683	A	3.5466	A	3.37859	A	3.47484	A	4.05774	A	3.7745	A	3.29304	A	4.1821	P	4.49053
225907_at	6.25362	P	6.45446	P	6.29664	A	6.03709	A	6.17127	A	5.94986	A	5.89817	A	6.50825	P	6.25233	A	6.25411	A	5.37327	A	5.08212	A	5.38766	A	5.86894	A	5.90676	A	5.89116	A	5.92347	A	6.20101	A	6.37712	P	6.37678	A	5.27258	A	6.05703	A	6.15946	A	5.39365	A	5.98541
226347_at	7.26271	P	7.27431	P	7.47424	P	7.73425	P	7.80743	P	7.19124	P	7.68777	P	6.8359	P	7.73051	P	6.7004	P	7.62734	P	6.21541	P	6.98042	P	7.19004	P	7.43335	P	7.45101	P	7.06472	P	7.10074	P	7.29336	P	7.25763	P	6.92056	P	7.39288	P	7.1086	P	7.30479	P	6.95458
226725_at	6.49859	A	6.11148	P	6.10458	P	5.87895	A	6.34671	P	5.74866	A	6.21196	A	5.45987	A	6.14913	P	5.46314	A	7.78161	P	6.49183	P	6.92056	A	7.29239	P	6.26929	P	7.36627	P	5.86697	A	7.44189	P	8.19602	P	6.19145	P	5.62769	A	6.28493	P	6.27329	P	8.83259	P	7.66709
226951_at	7.98725	P	8.50218	P	8.05663	P	8.32157	P	8.09947	P	8.13397	P	8.06071	P	7.50084	P	8.03713	P	7.30269	P	7.95638	P	7.78021	P	7.38059	P	8.12253	P	7.82205	P	8.03738	P	7.94131	P	7.96819	P	8.04509	P	7.66452	P	7.47987	P	8.23005	P	8.17052	P	7.9625	P	7.52739
227203_at	6.15071	P	6.09187	P	6.18317	P	6.13003	P	6.47415	P	7.35658	P	6.31582	P	5.35727	P	6.19531	P	6.0706	P	6.07602	P	5.50604	P	6.12763	P	5.82366	P	6.08645	P	6.26707	P	6.02038	P	6.09462	P	5.84308	P	5.66194	P	4.80648	P	6.84942	P	6.31524	P	5.6746	P	5.0587
227507_at	7.62502	P	7.75142	P	7.49028	P	7.44909	P	7.28557	P	7.74715	P	7.47885	P	7.48597	P	7.17693	P	7.13257	P	7.41773	P	6.79795	P	6.72671	P	7.16435	P	7.73054	P	7.43139	P	7.40844	P	7.60216	P	7.32798	P	6.79402	P	7.03687	P	7.40176	P	7.37127	P	7.09774	P	7.76793
227561_at	3.85721	A	3.74965	P	3.61447	A	3.7978	A	3.65363	P	3.61407	A	3.7313	P	3.99776	M	3.82766	M	3.69063	A	3.78866	P	4.65558	P	4.10486	P	3.75461	A	3.99365	A	4.28924	P	3.7573	A	3.66245	A	4.01675	P	3.80049	A	4.36372	P	3.76715	P	3.87883	A	3.99197	P	4.08053
227945_at	7.15207	P	6.91037	P	7.41896	P	6.71667	P	6.88828	P	6.72575	P	6.6097	P	7.06552	P	6.97932	P	6.39014	P	6.833	P	6.35271	P	5.99322	P	7.3897	P	6.7618	P	6.7866	P	6.87524	P	6.97561	P	6.6701	P	6.03616	P	6.33126	P	6.7537	P	6.89848	P	6.61057	P	6.40253
228603_at	8.49749	P	9.03021	P	8.67813	P	8.77998	P	8.93081	P	8.63583	P	8.93425	P	8.86663	P	8.56056	P	9.21615	P	8.78774	P	7.45502	P	8.43073	P	8.27862	P	8.93502	P	8.35687	P	8.48498	P	8.11818	P	8.30409	P	8.58524	P	7.8112	P	8.8063	P	8.57163	P	8.55847	P	8.58626
229286_at	6.07949	A	6.28223	P	6.0319	A	5.89716	P	5.98389	P	6.1659	P	6.05039	A	5.77886	A	6.19331	M	5.68231	P	6.08385	P	4.86225	A	5.46086	A	5.68231	P	5.90748	A	5.96406	P	6.22265	P	5.97653	A	5.95718	A	6.03756	P	5.92942	A	5.94479	P	6.03191	A	5.48842	P	5.54278
229360_at	5.70617	P	5.60837	P	6.09519	P	5.88422	P	6.28888	P	6.23533	P	5.73568	P	5.98472	P	5.90558	P	5.20871	P	5.10923	P	5.47295	P	5.36543	P	5.18286	P	5.34486	P	5.90925	P	5.98979	P	5.55371	P	5.50872	P	5.7407	P	5.10274	P	6.45446	P	5.77136	P	5.80058	P	5.95892
230408_at	6.67353	P	7.24867	P	7.02053	P	7.00971	P	6.80084	P	6.90421	P	6.87875	P	6.6021	P	6.68936	P	6.7994	P	7.32284	P	7.02611	P	7.37459	P	7.10867	P	7.05173	P	7.6234	P	6.93967	P	7.29776	P	6.84594	P	6.93137	P	7.14748	P	7.31722	P	7.17451	P	6.45682	P	7.25134
230957_at	3.13184	A	2.98087	A	3.25046	A	3.09644	A	3.35115	P	2.93232	A	3.13053	M	3.10278	A	3.02167	A	3.04623	P	3.11538	A	3.3288	A	3.03007	A	3.00899	M	2.78289	A	2.91435	A	2.94585	A	2.92919	A	3.004	A	3.03908	A	2.95355	A	2.94114	M	2.99904	A	2.84121	A	2.98267
231358_at	3.20109	A	3.24713	A	3.21991	A	3.13403	A	3.35983	P	3.22879	A	3.28386	A	3.20831	A	3.16777	A	3.22883	A	3.05633	A	3.1963	A	3.05421	A	3.06319	A	3.14074	A	2.95443	A	3.1802	A	3.22764	A	2.93382	A	3.16528	A	3.37924	A	2.96284	A	3.03621	A	2.92667	A	2.93188
231631_at	3.26452	A	3.21641	A	3.10385	A	3.16633	A	3.37062	A	3.22665	A	3.27863	A	3.34461	A	3.1957	A	3.54642	A	3.30364	A	3.27007	A	3.72681	A	3.39562	P	3.46067	A	3.09613	A	3.58526	P	3.43146	A	3.21584	A	3.52045	M	3.37842	A	3.27116	M	3.22629	A	3.20251	A	3.55904
231956_at	6.59783	P	5.95828	P	7.00558	P	7.21285	P	6.91183	P	5.85418	P	6.91984	P	6.01831	P	6.99735	P	6.7922	P	7.60778	P	6.9405	P	7.10741	P	6.57124	P	7.07509	P	7.30943	P	7.03718	P	6.32358	P	7.06206	P	7.10805	P	6.95636	P	6.90707	P	7.32572	P	7.51658	P	7.45055
232212_at	3.55915	A	3.70256	A	3.64168	A	3.64006	A	3.35358	A	3.5166	A	3.54134	A	3.8512	A	3.51103	A	4.15784	P	3.81855	A	3.7846	A	3.89169	A	3.52332	A	3.60829	A	3.63656	A	3.83629	A	3.76245	A	3.81559	A	3.80629	A	3.6874	A	3.53884	A	3.75399	A	3.68278	A	3.69742
232537_x_at	2.80535	A	2.8607	P	3.05556	P	2.73666	A	2.97197	P	2.97783	P	3.06567	P	2.92183	A	3.00486	A	3.11526	A	3.36335	P	3.05548	P	2.90474	A	3.35638	P	3.1129	P	3.15683	P	2.90649	P	3.30425	P	3.15889	P	2.96593	A	2.82794	P	2.9413	A	3.18197	P	3.1327	P	2.98876
232884_s_at	4.59824	P	4.45667	P	4.99737	P	4.48513	P	4.19702	A	4.41037	A	4.24741	P	4.75265	P	4.3026	A	4.67807	P	4.1789	P	4.13307	A	4.22379	A	4.36273	A	4.26701	A	4.0509	A	4.29777	P	4.30732	P	4.55271	P	4.48336	P	4.43874	A	4.20544	P	4.16758	M	3.83914	M	4.09875
232983_s_at	6.80332	P	7.02379	P	6.931	P	7.02319	P	6.92652	P	6.93151	P	6.65504	P	6.77209	P	6.79384	P	6.57757	P	6.50477	P	7.17487	P	6.39952	P	6.76584	P	6.47757	P	6.80715	P	6.87006	P	6.89413	P	6.72814	P	6.61585	P	6.9094	P	6.79856	P	6.88411	P	6.52431	P	6.29993
233130_at	3.44056	A	3.52782	P	3.16489	A	3.72108	P	3.35781	P	3.19362	A	3.30288	A	3.47934	A	3.8928	P	3.44898	A	3.51374	A	4.36787	P	3.74516	M	3.54656	P	4.04062	P	3.87072	P	3.86356	P	3.53361	A	3.27696	A	4.02479	P	4.13933	M	3.83146	P	4.16966	P	3.43537	A	3.65572
233186_s_at	8.06563	P	8.17644	P	7.73177	P	7.97044	P	8.23486	P	7.56199	P	7.91376	P	8.07419	P	8.39324	P	7.58226	P	7.78698	P	7.27964	P	7.75155	P	7.7009	P	7.64665	P	7.73411	P	7.91271	P	7.77317	P	7.84138	P	7.8882	P	7.78554	P	7.63614	P	7.79845	P	8.05876	P	8.13342
233955_x_at	11.2827	P	11.0153	P	11.1358	P	11.2489	P	11.2345	P	11.0039	P	11.2	P	11.4093	P	11.0967	P	11.2803	P	10.8454	P	11.0169	P	10.9748	P	10.6248	P	11.2741	P	10.469	P	10.3332	P	10.7207	P	11.1009	P	11.36	P	10.9107	P	11.2213	P	10.9841	P	11.0391	P	10.7886
235089_at	3.67208	M	3.42186	P	3.50387	P	3.42838	P	3.57802	P	3.9911	P	3.59245	P	3.64594	A	4.27182	P	3.51201	P	3.74747	P	4.60062	P	3.79136	P	4.00312	P	3.94944	P	3.93964	P	3.81015	P	3.9801	P	3.98311	P	3.76982	M	3.53578	P	4.08538	P	3.80578	P	4.135	P	4.04175
235921_at	3.95614	A	3.83091	A	4.01082	M	3.84003	P	3.56038	A	3.70042	P	3.68716	A	3.85837	A	3.58136	P	3.96801	A	3.70555	A	3.46972	A	3.63496	A	3.72886	A	3.39929	A	3.66219	A	3.63452	A	3.74543	A	3.74088	A	3.53395	A	3.66028	A	3.59156	A	3.53383	A	3.2679	A	3.53126
236034_at	2.83075	A	2.77454	A	2.90447	A	2.86051	A	2.70113	A	2.87819	A	2.74195	A	2.99245	P	2.97839	A	3.04954	A	2.96853	A	2.92433	A	3.01888	A	2.90205	A	2.98658	A	2.88762	A	2.93706	A	2.93601	A	2.99002	A	2.92714	A	2.90527	A	3.182	A	2.91632	A	2.91852	A	2.87345
237591_at	5.75281	P	6.42331	P	6.56349	P	6.61554	P	5.97136	P	6.72502	P	6.24291	P	6.27162	P	5.70731	P	5.11988	A	6.59961	P	6.96297	P	7.49637	P	6.75609	P	6.35558	P	6.50809	P	6.25138	P	6.56548	P	6.44276	P	6.69472	P	7.33333	P	6.26296	P	7.20425	P	7.78783	P	7.59177
239130_at	5.49194	A	5.74236	P	5.45471	A	5.54844	A	5.90428	P	5.48123	A	5.58388	A	4.94785	A	5.71063	A	6.08886	P	5.97372	P	4.87965	A	5.23794	A	4.90694	A	5.42608	A	5.34476	A	5.38561	A	4.85048	A	5.25228	A	5.38021	A	4.61184	A	5.51778	A	5.22567	A	5.23601	P	5.49574
240106_at	4.80119	P	5.0827	P	4.69951	P	5.18319	P	5.20487	P	4.6256	M	5.1122	P	4.46602	A	4.98288	P	5.24738	P	5.08978	P	4.66398	M	4.75071	M	4.54496	P	4.93561	P	4.58052	P	4.71385	P	4.44098	A	4.43287	P	4.69315	A	4.56467	A	4.57505	P	4.5146	P	4.41032	P	4.31561
240421_x_at	4.89772	P	4.72052	P	4.56119	M	5.98668	P	4.96767	P	5.13056	P	5.87703	P	4.62007	A	4.97982	P	4.95621	P	4.94587	P	4.61515	P	3.94826	M	4.41043	P	5.12117	P	4.81226	P	4.73477	P	4.02769	P	4.86248	P	3.82878	A	4.81721	P	4.65136	P	4.56124	A	4.95039	P	4.33041
240915_at	2.88379	A	2.96926	A	3.03707	A	2.75392	A	2.93533	A	2.76578	A	2.78812	A	2.95717	A	2.62868	A	2.78922	A	3.00992	A	3.15821	A	3.14271	A	3.26475	P	2.99691	A	3.10641	A	3.17017	P	3.03465	A	2.97139	A	3.02903	A	2.92484	A	2.68624	A	2.94134	A	2.87376	A	2.89536
241033_at	3.13381	A	3.64276	P	3.17939	A	3.57212	P	3.41769	P	3.21395	P	3.31234	P	3.27923	A	3.24205	A	3.45262	P	3.15247	P	3.13877	P	3.40957	P	3.11929	A	3.15593	P	3.23069	A	3.04605	A	2.98824	A	3.26292	P	3.06401	A	3.08792	A	3.38064	P	3.26401	A	2.93576	A	3.17202
241068_at	2.67288	A	2.64225	A	2.90248	A	2.79834	A	2.72637	A	2.71808	A	2.76815	A	2.73083	A	2.68281	A	2.69725	A	2.77462	A	3.04545	A	2.99727	A	3.0734	P	2.82394	A	2.93466	A	2.90262	A	2.81088	A	2.75789	A	2.92815	A	2.99074	M	2.66889	A	2.80027	A	2.8253	A	2.78811
242749_at	5.82264	P	5.0022	P	5.95934	A	5.47676	P	6.02069	P	4.94579	P	6.13959	P	5.7499	P	5.89107	P	5.97698	P	5.62302	P	6.49513	P	6.16386	P	5.90134	P	5.91847	P	5.79544	P	6.36336	P	6.21246	P	5.9337	P	6.33753	P	6.17702	P	5.67881	M	5.87865	P	5.99059	P	6.18927
243489_at	3.45548	A	3.44998	A	3.7149	A	3.47222	A	3.6525	A	3.50252	A	3.87082	P	4.17426	A	3.68898	A	4.45344	A	4.38126	A	3.63346	P	3.92686	A	3.55578	M	3.80081	A	7.07015	P	3.62305	A	3.80239	A	4.10073	A	4.76792	A	3.51412	P	5.2947	A	6.00385	A	3.83716	A	3.6483
243553_x_at	3.29102	P	3.29016	P	3.38346	P	3.17455	P	3.19603	P	3.46905	P	3.09136	P	3.31281	A	3.43133	P	3.60938	P	3.29058	P	3.3184	P	3.29832	P	3.77013	A	3.64123	P	3.2777	A	3.39058	A	3.56921	P	3.51103	P	3.53919	A	3.36445	P	3.4238	P	3.43893	A	3.5356	P	3.29982
243570_at	3.19514	A	3.36968	P	3.43176	A	3.32218	A	3.24852	A	3.48324	A	3.41806	A	3.12913	A	3.18487	A	3.53963	A	3.25789	A	3.94477	A	3.25074	A	3.58085	A	3.39992	A	3.45892	A	3.58451	A	3.66039	A	3.06856	A	3.46188	A	3.41268	A	3.45305	A	3.23058	A	3.50297	A	3.56048
243720_at	6.44176	A	5.71758	A	6.5752	A	6.38538	P	6.72081	P	5.73302	M	6.24997	P	6.22332	A	6.16476	A	7.04304	P	6.5481	A	4.93972	A	6.60162	A	5.40654	A	6.05496	A	5.80318	A	5.94061	A	5.59495	A	5.62851	A	5.51422	A	6.13008	A	6.11268	A	5.5821	P	5.18971	P	5.29878
243775_at	3.14287	A	3.0627	P	3.01175	A	3.18226	A	3.28215	A	3.1368	A	3.12255	A	3.20499	A	3.30695	A	3.10326	A	3.18913	A	3.08382	A	2.94796	A	3.06985	A	3.18761	A	3.16604	P	3.00348	M	3.16076	A	3.06025	P	2.95118	P	2.96079	A	2.96838	P	2.99819	A	3.10721	A	3.03594
244033_at	3.79211	A	4.15557	P	3.51734	M	4.37362	P	4.29654	P	5.09426	P	4.61359	P	4.2162	P	4.25506	P	3.4236	A	4.02145	P	7.55087	P	6.50272	P	4.64863	P	3.77922	P	5.13105	P	5.9078	P	4.64434	P	5.12696	P	4.8001	P	5.68477	P	5.68559	P	4.11183	P	6.38717	P	6.55375
244397_at	4.03341	P	4.02715	P	4.39437	P	3.79854	A	3.84314	M	3.67426	A	4.01576	A	3.6328	A	3.58894	A	4.35354	P	3.68461	A	4.89115	P	4.30311	A	3.84799	P	3.70646	A	4.05655	P	4.20002	P	4.17886	P	3.87672	P	4.25507	A	4.20511	A	4.01013	P	4.19622	P	4.49444	P	4.17104
244597_at	3.23008	A	3.17861	A	3.40758	P	3.21422	A	3.02946	A	3.36662	A	3.40148	P	3.23451	A	3.11132	A	3.49737	P	3.43759	P	3.49337	P	3.19597	A	3.30705	M	3.37575	A	3.29214	A	3.3536	A	3.40325	A	3.2558	A	4.40958	P	3.37216	A	3.06914	P	3.6874	P	3.55645	P	3.56013
244600_at	5.54456	P	5.88622	P	5.60103	P	5.85774	P	6.18516	P	5.25608	P	5.77399	P	5.29204	P	5.78068	P	5.05612	P	4.54228	P	5.87246	P	4.71782	P	5.36618	P	5.17478	P	5.37019	P	4.59509	A	5.30424	P	5.09111	P	5.48221	P	4.82285	P	5.84658	P	5.09119	P	6.80624	P	5.16856
244886_at	5.42507	A	5.48662	A	5.72713	A	5.74067	M	5.91199	P	5.84117	A	5.78629	A	6.53798	A	5.69856	A	5.2523	A	5.66701	A	5.19716	A	5.06701	A	5.59592	A	5.38224	A	5.6732	A	5.72783	A	5.55968	A	5.21315	A	5.74606	A	5.8692	A	5.61632	A	5.64237	A	5.60935	A	5.50779
39248_at	7.62299	P	7.87879	P	7.32936	P	7.88371	P	8.36625	P	8.78349	P	9.23673	P	7.43992	P	8.5461	P	7.52108	P	7.67971	P	11.7632	P	11.1667	P	8.31239	P	7.86042	P	9.43832	P	9.55048	P	9.18806	P	8.16736	P	9.89584	P	10.388	P	9.41081	P	7.81266	P	9.40579	P	10.2692
1552940_at	3.15955	A	3.05782	A	3.21782	A	2.98112	A	3.05515	P	3.13144	A	3.11622	A	3.02669	A	3.12635	P	3.35074	A	2.92713	A	3.26178	A	3.11798	A	3.29267	P	3.20069	A	2.92116	A	3.15955	A	3.31512	A	3.18178	A	3.03908	A	3.24668	A	3.39966	A	3.19512	A	3.33785	A	3.30895
1556026_at	2.69362	A	3.21104	P	2.79043	P	2.83196	P	2.67025	A	2.92197	M	2.88066	M	2.92129	A	2.84492	A	3.06641	P	2.71006	A	3.29503	P	2.93259	A	2.98843	P	2.83055	A	2.93466	P	3.0067	P	3.07517	P	3.03065	A	3.03908	P	2.69329	A	3.15632	P	2.92197	A	3.08741	P	2.96593
226548_at	4.52521	A	4.11391	A	4.19525	A	3.98793	A	4.27453	P	4.35547	A	4.05538	A	4.4238	P	4.05302	P	4.09326	A	3.68429	A	3.93335	A	3.9994	A	3.97496	A	3.99358	A	3.98553	A	4.00456	A	4.13682	A	4.04177	A	4.0574	A	4.20643	A	3.98463	A	4.05538	A	4.36147	A	4.21682
232635_at	3.63184	A	3.35493	A	3.63147	A	3.46294	A	3.46839	A	3.39244	A	3.50798	A	3.63931	A	3.70113	A	3.35493	A	3.48273	A	5.004	P	4.05935	A	3.47807	A	3.68611	A	3.88126	A	3.81338	A	3.53545	A	3.56843	A	3.79403	A	4.13315	P	4.05064	P	3.41147	A	4.02481	P	4.37214
1554667_s_at	8.11928	P	7.80181	P	8.19681	P	9.27063	P	8.16626	P	7.93848	P	9.15162	P	7.90427	P	9.00958	P	7.90433	P	7.96902	P	7.83452	P	7.62665	P	8.02482	P	8.13098	P	8.49738	P	7.23635	P	8.00948	P	5.71341	P	7.52852	P	6.83968	P	8.79087	P	8.61754	P	7.80892	P	7.1812
1554945_x_at	3.177	A	3.01333	A	2.95643	A	3.02165	P	2.98596	A	3.1556	A	2.87777	P	2.90761	A	3.02167	A	3.19963	A	2.83536	A	3.05955	A	3.06791	P	3.18198	M	2.72991	A	3.13637	A	3.13108	P	3.35613	P	3.26324	M	3.21546	A	3.22263	A	3.33253	P	3.07795	A	3.26429	P	2.99412
1555052_a_at	3.35801	A	3.27008	A	3.12352	A	3.26171	A	3.23535	A	3.2684	A	3.3119	A	3.30165	A	3.37924	A	3.25799	A	3.20349	A	3.47419	A	3.18123	A	3.14001	A	3.26349	A	3.15865	A	3.232	A	3.36491	A	2.84632	A	3.0219	A	3.21487	P	3.05151	A	3.1349	A	3.28423	A	3.13226
1555238_at	5.10589	A	4.8615	A	4.81997	A	4.80859	A	4.86246	A	5.27296	A	4.88681	A	4.85049	A	4.74272	A	5.10014	A	4.90351	P	5.1527	P	4.9144	A	5.21508	A	5.34043	A	4.76057	A	4.75839	A	5.17303	A	5.11633	M	4.89183	A	4.8884	A	5.24167	A	4.91963	P	5.32929	P	5.0174
1555866_a_at	8.06	P	8.42675	P	7.86477	P	7.93564	P	8.29995	P	7.98513	P	7.90805	P	8.09815	P	7.7367	P	8.36522	P	8.09269	P	7.54229	P	7.71199	P	8.02564	P	7.50837	P	7.73224	P	7.90521	P	7.66713	P	8.19483	P	7.80705	P	7.93119	P	7.57176	P	7.65455	P	7.87506	P	7.86011
1556172_at	3.66638	A	3.52291	P	4.48826	P	5.30689	P	5.35254	P	4.28928	P	4.79737	P	4.43062	P	3.63809	P	3.34573	A	3.22044	A	3.27514	A	3.38167	A	4.1145	P	4.14813	A	4.20271	P	3.44319	A	3.55214	A	5.11923	P	3.71263	P	4.37351	P	3.54953	A	3.62802	A	3.43903	A	4.12327
1558373_s_at	2.89232	A	3.01543	A	2.81317	A	2.94351	A	2.99802	A	2.95832	A	3.35461	P	2.89445	A	2.9736	A	2.92413	A	2.87603	A	2.72335	A	3.05515	P	2.80713	A	2.92369	A	2.8563	A	2.81817	A	2.79961	A	2.8394	A	2.76875	A	2.82951	A	2.89173	A	2.93719	A	2.90941	A	3.03148
1558680_s_at	3.03933	A	3.05105	A	2.97613	A	2.85914	A	3.03014	A	2.98236	A	2.86258	A	3.0078	P	3.17336	A	2.93961	A	2.87386	A	2.96876	A	2.85344	A	2.91288	A	3.09963	A	2.93587	A	3.0637	A	2.7991	A	2.84971	A	2.78917	P	2.84755	A	3.02254	A	2.6619	A	2.9399	A	2.96876
1558906_a_at	3.99815	P	3.6881	P	3.54953	A	3.91339	P	3.96118	P	3.75898	P	3.94532	P	3.85674	A	3.90005	A	3.55394	A	3.75887	P	3.47816	A	3.48277	A	3.9111	P	3.43715	A	3.66848	P	3.60154	A	3.50688	A	3.77775	P	3.90843	A	3.56055	A	3.5391	A	4.01459	P	3.67727	A	3.3959
1559966_a_at	2.91482	A	2.98109	A	3.13258	P	2.89934	A	2.99079	A	2.98113	A	2.99677	A	2.65529	A	2.82787	A	3.13603	A	3.13243	A	3.00257	A	3.0748	A	2.99106	A	3.09905	A	2.93251	A	2.96484	A	3.14886	A	3.26019	A	2.68719	A	2.84545	A	3.23394	A	2.98541	A	3.12778	A	3.29982
1560818_at	5.12052	M	5.39199	P	5.62642	P	4.85389	P	5.19384	P	6.04476	P	5.34729	P	5.32561	P	5.43677	A	5.97797	P	5.28685	P	5.70843	P	5.84714	P	5.57204	P	5.35044	A	5.49459	P	5.52489	P	5.7116	P	5.77899	P	5.33348	A	5.82876	P	5.6536	P	5.30647	P	6.04005	P	6.38903
1560986_a_at	3.70208	A	3.81969	P	3.96731	P	3.83945	A	3.39083	A	3.67254	A	3.81318	P	3.53641	A	3.84076	P	3.51307	A	3.85495	P	3.96783	P	4.0779	P	4.11892	P	3.85151	A	4.10431	P	3.76775	P	4.26264	P	3.73274	A	3.61189	A	4.09011	P	4.18091	P	4.03918	M	3.6945	A	3.94164
1561194_at	3.45743	A	3.26988	A	3.62251	A	3.15957	A	3.40833	A	3.33367	A	3.11395	A	3.0967	A	3.37421	A	3.25569	A	3.4555	A	3.43072	A	3.16521	A	3.48629	A	3.88454	P	3.65069	P	3.45863	A	3.53889	P	3.49542	A	3.53185	A	3.21679	A	3.54493	A	3.30128	A	3.77374	A	3.44784
1566228_at	3.53856	A	3.35061	A	3.461	P	3.16703	A	3.16285	M	3.62508	P	3.40624	A	3.77135	P	3.18485	A	3.79158	P	3.50106	P	3.68255	P	3.50626	A	3.52326	P	3.84523	A	3.35697	A	3.60502	P	3.39265	A	3.4709	A	3.55304	A	3.6091	A	3.8062	P	3.49311	A	3.47555	A	3.90688
200041_s_at	10.6254	P	10.8197	P	10.744	P	10.8337	P	10.4931	P	10.4623	P	10.639	P	10.7699	P	10.6785	P	10.3857	P	10.5122	P	10.7524	P	10.4192	P	10.4217	P	10.5637	P	10.424	P	10.5973	P	10.2126	P	10.7161	P	10.9634	P	10.4533	P	10.5542	P	10.813	P	10.1043	P	10.2814
200656_s_at	7.03372	P	7.15429	P	6.52543	P	7.13348	P	7.13774	P	6.75095	P	7.18291	P	6.88641	P	6.87895	P	6.98414	P	7.19413	P	8.40766	P	8.13713	P	7.03312	P	6.56116	P	7.01754	P	7.80303	P	6.90789	P	7.54193	P	7.80761	P	8.63271	P	7.17019	P	6.88107	P	7.68115	P	7.51535
200834_s_at	12.9887	P	12.9996	P	13.3121	P	13.043	P	13.1283	P	13.1229	P	12.939	P	13.1094	P	12.9858	P	12.9708	P	12.9472	P	12.831	P	12.9689	P	13.4116	P	13.0626	P	12.9277	P	12.9667	P	13.2734	P	12.9303	P	12.9145	P	12.7998	P	13.035	P	13.1035	P	12.8654	P	12.7532
200965_s_at	9.80569	P	9.8072	P	9.64662	P	9.70094	P	9.53824	P	9.88642	P	9.63455	P	9.90863	P	9.45032	P	9.69755	P	9.78695	P	8.83568	P	9.23132	P	9.44439	P	9.4422	P	9.61873	P	9.87679	P	9.45467	P	9.87725	P	9.73846	P	9.28955	P	9.50388	P	9.64493	P	9.06025	P	9.10043
201068_s_at	10.0343	P	10.0538	P	9.84419	P	9.89734	P	9.93545	P	10.0521	P	10.0733	P	9.61907	P	10.0922	P	9.53187	P	9.94514	P	10.8808	P	10.4888	P	10.1195	P	9.5904	P	10.0849	P	10.2885	P	10.0405	P	10.0753	P	10.1736	P	10.3281	P	10.0735	P	9.98051	P	10.3307	P	10.4114
201540_at	7.14129	P	7.41088	P	6.17166	P	6.82197	P	7.39516	P	6.56568	P	6.13486	P	7.15592	P	7.15169	P	5.86245	P	6.25296	P	5.10494	P	4.95698	P	6.50412	P	6.40584	P	5.25086	P	6.13725	P	6.40764	P	6.43306	P	7.13419	P	6.64208	P	7.3145	P	5.93448	P	7.13421	P	6.94956
201887_at	8.01892	P	8.62918	P	7.12135	P	8.17982	P	8.53699	P	7.81617	P	8.04605	P	8.09208	P	8.21911	P	8.4414	P	8.42321	P	8.16339	P	8.59023	P	8.07391	P	8.61991	P	8.66721	P	8.35468	P	8.55076	P	8.71992	P	9.82726	P	9.11724	P	7.83583	P	9.13024	P	8.89488	P	8.51319
202068_s_at	4.52446	P	4.1601	P	3.59799	A	4.19369	P	4.13434	P	4.10791	P	4.33833	A	4.56601	P	4.22371	P	4.64587	P	4.07155	P	7.12045	P	5.61291	P	4.10384	P	4.25618	P	4.68916	P	4.97165	P	4.46812	P	4.52236	P	5.3395	P	5.49194	P	4.19488	P	3.93172	A	5.15966	P	6.12238
202938_x_at	4.47465	A	4.53451	M	4.76611	A	4.7409	P	4.48928	A	4.91135	P	4.73643	M	4.83215	A	4.843	P	5.56013	P	4.83906	M	4.63631	A	4.57559	A	4.69101	A	4.83545	A	4.80263	P	4.87575	A	4.92112	A	5.08614	P	5.0388	A	4.81815	A	4.7931	A	5.18738	P	5.08106	A	4.79794
202949_s_at	3.04155	A	2.93839	A	3.0622	A	3.1078	A	2.99924	A	3.14128	A	3.09764	A	3.1112	A	2.92519	A	2.82297	A	3.11774	A	3.33883	P	3.16287	A	3.50522	A	3.20827	A	3.06983	A	3.13637	A	3.33576	A	2.97632	A	3.05162	A	3.26018	A	3.14622	A	3.06621	A	3.0741	A	3.43812
203140_at	8.8859	P	9.08157	P	9.03883	P	8.73823	P	8.74871	P	8.99973	P	9.28407	P	8.78709	P	9.14184	P	8.82159	P	9.58933	P	7.4368	P	7.38271	P	8.83638	P	9.06814	P	9.08979	P	8.64042	P	8.57637	P	9.0912	P	6.90738	P	8.06181	P	8.63125	P	8.47964	P	8.0931	P	8.37794
203201_at	6.76463	P	7.38849	P	7.04025	P	7.06721	P	6.8525	P	7.04387	P	7.05214	P	7.56956	P	7.29712	P	7.3938	P	6.80962	P	8.77442	P	7.8786	P	7.34448	P	7.01036	P	7.21533	P	7.35821	P	7.32058	P	7.32136	P	7.64044	P	7.80311	P	6.88658	P	7.54205	P	7.60942	P	7.70096
203333_at	5.33789	P	5.71209	P	5.40207	P	5.78785	P	5.77162	P	5.81883	P	5.97287	P	5.39094	P	5.65538	P	5.55056	P	5.66729	P	6.81525	P	6.56542	P	5.46567	P	5.49984	P	5.89116	P	6.17793	P	5.53028	P	6.44463	P	6.05729	P	5.76558	P	5.97826	P	5.9608	P	6.47126	P	6.59865
203383_s_at	5.23385	P	5.62551	P	5.71249	P	5.30226	P	5.20487	P	5.69103	P	5.35557	P	5.47791	M	5.10972	P	5.27909	P	5.48304	P	5.93531	P	6.00471	P	5.41244	M	5.2015	A	5.43149	P	5.6964	P	5.54039	P	5.77622	P	5.56122	P	5.85945	P	5.54705	P	5.88202	P	5.97601	P	5.93511
203418_at	3.37404	A	3.39633	A	2.98086	A	3.33567	A	3.35489	A	3.60943	A	3.25789	A	3.4379	A	3.40598	M	3.50227	A	3.35543	P	6.22349	P	3.7726	A	3.20971	A	3.42521	A	3.34236	A	3.56894	A	3.74115	A	3.42065	A	3.4724	A	4.27087	M	3.59156	A	3.25411	A	4.04985	P	4.17887
203748_x_at	8.27309	P	8.71829	P	7.88477	P	8.49499	P	7.75172	P	7.01607	P	7.79175	P	7.96705	P	8.11334	P	7.50634	P	7.70406	P	7.70211	P	7.25693	P	7.79978	P	7.59904	P	7.59627	P	8.07617	P	6.89685	P	8.27498	P	8.28151	P	7.60971	P	7.7833	P	7.58589	P	7.62198	P	7.75525
205141_at	3.90687	A	3.57966	A	3.80085	A	3.14821	A	3.7145	A	3.64509	A	3.49232	A	3.43537	A	3.64255	A	3.65221	A	3.44867	A	6.25885	P	5.00293	P	4.36242	P	3.18669	A	3.50759	A	4.24881	A	4.41477	P	3.79042	A	4.21619	P	4.67708	P	3.87134	P	3.4098	A	4.36052	P	4.3441
205223_at	6.98717	P	7.08869	P	6.4252	P	6.55083	P	6.99694	P	6.6206	P	6.66261	P	6.57576	P	6.08863	P	6.2616	P	6.35111	P	6.19178	P	6.81605	P	5.83685	P	6.41014	P	6.30872	P	6.39009	P	6.10062	P	6.65721	P	7.11928	P	6.08484	P	6.42236	P	6.07037	P	6.74943	P	6.02837
205277_at	7.14996	P	7.48851	P	7.24965	P	7.15625	P	6.79154	P	7.06995	P	6.67216	P	6.9899	P	6.85781	P	5.88726	P	6.7244	P	6.76091	P	6.77062	P	6.862	P	6.3917	P	6.80009	P	6.76758	P	7.0796	P	7.07658	P	6.63478	P	6.4599	P	7.2258	P	6.96427	P	7.00429	P	6.81308
205291_at	6.10931	P	5.03208	P	4.48058	A	4.80316	A	5.15428	P	5.02342	A	5.28385	P	4.39133	A	4.77319	P	5.3011	M	5.20145	P	6.58909	P	6.43446	P	5.34596	P	5.39023	P	5.42906	P	5.1184	P	5.40689	P	4.85896	A	5.02468	P	5.53018	P	5.02177	P	4.7631	A	5.58932	P	6.05408
205650_s_at	3.20327	A	3.33782	A	3.05233	A	3.28749	A	3.13575	A	3.56349	A	3.23998	A	3.10857	A	3.39202	A	3.4795	A	3.319	A	3.6987	P	3.51592	A	3.35495	A	3.38871	A	3.15856	A	3.44662	A	3.40071	A	3.37497	A	3.35495	A	3.40068	A	3.48147	A	3.37497	A	3.17053	A	3.532
206181_at	6.62505	P	7.0029	P	6.83627	P	6.70719	P	6.63118	P	6.69155	P	6.51166	P	5.84106	P	7.0371	P	7.00533	P	6.9817	P	8.77513	P	7.14826	P	7.30991	P	6.10458	P	7.03426	P	7.17147	P	6.51827	P	7.01916	P	6.31085	P	7.27482	P	6.90714	P	6.66473	P	7.47563	P	7.48002
206704_at	2.87582	P	2.91562	A	2.9146	A	2.80799	A	3.03014	P	2.86133	A	2.83461	A	3.05665	A	2.8956	A	2.9772	P	2.83374	A	3.12306	A	2.95078	A	2.97781	P	3.07507	A	3.08887	A	2.95396	A	2.92445	A	2.98745	A	2.89581	A	3.00945	A	2.89424	A	3.03528	A	2.98256	A	3.03693
206934_at	3.13582	A	3.09117	A	2.85574	A	3.01056	A	3.01971	A	3.39257	A	3.00439	A	3.15557	A	2.98924	A	3.08937	A	3.21374	A	3.38716	A	3.12427	A	3.2105	A	3.21155	A	3.09116	A	3.1844	A	3.21704	A	3.42417	P	3.1674	A	3.08226	A	3.10545	A	3.10169	A	3.2011	A	3.12112
207268_x_at	5.48726	A	5.74797	A	5.48968	A	5.26011	A	5.39547	A	5.71829	A	5.39364	A	5.56651	A	5.56463	A	5.71912	A	5.56195	A	5.67296	A	5.78428	A	5.91601	A	5.63604	A	5.38215	A	5.68199	A	6.23756	A	5.65505	A	5.53973	A	5.47349	A	6.07321	A	5.70147	A	5.70955	P	5.88916
207707_s_at	9.22187	P	9.03022	P	9.07689	P	9.16932	P	9.16841	P	9.1275	P	9.15168	P	9.31706	P	9.20501	P	9.10692	P	9.03309	P	10.8985	P	10.304	P	9.53558	P	9.04518	P	9.29278	P	9.7727	P	9.43805	P	9.26131	P	9.51044	P	10.2013	P	9.27557	P	8.88009	P	9.71847	P	9.91592
207827_x_at	6.01843	A	5.64032	P	5.39091	P	5.4108	A	5.45328	P	5.7235	P	5.75905	A	5.36706	A	5.86199	P	5.24527	P	5.62132	A	5.44006	A	5.44522	A	5.73747	A	5.25302	A	5.59181	P	5.16543	A	5.85463	A	5.20487	M	5.22429	A	5.4558	A	5.098	A	5.0444	A	5.28856	A	5.54003
208451_s_at	4.1805	A	4.3594	A	4.07776	A	4.15451	P	3.79814	A	4.4002	A	4.28842	A	4.36721	A	4.22378	A	4.61833	A	4.2128	P	4.38235	A	4.27013	A	4.35717	A	4.4458	A	4.49813	A	4.53678	A	4.43788	A	4.39644	A	4.0934	A	4.06145	A	4.38068	A	4.20513	A	4.45273	A	4.74255
208617_s_at	10.9958	P	11.0394	P	10.9195	P	10.9879	P	10.9115	P	11.1756	P	10.795	P	10.6793	P	10.7636	P	10.8791	P	10.4667	P	10.7414	P	10.7226	P	10.8115	P	10.6635	P	10.8905	P	10.6608	P	10.8721	P	10.7655	P	11.0617	P	10.7163	P	10.9969	P	10.6668	P	10.9085	P	10.6214
208716_s_at	8.04156	P	7.6645	P	7.78397	P	8.17056	P	7.70335	P	8.0621	P	8.16787	P	7.73411	P	8.03735	P	6.74988	P	8.0156	P	8.51152	P	8.38359	P	8.607	P	7.81912	P	8.62729	P	8.53479	P	8.16613	P	7.87399	P	7.55638	P	8.34143	P	8.49593	P	8.34958	P	8.29199	P	8.52884
208941_s_at	6.68124	P	7.15544	P	6.52534	P	6.98286	P	6.63526	P	6.4295	P	6.69067	P	6.9961	P	6.80215	P	6.87983	P	6.57193	P	8.56278	P	7.39798	P	6.91184	P	6.69991	P	6.97507	P	7.258	P	6.77906	P	7.06121	P	6.90805	P	7.36197	P	6.97093	P	6.71269	P	7.42678	P	7.52877
208970_s_at	8.58845	P	8.96019	P	9.08684	P	8.9429	P	8.82889	P	8.99223	P	8.93175	P	9.08697	P	8.99923	P	9.04929	P	8.88335	P	9.53713	P	9.0977	P	9.64698	P	8.97273	P	9.09854	P	9.06348	P	9.21837	P	8.96048	P	9.01379	P	9.3814	P	8.81611	P	9.03102	P	9.04438	P	9.02458
209129_at	6.30645	P	6.73409	P	6.04792	P	6.68616	P	6.36056	P	5.88215	P	6.42257	P	6.62642	P	6.11947	P	6.59926	P	7.05809	P	7.15283	P	6.48535	P	7.23861	P	5.79652	P	6.43439	P	6.6851	P	6.33136	P	6.72464	P	7.05364	P	6.90795	P	6.25078	P	6.60089	P	6.79408	P	7.29258
209881_s_at	6.32752	A	5.89144	A	5.98845	A	5.65607	A	5.70141	A	5.55442	A	5.94637	A	5.65245	A	5.89244	A	5.97388	A	5.72236	A	6.8156	P	6.4443	A	6.03821	A	5.81691	A	6.02482	A	5.99266	A	6.06816	A	5.7707	A	5.99696	A	6.38266	A	5.68553	A	5.88753	A	6.04476	A	6.02683
210160_at	4.27555	P	4.22521	P	4.23472	P	4.2472	A	4.05874	A	4.19007	P	4.21178	P	4.27462	P	4.3134	A	4.05148	M	4.01319	A	4.72236	P	4.35651	P	4.54259	P	4.26264	P	4.39441	P	4.32991	P	4.55697	P	4.23313	P	4.31787	P	4.18776	M	4.49417	A	4.34429	P	4.49234	P	4.67984
210422_x_at	5.22614	P	4.71405	A	4.55276	A	4.7281	A	4.63853	A	5.02967	A	4.92529	A	4.56922	A	4.96628	P	5.01708	A	4.81626	A	4.67637	A	5.25927	P	5.27049	A	4.94233	A	5.37329	P	4.81216	A	5.20924	A	4.97084	A	5.01599	A	5.41315	P	5.19299	A	4.96267	A	4.84133	A	5.18603
210423_s_at	4.84984	P	3.62702	A	3.31068	A	3.8789	A	3.73502	A	3.59945	A	3.67963	A	3.46657	A	3.74202	A	3.88147	A	3.90681	A	4.04943	A	4.3472	P	4.32115	P	3.85385	A	4.26407	P	3.49943	A	4.22461	P	3.94639	P	3.55706	A	4.02224	P	3.87699	M	4.06028	P	3.72014	A	3.89213
210439_at	4.12913	P	3.42728	A	3.42084	A	3.61469	A	3.6338	A	3.64964	A	3.59749	A	3.85438	A	3.47431	A	3.48058	A	3.37989	A	3.52148	A	3.65044	A	3.4426	A	3.39182	A	3.50926	A	3.24218	A	3.57834	A	3.29343	A	3.47295	A	3.51004	A	3.42062	A	3.48631	A	3.5441	A	3.28855
210599_at	4.91466	M	4.67464	A	4.98128	P	4.63929	P	4.67963	A	4.95251	P	4.73187	P	4.78546	P	4.51673	P	4.57655	P	4.61053	A	4.46519	M	4.96502	P	4.53	A	4.69151	A	4.5033	A	4.66086	A	4.99486	A	4.55957	A	4.62357	P	4.67826	A	4.55516	A	4.54002	A	4.63235	A	4.42007
210818_s_at	3.35222	A	3.2079	P	3.2211	A	3.23431	A	3.60836	P	3.36634	A	3.41479	P	3.38038	A	3.47779	A	3.68898	A	3.54228	A	3.44004	A	3.51075	A	3.36117	P	3.50933	A	3.30414	A	3.3987	A	3.55904	A	3.67836	P	3.52813	A	3.64194	A	3.54087	P	3.3109	A	3.57154	P	3.63564
211637_x_at	7.24791	P	6.82651	P	5.13991	P	6.962	P	7.29923	P	6.90103	P	7.38383	P	6.53309	P	7.44507	P	6.91737	P	7.74674	P	6.62341	P	7.2622	P	6.99841	P	6.92071	P	7.43245	P	8.08676	P	6.63906	P	7.74495	P	7.42286	P	8.59406	P	7.34025	P	7.75621	P	8.16149	P	9.07163
212063_at	10.6533	P	10.9695	P	10.91	P	11.0305	P	10.4317	P	11.1212	P	10.8356	P	10.7314	P	10.4852	P	10.745	P	10.3537	P	10.4687	P	10.3353	P	10.5973	P	10.6503	P	10.8851	P	10.4478	P	10.7312	P	10.4878	P	10.6324	P	10.3861	P	10.904	P	10.5141	P	10.6584	P	10.5549
212194_s_at	5.88151	P	5.8672	P	6.06149	P	5.69555	P	5.74829	P	6.27793	P	6.08217	P	6.08622	P	6.0902	P	5.64171	P	6.29876	P	7.80032	P	6.77961	P	5.80902	P	5.81802	P	6.32898	P	6.52666	P	5.96535	P	5.91016	P	6.18817	P	6.77466	P	6.13566	P	6.54011	P	6.98178	P	7.09587
212248_at	9.72082	P	9.96328	P	9.88449	P	9.82671	P	9.94367	P	10.0399	P	9.91164	P	9.78336	P	9.90122	P	9.51968	P	9.91169	P	9.92741	P	10.2639	P	9.60467	P	9.78397	P	10.3236	P	9.96362	P	10.0814	P	10.0622	P	10.0906	P	10.4286	P	10.139	P	10.1177	P	9.93473	P	10.2453
212446_s_at	4.33284	P	4.30522	P	4.7699	P	4.16558	P	4.61844	P	4.7528	P	3.88825	P	4.5999	P	4.82014	P	4.78277	P	4.74671	P	4.60666	P	4.07774	P	4.76993	P	4.41316	P	4.91469	P	4.98808	P	4.71123	P	5.3132	P	4.33321	P	4.57327	P	4.98797	P	5.06563	P	5.0281	P	5.73445
212622_at	8.18691	P	8.82385	P	8.32605	P	8.68784	P	8.71399	P	8.67089	P	8.70524	P	8.45474	P	8.56484	P	8.27116	P	9.19027	P	8.7539	P	8.72635	P	8.4585	P	8.84101	P	8.89224	P	9.10956	P	8.95422	P	8.96995	P	8.81953	P	8.84193	P	8.62819	P	8.84289	P	8.44932	P	8.60552
212685_s_at	6.52127	P	6.50077	P	7.14791	P	6.66004	P	6.65315	P	6.88015	P	6.75184	P	6.56463	P	6.85187	P	6.86448	P	6.61464	P	7.7891	P	7.46746	P	6.99596	P	6.86785	P	6.84023	P	7.11671	P	6.55165	P	6.71093	P	6.4958	P	7.32082	P	7.15386	P	7.2992	P	7.59162	P	7.80304
212750_at	9.02433	P	9.45434	P	8.82914	P	9.14178	P	9.16293	P	8.95718	P	8.98528	P	9.13678	P	8.7969	P	8.94679	P	8.79123	P	8.70044	P	8.87808	P	8.75094	P	8.88806	P	8.72809	P	8.80093	P	8.9728	P	9.02635	P	9.55015	P	9.08798	P	8.78311	P	8.90302	P	9.00629	P	8.74259
212811_x_at	6.00214	P	5.70306	P	6.00097	P	5.92065	P	6.31795	P	6.35139	P	6.5828	P	6.30083	P	6.43103	P	5.87329	P	5.78348	P	9.4346	P	8.63981	P	6.26867	P	6.19565	P	6.76868	P	7.14805	P	6.71468	P	6.51905	P	7.19657	P	8.25026	P	6.61416	P	5.88302	P	7.52972	P	8.44656
212956_at	10.1939	P	10.6787	P	10.0262	P	10.2558	P	10.252	P	10.3911	P	10.4491	P	10.401	P	9.87314	P	9.57965	P	9.28641	P	10.0536	P	10.0595	P	9.45607	P	10.2375	P	9.89843	P	9.16291	P	9.71775	P	10.0728	P	10.5163	P	9.22082	P	10.7867	P	9.64133	P	9.94142	P	9.18563
213278_at	7.34547	P	7.85744	P	7.467	P	7.3167	P	7.64928	P	7.70675	P	7.30703	P	7.22416	P	7.51994	P	7.29884	P	7.65937	P	6.98451	P	6.923	P	7.20251	P	7.34142	P	7.52466	P	7.39116	P	7.5991	P	7.03877	P	6.74258	P	6.63874	P	7.43746	P	7.08917	P	7.37424	P	7.14778
213839_at	8.40874	P	8.8786	P	7.78912	P	8.1003	P	7.59761	P	7.96239	P	8.16299	P	7.75014	P	7.47238	P	6.89054	P	7.78362	P	7.22213	P	7.04629	P	7.18628	P	7.85109	P	7.80836	P	7.63352	P	7.3038	P	7.97727	P	8.04706	P	7.51591	P	8.19106	P	7.79468	P	7.2848	P	6.68623
213931_at	3.77081	A	3.87239	M	3.34705	A	3.16201	A	3.39615	A	3.24595	A	3.42038	A	3.42123	A	3.24792	A	3.82691	A	3.51514	A	4.26971	P	4.48915	P	3.98772	P	3.62211	A	3.57643	A	3.60311	A	3.24383	A	3.43034	A	3.60508	A	3.73467	A	3.49072	A	3.61559	A	3.40139	A	3.50888
214232_at	4.70854	M	4.58405	A	4.62074	A	4.63345	A	4.6204	A	4.33217	A	4.59829	A	4.66122	A	4.64422	M	4.89556	A	4.344	A	4.77456	A	5.02013	P	4.82218	A	4.38246	A	4.37147	A	4.3873	A	4.69686	A	4.8263	A	4.83955	A	5.1751	P	4.72475	A	5.08427	A	5.05964	A	4.66038
214804_at	3.22312	A	3.09789	A	2.85007	A	3.10887	A	2.98611	A	3.35067	A	3.21994	A	3.13236	A	3.22449	A	3.19291	A	3.22436	A	3.49902	P	3.104	A	3.22703	A	3.40072	P	3.35925	A	3.13503	A	3.341	A	3.16167	A	3.30914	A	3.34826	A	2.94752	A	3.34819	P	3.26202	A	3.341
215773_x_at	6.23159	P	7.01575	P	6.0577	P	6.34859	P	5.93255	P	6.66115	P	6.09047	P	6.31402	P	6.19114	P	6.07306	P	6.32236	P	7.64707	P	6.92203	P	6.33482	P	5.93081	M	6.45446	P	7.20242	P	6.56572	P	6.79872	P	6.47428	P	6.77379	P	7.05726	P	6.3225	P	7.14173	P	6.9306
215945_s_at	3.60069	A	3.55909	A	3.70994	A	3.5855	A	3.62747	A	3.57552	A	3.66175	A	3.65104	A	3.80172	A	3.32792	A	3.31548	A	3.56014	A	3.58254	A	3.66629	A	3.38869	A	3.40285	A	3.57008	A	3.79746	P	3.57685	A	3.37524	A	3.92597	A	3.62684	M	3.56237	A	3.33897	A	3.14246
215986_at	2.9483	P	2.7678	P	2.84235	A	2.81499	P	2.75815	A	2.71834	A	2.79526	A	2.86497	A	2.85986	A	2.92592	P	2.79462	A	3.06745	A	2.7813	A	2.78349	P	2.91387	A	2.82859	M	3.01099	A	2.97837	A	3.04251	A	3.20347	A	2.86576	A	2.82901	A	2.90781	A	2.87317	A	2.87587
216573_at	3.53666	A	3.40269	P	3.56203	P	3.34009	M	3.19124	A	3.2885	P	3.25761	A	3.3184	A	3.72391	P	3.40869	A	3.48729	A	3.87484	P	4.02268	P	3.38694	P	3.23327	A	3.64432	P	4.12588	P	3.31549	A	3.75651	P	3.38164	A	4.42056	P	3.72297	P	3.60856	P	3.63222	P	4.56275
217368_at	4.24629	A	4.14626	P	4.2595	P	4.0379	P	4.2909	P	4.02541	A	4.26473	P	4.20979	A	3.62104	A	4.20117	M	4.25738	M	4.40119	A	4.55618	P	4.41099	P	4.31102	P	4.27405	P	4.38961	P	4.28996	P	4.42291	P	3.58895	A	3.89765	M	3.95903	M	4.61595	P	4.73912	P	4.29426
217858_s_at	6.79277	P	6.87988	P	6.88533	P	7.04506	P	7.19852	P	6.78124	P	6.98442	P	6.83274	P	7.0795	P	6.90732	P	7.1165	P	8.09432	P	7.7418	P	6.89034	P	7.18447	P	6.71578	P	6.58837	P	6.99533	P	7.68471	P	7.67602	P	7.53786	P	7.47595	P	6.93585	P	7.53977	P	7.36907
218065_s_at	9.05316	P	8.92432	P	9.07335	P	9.2858	P	9.078	P	9.18878	P	9.0818	P	8.68638	P	9.14441	P	8.89822	P	8.96482	P	8.71944	P	8.4	P	9.01184	P	8.80405	P	9.20853	P	8.94183	P	9.17063	P	8.96019	P	8.79402	P	8.66853	P	8.93686	P	8.9405	P	8.94957	P	8.80808
218142_s_at	8.4333	P	8.45834	P	8.34158	P	8.80613	P	8.5935	P	8.4751	P	8.60331	P	8.62692	P	8.51798	P	8.31033	P	8.41391	P	8.1227	P	8.34356	P	8.43654	P	8.55189	P	8.60226	P	8.4271	P	8.34088	P	8.57086	P	8.80416	P	8.27386	P	8.56324	P	8.42901	P	8.32855	P	8.09716
218147_s_at	6.36211	P	7.0616	P	6.9493	P	6.94958	P	6.86195	P	6.90567	P	6.93298	P	6.54354	P	7.00001	P	7.02421	P	6.61893	P	8.49346	P	7.00253	P	7.22557	P	6.52433	P	7.19455	P	6.72329	P	7.13415	P	6.87897	P	6.93585	P	7.01326	P	7.45417	P	7.11452	P	7.674	P	7.74193
218193_s_at	6.16066	P	6.8189	P	6.19486	P	6.57257	P	6.43647	P	6.56215	P	6.21533	P	5.82785	P	6.53218	P	6.33906	P	6.1115	P	7.58983	P	6.77465	P	6.89498	P	6.10028	P	6.82702	P	6.79377	P	6.667	P	6.70243	P	6.77526	P	6.50097	P	7.08165	P	6.22921	P	7.36324	P	7.14493
218692_at	6.74904	P	7.19821	P	5.59591	P	6.9189	P	6.62532	P	6.55039	P	6.69656	P	6.10197	P	5.50539	P	5.71364	P	5.84467	P	5.61032	P	5.44543	P	4.78254	P	5.37461	P	6.03443	P	5.84091	P	5.866	P	5.7393	P	6.73581	P	4.34585	P	6.92587	P	6.41476	P	5.92907	P	5.15342
218883_s_at	3.45927	P	4.67388	P	4.19399	P	4.21313	P	3.9697	P	4.3634	P	3.85749	P	4.03335	P	4.78498	P	3.38772	P	3.41865	P	6.71805	P	5.4985	P	4.44439	P	4.49464	P	5.2103	P	5.4406	P	5.10992	P	4.26181	P	4.08024	P	5.56276	P	4.33279	P	4.52459	P	5.81393	P	4.9947
219073_s_at	10.2977	P	10.3575	P	10.1	P	10.3908	P	10.5762	P	10.4401	P	10.2879	P	9.85624	P	9.76003	P	9.66107	P	9.46698	P	9.70977	P	9.6083	P	9.90619	P	10.1455	P	9.59175	P	9.54786	P	10.0256	P	10.1575	P	10.5713	P	9.60754	P	10.5747	P	9.93232	P	10.3502	P	9.40413
219211_at	4.86008	P	4.96195	P	7.25451	P	4.52955	P	4.43498	P	4.25013	A	4.48353	A	4.75732	A	4.5643	A	4.84853	P	8.01041	P	5.73555	P	5.42023	P	7.45839	P	4.21779	A	6.51792	P	7.37019	P	6.02085	P	7.09854	P	5.8162	P	4.46994	A	4.25739	P	5.08763	P	8.65146	P	9.01304
219920_s_at	7.27838	P	7.32113	P	7.65596	P	7.36339	P	7.48045	P	7.46743	P	7.85986	P	7.50517	P	7.84369	P	7.34933	P	7.1353	P	10.0846	P	9.68718	P	8.15082	P	7.38263	P	7.76094	P	8.52601	P	8.23449	P	7.83765	P	8.22178	P	9.3761	P	7.88016	P	7.21043	P	8.89244	P	8.99024
219966_x_at	9.45466	P	9.64785	P	9.20993	P	9.22385	P	9.38077	P	9.10293	P	9.22677	P	9.23178	P	9.61897	P	8.88518	P	9.11891	P	8.6437	P	8.9485	P	9.29814	P	9.06936	P	9.42473	P	9.55834	P	9.4986	P	9.05913	P	9.15474	P	9.01643	P	8.97298	P	9.21026	P	9.20234	P	9.27099
220039_s_at	2.81995	A	2.79761	A	2.92212	A	2.87229	P	2.98815	P	2.78007	A	2.80305	A	3.14445	A	2.92382	A	2.92911	A	2.95256	A	2.81582	A	2.96936	P	2.89045	A	2.85072	A	3.02435	A	3.3065	A	2.98594	P	3.01695	A	3.20036	A	2.96786	M	3.14159	P	3.35284	P	2.99134	A	2.90311
220729_at	2.84762	A	2.98887	A	2.86788	A	2.96186	A	2.93526	A	2.87969	A	2.87517	A	2.9571	A	2.88853	A	2.8723	A	2.83592	A	2.91148	A	2.76373	A	2.83674	P	2.85786	A	2.90406	P	2.69712	A	2.85716	A	2.86678	A	2.82276	A	3.02411	A	2.91481	A	2.91243	A	2.81722	A	2.85958
220988_s_at	5.86863	P	6.41596	P	5.82615	A	5.90877	P	5.5229	P	5.72587	P	5.74318	P	5.56477	A	5.90145	P	5.98553	P	5.97379	P	6.20169	P	5.61291	A	6.37262	P	5.84976	P	6.03657	P	5.91977	P	6.03255	P	6.39262	P	5.96462	P	5.92195	P	5.79424	P	5.94523	P	6.05	P	6.26004
221168_at	2.98133	A	2.9335	A	3.24654	A	2.94596	M	3.00817	M	3.02444	A	2.87211	A	3.05665	A	3.28716	A	3.38673	A	3.06485	A	3.12165	A	3.45801	A	3.11918	A	3.37506	A	3.13041	A	3.16652	P	3.25977	A	2.91264	A	3.01711	A	3.26018	P	3.21455	A	3.13392	A	3.04379	A	3.09721
221824_s_at	9.25783	P	9.47411	P	9.52741	P	9.33308	P	9.26167	P	9.62775	P	9.3452	P	9.41929	P	9.41192	P	9.60946	P	9.18855	P	9.04967	P	9.20845	P	9.42665	P	9.03121	P	9.21453	P	9.315	P	9.34938	P	9.38701	P	9.25033	P	9.02136	P	9.21906	P	9.33665	P	9.38409	P	9.36689
222493_s_at	4.36988	P	4.201	P	4.36534	P	4.18082	P	4.26987	P	4.11043	P	4.28296	A	4.27465	A	4.23477	P	4.60119	P	4.23572	P	5.00567	P	4.57374	P	4.53748	P	4.29082	A	4.27618	A	4.48819	P	4.60679	P	4.12285	P	4.13029	A	4.34964	A	4.2418	P	4.30696	P	4.5	A	4.76658
222993_at	7.00071	P	7.06812	P	6.82596	P	7.14739	P	7.19222	P	7.14752	P	7.0361	P	7.10485	P	7.18991	P	6.70137	P	6.96016	P	8.20256	P	7.36218	P	7.16531	P	7.14472	P	7.16314	P	7.64532	P	6.91616	P	7.38236	P	7.1547	P	7.71454	P	7.34039	P	7.21979	P	7.65066	P	7.58585
223201_s_at	6.29027	P	6.34568	P	6.05145	P	5.92449	P	6.24302	P	6.13166	P	5.7829	P	5.86476	P	5.91907	P	5.84021	P	6.02767	P	5.94568	P	5.88563	P	5.91275	P	5.58969	P	5.80884	P	5.93697	P	5.86482	P	6.32922	P	5.7186	P	5.85124	P	5.70008	P	5.91218	P	5.67291	P	6.03726
224628_at	8.2967	P	8.56425	P	8.20055	P	8.54258	P	8.81879	P	8.81782	P	9.03645	P	8.31478	P	9.04869	P	8.12435	P	8.67825	P	10.3046	P	10.2089	P	8.82034	P	8.56692	P	9.1024	P	9.28714	P	9.00017	P	8.76738	P	9.00273	P	9.56628	P	8.87268	P	8.51702	P	9.34819	P	9.81879
224679_at	7.15701	P	6.957	P	7.30098	P	7.06645	P	6.96696	P	7.11938	P	7.07134	P	6.75977	P	6.8949	P	6.33606	P	6.79017	P	8.60187	P	7.92766	P	7.86312	P	6.94912	P	7.22151	P	7.60615	P	7.39103	P	6.96766	P	7.60024	P	7.39122	P	7.40657	P	7.06283	P	7.55155	P	7.67554
224753_at	4.59107	A	4.41052	A	4.45951	A	4.38837	A	4.23385	A	4.44435	A	4.39494	A	4.16259	A	4.37694	A	4.14583	A	4.43645	A	6.16723	P	4.70344	A	4.89477	A	4.56207	A	4.53728	A	4.89989	A	4.32631	A	4.90511	A	4.58186	A	5.28007	P	4.40233	A	4.08903	A	5.18395	M	5.15356
224827_at	6.77191	P	5.64102	P	6.59335	P	6.97364	P	6.77332	P	6.7386	P	6.78428	P	6.19344	P	6.95652	P	5.79797	P	6.61053	P	6.05671	P	6.2839	P	6.02215	P	6.75449	P	6.73779	P	6.1595	P	6.53743	P	5.93357	P	5.67156	P	6.04393	P	7.104	P	6.50223	P	5.75959	P	5.72341
225069_at	8.58208	P	8.56815	P	8.22673	P	8.71286	P	8.62812	P	8.35895	P	8.65872	P	8.26337	P	8.21738	P	7.83981	P	7.9387	P	8.33301	P	8.34128	P	8.36234	P	7.99888	P	8.56657	P	8.0233	P	8.42363	P	7.96715	P	8.58315	P	7.87482	P	8.50855	P	8.19625	P	8.40839	P	7.90335
225199_at	10.2097	P	10.4662	P	9.5153	P	9.78616	P	10.0975	P	10.134	P	9.94763	P	10.0838	P	9.98397	P	9.75658	P	9.95647	P	9.30525	P	9.11439	P	9.34036	P	9.84358	P	9.86584	P	9.96487	P	9.6172	P	10.141	P	10.0073	P	9.45091	P	10.018	P	9.56559	P	10.0852	P	9.62231
225206_s_at	6.53991	P	6.56335	P	6.76463	P	6.44373	P	6.14031	P	6.499	P	6.12695	P	6.4031	P	6.47362	P	6.88695	P	6.42785	P	6.51528	P	6.69496	P	6.82748	P	6.17467	P	6.55589	P	6.72433	P	6.87647	P	6.54106	P	6.68333	P	6.49849	P	6.36859	P	6.5774	P	6.81627	P	6.90387
225300_at	3.91669	A	4.19757	P	4.24955	P	4.37434	P	4.08797	P	4.27699	P	4.58616	P	4.512	A	4.15994	P	3.78876	A	4.08197	P	5.75945	P	4.98596	P	4.68986	P	4.08908	P	4.35203	P	4.72686	P	4.62879	P	4.68395	P	4.18982	P	4.66796	A	4.89672	P	4.43503	P	4.87305	A	4.82696
225382_at	6.16812	P	7.83743	P	6.88552	P	6.97274	P	6.76414	P	6.91543	P	6.78378	P	6.48686	P	6.7632	P	6.82539	P	6.68459	P	8.24586	P	7.81077	P	6.81702	P	6.02413	P	7.14792	P	7.23898	P	7.33441	P	7.31971	P	7.43035	P	7.7973	P	7.10545	P	7.14305	P	7.01305	P	7.42261
225494_at	8.19433	P	7.33579	P	7.61238	P	7.46726	P	7.75172	P	7.84165	P	7.77225	P	7.63272	P	7.79473	P	7.7466	P	7.47232	P	7.05939	P	7.16422	P	7.45566	P	7.59384	P	7.43461	P	7.6004	P	7.59367	P	7.74448	P	7.92036	P	7.5274	P	7.59337	P	7.49925	P	7.4762	P	7.27202
225588_s_at	6.08863	P	6.50051	P	6.67049	P	6.48831	P	6.33449	P	6.18064	P	6.10031	P	6.15272	P	6.19348	P	6.13464	P	6.17477	P	6.27646	P	6.41317	P	6.40955	P	6.0198	P	5.83659	P	6.14284	P	6.22058	P	6.10753	P	5.79834	P	6.18201	P	6.06845	P	6.01359	P	5.69345	P	5.69281
225613_at	6.60727	P	6.36555	P	6.34461	P	7.11282	P	7.10227	P	6.28661	P	7.07217	P	6.65911	P	5.70882	P	5.95299	P	5.75163	P	5.55856	P	6.94688	P	5.18275	P	6.35656	P	6.36072	P	5.19357	P	6.13121	P	5.61291	P	7.37543	P	5.03785	P	6.55551	P	5.51655	P	6.18705	P	5.31741
225834_at	3.19907	A	3.81797	P	3.55956	A	3.48656	A	3.63802	P	3.3184	A	3.43448	A	3.35033	A	3.58728	P	3.19068	A	3.56119	P	5.77487	P	3.87562	M	3.58824	P	3.21321	A	3.60691	P	3.90859	P	3.68162	P	3.56295	P	3.67334	A	4.11046	P	3.64533	P	3.44195	A	4.16904	P	4.37782
226215_s_at	9.38665	P	9.95315	P	9.46909	P	9.74724	P	9.34212	P	9.41786	P	9.39211	P	9.62902	P	9.22574	P	9.04132	P	9.40977	P	9.04855	P	8.92671	P	9.21969	P	9.31613	P	9.55878	P	9.44157	P	9.38759	P	9.50527	P	9.49591	P	9.25299	P	9.29611	P	9.24779	P	9.3188	P	9.18898
226333_at	6.32626	P	6.18711	P	5.02839	P	6.41843	P	6.84923	P	6.17377	P	6.66592	P	6.07587	P	6.24489	P	6.3147	P	5.51919	P	9.84154	P	8.72657	P	6.28426	P	6.20737	P	6.99222	P	6.69279	P	6.61029	P	6.05844	P	7.25267	P	8.17613	P	7.31887	P	6.33905	P	7.00899	P	7.63916
226402_at	6.29252	P	7.37132	P	7.12902	P	7.11264	P	6.52413	P	7.04909	P	7.11087	P	6.53164	P	6.92696	P	5.9485	P	6.99135	P	6.12513	P	5.50885	P	6.96298	P	6.90305	P	6.96441	P	6.4567	P	7.05455	P	6.68797	P	5.81921	P	5.83389	P	7.03871	P	7.05501	P	6.49541	P	6.31133
226713_at	10.584	P	11.1723	P	9.7837	P	10.3343	P	10.2802	P	10.3924	P	10.3918	P	10.3112	P	9.82961	P	9.73566	P	9.92235	P	9.64859	P	9.71521	P	9.46164	P	9.6857	P	10.1211	P	10.1562	P	9.82893	P	10.4163	P	10.7043	P	10.0034	P	10.3945	P	9.96058	P	10.0397	P	9.64017
226844_at	8.5048	P	9.17913	P	8.68121	P	8.87372	P	8.7056	P	8.60386	P	8.79374	P	8.44758	P	8.6351	P	8.36847	P	8.87119	P	7.74716	P	7.52953	P	8.29704	P	8.45082	P	8.83954	P	8.83893	P	8.44204	P	8.60503	P	8.05522	P	7.87511	P	8.55011	P	8.60001	P	8.0155	P	8.74151
226864_at	4.88429	P	4.92943	P	4.32973	P	4.88988	P	4.93438	P	5.31158	P	4.77726	P	5.0421	P	4.79398	P	3.77337	P	4.56345	P	3.89028	P	4.25469	P	4.71206	P	4.51194	P	4.92885	P	4.77867	P	4.79575	P	5.03468	P	4.7371	P	4.19949	P	5.01798	P	4.81559	P	4.86491	P	4.5308
226982_at	7.14295	P	8.13402	P	6.55471	P	7.13943	P	7.39008	P	7.96617	P	7.8929	P	6.75805	P	7.14846	P	7.12352	P	7.00799	P	9.35096	P	9.07521	P	7.22332	P	7.29139	P	7.86205	P	8.30238	P	8.89011	P	7.42554	P	8.43158	P	8.68684	P	7.93395	P	7.17116	P	8.01407	P	8.93747
227121_at	8.6468	P	8.68594	P	7.87509	P	8.9107	P	8.54759	P	8.68047	P	8.71965	P	8.47086	P	8.17224	P	7.75703	P	8.18586	P	7.5019	P	8.26785	P	7.6408	P	8.36505	P	8.45321	P	8.16208	P	7.65735	P	8.49996	P	9.41283	P	7.82829	P	8.83607	P	8.44369	P	8.27899	P	8.06536
227131_at	7.99993	P	8.21704	P	8.12054	P	7.81338	P	7.88572	P	7.73542	P	7.39387	P	7.66276	P	7.76392	P	7.96949	P	7.50487	P	7.42461	P	7.91261	P	7.66639	P	7.56182	P	7.68221	P	7.64008	P	7.86078	P	7.7706	P	7.59652	P	7.55133	P	7.56536	P	7.58237	P	7.55341	P	7.49868
227730_at	6.30421	A	6.24613	P	6.50395	A	6.09155	A	5.83976	A	6.16527	A	5.82154	A	6.41083	A	6.17526	A	6.09962	A	5.46165	A	5.85769	A	6.13988	A	5.92589	A	5.81048	A	5.88342	A	6.09643	A	5.95747	A	6.38858	P	5.99945	A	5.85412	A	5.98618	A	6.14701	A	5.69533	A	5.86847
228252_at	3.79346	A	3.91668	A	3.59226	A	3.29428	A	3.68578	A	3.53195	A	3.9724	A	3.60101	A	3.79567	A	3.69279	A	3.70694	A	5.3855	P	4.13536	M	3.80134	A	3.53398	A	3.70935	A	3.75091	A	3.81302	A	3.8813	A	3.81014	A	4.28513	A	3.98694	A	3.90106	A	4.01444	M	3.82335
228314_at	5.56129	P	5.54784	P	5.08902	P	5.18428	P	5.60254	P	5.17928	P	5.29789	P	4.82358	P	5.09867	P	5.07173	P	5.46968	P	6.11494	P	5.01108	P	5.54777	P	5.24442	P	5.71255	P	5.78059	P	5.82786	P	5.90383	P	5.37251	P	5.62369	P	5.79834	P	5.3738	P	5.49816	P	5.86524
228544_s_at	8.30804	P	8.16257	P	7.90313	P	8.21709	P	7.95744	P	8.01073	P	7.74734	P	8.02714	P	8.11849	P	7.94414	P	7.95148	P	8.1855	P	7.76465	P	8.35698	P	7.84415	P	7.87187	P	8.06324	P	8.06541	P	7.69923	P	7.62378	P	7.80253	P	7.72837	P	7.7501	P	7.53586	P	7.7291
228714_at	3.23624	A	3.4288	A	3.83652	A	3.60116	A	3.58277	A	3.49568	A	3.70812	A	3.348	A	3.4656	A	3.64954	A	3.90637	A	3.3451	A	3.72225	A	3.45332	A	3.53082	A	3.65893	A	3.89964	P	3.51707	A	3.72802	A	3.7214	A	3.5971	A	3.6365	A	3.7593	A	4.06284	P	4.34991
229429_x_at	10.4969	P	10.3858	P	10.0608	P	10.2396	P	10.4417	P	10.2734	P	10.1681	P	10.1381	P	10.2481	P	9.81474	P	10.1742	P	9.2963	P	9.88045	P	9.96782	P	10.3024	P	10.2389	P	10.0572	P	10.3274	P	9.97814	P	10.6189	P	9.8105	P	10.4195	P	10.062	P	9.82429	P	9.46967
230294_at	3.50121	A	3.70554	A	3.6	A	3.40783	A	3.63528	A	3.45519	A	3.36826	A	3.5919	A	3.91559	A	3.61986	A	3.69063	A	4.05819	A	4.01379	P	3.60425	A	3.82504	A	3.66276	A	3.74458	A	3.89857	A	3.57108	A	3.39881	A	3.69529	A	3.69685	A	3.59657	A	3.79007	A	4.01839
230841_at	3.25606	A	3.20146	A	3.32602	A	3.19453	A	3.23027	A	3.3576	A	3.25789	A	3.57818	A	3.29617	A	3.40869	A	3.43668	P	3.37294	A	3.33161	A	3.45072	A	3.40775	A	3.26504	A	3.26383	A	3.35343	A	3.40428	A	3.16213	A	3.58669	A	3.38752	A	3.27362	A	3.51089	A	3.40204
232628_at	3.24525	A	3.28064	A	3.21744	A	3.25002	P	3.131	A	3.27745	A	3.22322	A	3.33731	A	3.25744	A	3.37235	A	3.48431	A	3.96508	P	3.7768	A	3.43988	P	3.23499	A	3.55746	A	3.10175	A	3.49143	A	2.76945	A	3.43902	A	3.63393	P	3.16005	A	3.29103	A	3.32475	A	3.29789
232759_at	3.92941	P	4.17716	P	3.96828	A	3.99981	P	3.94878	P	4.24597	P	4.24776	P	3.88522	A	4.32224	P	4.42394	P	4.61263	P	4.70153	P	3.4502	A	3.94182	P	4.85282	P	4.28201	P	4.37561	P	4.36659	P	4.19961	P	3.9093	P	3.94186	P	4.68153	P	4.49347	P	4.78104	P	4.81721
234954_at	3.60557	A	3.80383	A	3.78745	A	3.83568	A	3.42221	A	4.43845	A	3.64969	P	3.68787	A	3.80321	A	4.15514	P	3.72648	P	4.17554	A	3.54344	A	3.90213	A	3.73773	A	3.83302	A	3.88216	A	3.76154	P	3.93129	P	3.93695	A	3.91346	P	4.00271	A	3.88598	M	4.51199	P	4.34328
234994_at	3.06926	P	3.18669	A	3.14415	A	3.01587	A	3.57059	P	3.0857	P	3.11814	M	3.13698	A	3.21832	A	2.96558	A	3.1924	A	4.37369	P	3.65261	P	3.11845	A	3.35778	M	3.27178	A	3.2198	A	3.16968	A	3.11114	A	3.62284	P	3.54016	A	3.50424	P	3.17147	A	3.29962	P	3.37257
235248_at	5.06523	A	5.07964	P	5.22479	A	5.07303	P	5.31176	A	5.51478	A	4.86967	A	5.02022	A	5.21292	P	5.01928	A	4.96689	A	4.61306	A	4.86151	A	5.0818	A	5.13226	A	5.28303	P	4.89004	A	5.07908	A	4.82428	A	4.70731	A	4.69129	A	5.17602	P	4.93439	A	5.07503	A	4.93736
235352_at	7.92279	P	8.20865	P	7.8745	P	8.00762	P	7.77626	P	7.95132	P	7.67234	P	7.81564	P	7.58418	P	7.30024	P	7.69059	P	7.85971	P	7.35502	P	7.86861	P	7.58192	P	7.70713	P	7.76647	P	7.8939	P	7.74117	P	7.3086	P	7.46702	P	7.99014	P	7.77892	P	7.80605	P	7.6346
235692_at	7.1558	P	7.2262	P	7.00377	P	7.62754	P	7.58098	P	7.37127	P	7.1309	P	7.52544	P	7.19236	P	7.73759	P	6.77273	P	6.10358	P	7.54324	P	6.64655	P	7.22302	P	7.0668	P	6.80183	P	7.20967	P	7.12574	P	7.43313	P	6.7351	P	7.14806	P	6.85521	P	7.10877	P	6.93784
235749_at	2.80287	A	2.78032	A	2.95921	A	2.74669	A	2.86294	A	2.76281	A	2.81813	A	2.78186	A	2.72162	A	2.73778	A	2.76302	A	3.22631	P	2.90045	A	2.98843	A	2.78531	A	2.86261	A	2.97883	A	3.09743	A	3.01287	A	2.80964	A	2.86929	A	2.92563	A	2.77994	A	2.94663	P	2.8535
235808_at	3.59173	A	3.44896	P	3.67194	P	3.62445	P	3.66178	A	3.29742	P	4.30766	P	3.53606	P	4.09242	P	4.20166	P	3.96664	P	3.31419	A	3.31142	A	3.19211	A	3.66136	P	3.53856	P	3.04915	A	3.19111	A	3.51388	P	3.40441	A	3.41561	P	3.33253	A	3.51501	P	3.51331	P	3.40866
236772_s_at	3.17712	A	3.57386	P	3.69211	P	3.75273	P	3.53488	P	3.90859	P	3.42387	P	3.76762	P	3.68092	P	3.55641	P	3.66558	P	3.29988	P	3.59886	P	3.67358	P	3.3217	A	3.6891	P	3.41687	A	3.38019	P	3.45611	M	3.47661	A	3.04724	A	3.36134	P	3.46753	P	3.35167	A	3.45801
237006_at	7.05239	P	9.08578	P	7.19047	P	7.98588	P	7.42831	P	7.44809	P	7.77583	P	6.98579	P	7.68857	P	8.4713	P	8.40083	P	7.57047	P	7.77583	P	7.33359	P	8.07096	P	8.28238	P	8.20717	P	8.15227	P	8.19984	P	8.41356	P	7.42022	P	7.98534	P	8.14043	P	8.10105	P	8.3766
237145_at	2.84686	A	2.78208	A	2.67065	A	2.59338	A	2.6969	A	2.67316	A	2.88177	A	2.82819	A	2.72437	A	3.08937	A	2.72617	A	3.01696	A	2.77812	A	2.80649	A	2.78427	A	2.75273	A	2.97455	P	2.78141	A	2.98932	A	2.85816	A	2.67582	A	3.14824	A	2.74827	A	2.92359	M	2.84529
237568_at	4.59441	P	4.14616	A	4.45689	A	4.68921	P	4.33578	A	3.99621	A	4.87071	P	4.4223	P	4.40928	M	4.25285	P	4.25285	A	4.328	A	4.21316	A	4.09567	A	4.44308	A	4.15202	A	3.99398	M	4.3134	A	3.76992	P	4.19698	A	4.44987	A	4.14233	A	4.39696	P	4.26927	A	4.16989
238257_at	2.83385	P	3.42446	P	3.07017	P	3.39733	P	3.26601	P	3.17871	P	3.66772	P	3.24545	P	3.2472	P	3.47435	P	3.45556	P	3.16764	P	3.42974	P	3.19913	P	3.50595	P	3.58468	P	3.58543	P	3.5939	P	3.51704	P	3.40236	P	3.2407	A	3.62049	P	3.30128	P	3.58934	P	3.61606
238327_at	5.31501	P	4.72435	P	6.89508	P	4.27602	P	4.6224	P	4.32377	P	4.66123	P	5.02935	M	4.90858	P	4.75378	P	5.57508	P	6.5549	P	7.59958	P	6.33737	P	4.37861	P	5.07644	P	5.93861	P	5.19242	P	5.99777	P	5.68141	P	5.17174	P	4.81146	P	4.54657	M	7.22105	P	7.26067
238523_at	7.75698	P	7.61714	P	7.68497	P	7.964	P	7.59721	P	7.20459	P	7.50863	P	7.32965	P	7.42256	P	7.49453	P	7.21681	P	7.01719	P	7.27163	P	6.99647	P	7.66708	P	7.11711	P	7.39278	P	7.19597	P	7.08571	P	7.65455	P	7.56191	P	7.53513	P	7.78089	P	6.94005	P	6.7565
238679_at	4.00417	A	4.12962	A	4.23592	A	3.95546	A	4.14231	A	3.97605	A	3.82314	A	4.03505	A	4.18616	A	3.98316	A	4.21644	P	4.6767	P	4.11754	A	4.58278	A	4.14698	A	4.08947	A	4.12992	A	4.04789	A	4.18375	A	4.05123	A	4.36028	A	4.24018	A	4.23165	P	4.53444	A	4.45283
238953_at	3.16701	A	3.11083	A	3.05562	A	3.30169	A	3.24952	A	3.00007	A	3.19692	A	3.2644	A	3.28911	A	3.32539	A	3.20341	A	3.41208	A	3.22513	M	3.40358	A	3.32261	A	3.2079	A	3.07157	A	3.29358	A	3.25223	A	3.46847	A	3.20269	A	3.05134	A	3.33114	A	3.33811	P	3.32476
239093_at	3.20845	A	2.98843	A	3.43277	A	3.19135	A	3.1619	A	3.13895	A	3.13365	A	3.37805	A	3.19019	A	3.50934	A	3.23448	A	3.23568	A	3.29512	A	3.47129	A	3.30821	A	3.28157	A	3.18552	A	3.33001	A	3.21724	A	3.05905	A	3.25495	A	3.29154	A	3.35368	A	3.46137	A	3.46309
240118_at	3.66342	P	4.24541	P	3.75872	P	3.44532	P	4.23706	P	4.00966	P	4	P	4.46077	P	4.45744	P	3.71105	P	3.56817	P	7.69983	P	6.55357	P	4.22891	P	4.20964	P	5.41169	P	5.83917	P	5.41534	P	4.12626	P	4.72659	P	6.8554	P	5.23379	P	3.45241	A	6.52137	P	6.81349
241203_at	3.23328	A	3.33403	A	3.73758	A	3.26091	A	3.36977	A	3.08951	A	3.30621	A	3.30432	A	3.20656	A	3.46658	P	3.28136	A	3.57326	A	3.2629	A	3.40262	A	3.38463	A	3.45481	A	3.27475	A	3.5308	A	3.3784	A	3.53318	A	3.40251	A	3.43892	A	3.60846	A	3.2237	A	3.43265
242153_at	3.15553	A	3.40616	P	3.32613	P	3.10866	A	3.21876	M	3.26119	P	3.27807	A	2.87644	A	3.42959	P	3.29906	A	3.23335	P	4.21316	P	4.25575	P	3.18967	A	3.11605	A	3.36432	P	3.45446	A	3.63552	P	3.26712	P	3.32337	P	3.39125	A	3.77819	P	3.36194	A	3.44492	P	3.41033
242368_at	3.80663	A	3.63264	A	3.73882	A	3.57319	A	3.84803	M	4.07418	A	4.0087	A	3.65637	A	3.71999	A	3.74817	A	3.59567	A	3.56114	A	3.76368	A	3.61883	A	3.78521	A	3.63228	A	3.62306	A	3.62195	A	3.43237	A	3.45224	A	3.60404	A	3.86082	P	3.43603	A	3.68532	A	3.60266
242457_at	3.18614	A	3.17444	P	3.09897	A	3.23228	P	2.99365	A	2.73707	A	3.12039	P	3.0658	M	3.2081	P	3.04367	P	3.19626	P	3.29785	P	3.04372	A	2.92123	A	3.45483	P	3.34461	P	3.21224	P	3.33073	P	2.97096	P	3.54782	P	3.43618	A	3.45457	P	3.52832	P	3.19108	P	3.36829
242625_at	3.98603	P	3.99315	P	7.9589	P	3.7547	P	4.03633	P	3.83905	P	3.67095	P	3.42943	A	4.13423	P	4.18941	P	8.00423	P	4.22465	P	4.26215	P	7.62198	P	4.00784	P	6.5122	P	7.02346	P	6.1171	P	7.08518	P	4.80663	P	3.65907	P	3.67889	M	4.03706	P	8.42634	P	8.51134
242692_at	3.32242	A	3.02667	A	3.35932	A	3.01465	A	3.23532	A	3.32649	A	3.24353	A	3.37038	A	3.12111	A	3.34638	A	3.33711	A	3.46933	A	3.33432	A	3.20285	A	3.3297	A	3.2619	A	3.48937	A	3.43988	A	3.47166	P	3.2905	A	3.53651	A	3.46005	P	3.14702	A	3.42791	A	3.14994
244418_at	2.95985	A	2.9068	A	3.06464	A	3.04788	P	2.93456	A	2.84454	A	2.89029	P	2.95838	A	3.03743	A	3.03864	A	2.7837	A	2.96942	A	3.00255	A	2.67511	A	2.72406	A	2.89874	A	2.80412	A	2.8945	A	2.89874	A	2.72694	A	2.89563	A	2.7474	A	2.7584	A	2.89917	A	3.01333
60471_at	7.75756	P	7.49518	P	8.10655	P	7.93098	P	7.53508	P	7.48465	P	7.55353	P	7.70077	P	7.95169	P	7.70329	P	7.33105	P	7.23839	P	7.63801	P	7.81778	P	7.76274	P	7.33574	P	7.35186	P	7.31497	P	7.20615	P	6.80781	P	7.36725	P	7.71937	P	7.4063	P	7.53767	P	7.77775
AFFX-HUMISGF3A/M97935_MA_at	6.09471	P	5.56657	P	6.54978	P	5.70762	P	5.40982	P	5.14408	A	5.77506	P	5.45859	P	5.65602	P	5.82961	A	6.79608	P	6.26364	P	6.07417	P	6.05385	P	5.36848	M	6.0859	P	6.93485	P	5.72529	P	7.14239	P	5.96884	P	6.52051	P	5.46841	P	5.68694	P	7.49061	P	7.71038
1559664_at	2.85567	A	2.90444	A	2.77715	A	2.81091	A	2.71481	A	3.09349	A	2.67804	A	2.80277	A	2.82392	A	3.07957	A	2.927	A	2.89256	A	2.86631	A	2.8549	A	3.23681	P	2.80102	A	2.82392	A	2.96593	A	2.80897	A	2.8524	A	3.07644	A	2.93599	A	2.89357	A	2.89903	A	3.05958
225008_at	3.13581	A	3.3134	P	2.94678	A	3.30773	P	3.44212	P	3.04561	P	3.123	P	3.06626	A	3.04078	A	3.00581	A	2.98667	P	2.97993	P	2.9015	A	2.8659	A	3.35275	P	3.05287	A	2.78585	A	3.08921	P	3.08438	A	3.04078	A	3.09422	A	3.21327	P	2.92449	A	2.93431	P	3.02755
230978_at	3.63014	P	3.7132	A	3.53445	A	3.30872	A	3.30656	A	3.70042	A	3.68327	A	3.39127	A	3.43362	A	3.39584	A	3.60224	A	3.38336	A	3.30872	A	3.35048	A	3.44707	A	3.36168	A	3.41687	A	3.60054	A	3.16835	A	3.28812	A	3.35945	A	3.25298	A	3.09651	A	3.46123	A	3.38573
1552579_a_at	3.26889	P	3.25542	A	3.18713	A	3.20069	A	3.02756	A	3.22424	A	3.13709	A	3.28543	A	3.12021	A	3.37301	A	3.2429	A	3.25789	A	3.30891	A	3.25036	A	3.17025	A	3.13041	A	3.31519	A	3.18539	A	3.30567	A	3.46667	A	3.42443	A	3.29539	A	3.44345	P	3.28299	P	3.34914
1552878_at	2.73483	A	2.7131	A	2.83382	A	2.68685	A	2.74688	A	2.78402	A	2.8398	P	2.78052	A	2.86304	A	2.77308	A	2.59542	A	2.4771	A	2.82947	A	2.7802	A	2.61414	A	2.54789	A	2.74225	A	2.75368	A	2.7999	A	2.6767	A	2.74149	A	2.67804	A	2.73955	A	2.72763	A	2.64984
1553133_at	6.48564	P	6.71816	P	6.18115	P	6.87984	P	6.73144	P	6.8904	P	6.5297	P	6.41508	P	6.5399	P	6.04245	P	6.1379	P	5.64202	A	6.24333	P	6.48927	P	6.4022	P	6.52578	P	6.18072	P	7.63814	P	6.75299	P	6.37937	P	5.72104	P	6.22347	P	6.01493	P	7.05061	P	6.21952
1554496_at	3.25077	A	3.39407	A	3.07162	A	3.30129	A	3.335	A	3.45726	A	3.29494	A	3.35996	A	3.23807	A	3.41412	A	3.42282	P	3.2094	A	3.50959	P	3.2515	A	3.43407	A	3.50788	A	3.39881	A	3.43988	A	3.30869	A	3.28067	A	3.38414	A	3.3471	A	3.50106	A	3.47113	A	3.42081
1554516_at	5.12092	A	4.67581	P	4.92222	A	4.80354	A	5.09397	P	4.87355	A	5.13626	P	5.05241	P	5.2044	A	6.03483	P	5.07026	P	5.17319	A	5.07663	P	5.09043	A	5.38542	P	5.02397	M	5.15255	A	5.22139	A	4.81797	A	5.01622	A	5.11145	A	5.14688	P	5.1464	P	5.30601	M	5.48844
1557763_at	2.90529	A	2.96557	A	2.91404	A	2.91529	A	3.08194	A	3.07701	A	2.85318	A	2.73853	A	3.24805	A	3.03331	A	3.11182	A	3.09673	A	3.27485	A	3.05294	A	3.01357	A	3.02428	A	2.98768	A	3.13061	P	3.11013	A	2.92815	A	2.97268	A	3.13393	A	2.92267	A	3.19113	A	3.04205
1559054_a_at	4.5559	A	4.83628	P	4.81708	P	4.76498	P	4.57172	M	4.98026	P	4.89734	P	4.18398	A	4.62927	P	4.93605	A	4.89499	P	5.18072	P	4.75578	P	5.14435	P	5.0133	P	5.23541	P	4.71523	P	5.49628	P	4.44076	A	4.58683	P	4.8418	P	4.95549	P	5.0456	P	4.81306	P	5.10046
1559208_at	2.61935	A	2.86426	A	2.84213	A	2.93787	A	2.8304	A	2.8628	A	2.69674	A	3.19314	A	2.73895	A	2.9829	A	2.8464	A	3.08524	A	3.07215	A	3.10721	P	2.92335	A	2.91544	A	2.98738	A	2.85421	A	2.94119	A	2.87894	A	2.95077	A	2.99084	A	2.99385	A	2.94246	A	2.81073
1560112_at	5.09482	A	4.44641	P	5.49229	P	4.98935	P	5.08875	P	5.09739	P	4.74846	P	5.40183	P	5.24542	A	4.83843	A	5.00918	P	4.96719	P	4.66174	A	5.02581	P	4.68176	P	4.85142	P	5.11688	P	4.93748	P	4.91283	P	4.94061	P	4.97979	P	4.94893	P	4.9146	P	4.58274	A	4.94535
1560707_at	2.91831	A	3.06366	A	2.8367	A	2.88632	A	2.83897	A	2.9432	A	3.07152	A	3.12065	A	3.06718	A	3.21888	A	2.94716	A	3.03073	A	3.12646	A	3.15394	A	3.34914	A	3.00463	A	3.20048	A	2.8484	A	3.34914	A	3.02036	A	3.48897	P	3.22521	A	2.9952	A	3.01409	A	3.03916
1562848_at	3.94575	P	4.07381	P	4.0859	P	4.09867	P	4.09393	P	4.30804	P	4.20029	P	4.29255	P	4.45895	P	3.4198	P	4.14648	P	3.50835	A	3.84481	A	3.96888	P	3.7222	A	4.17946	P	3.90924	P	4.02781	P	3.93097	P	3.9202	A	3.77644	A	4.3535	P	4.6734	P	3.98283	P	4.28873
1563376_at	2.94193	A	2.91063	A	2.7815	A	2.95755	P	2.87608	A	2.89092	A	2.98658	A	2.96593	A	2.8732	A	2.79518	A	2.77672	A	2.82316	A	2.94003	A	2.97848	P	2.67068	A	2.88126	A	2.82433	A	2.98056	A	2.73986	A	2.86323	A	2.92484	A	2.78102	A	2.70441	A	2.77202	A	2.72098
1563792_at	5.39386	P	6.24222	P	5.33484	P	5.58213	P	5.36573	P	5.21603	P	5.25383	P	5.76753	P	4.93923	P	4.99112	P	4.76325	P	4.77084	P	5.27529	P	5.02095	P	5.22847	P	5.19349	P	4.71523	P	5.58861	P	4.84417	P	6.12241	P	5.15227	P	5.56696	P	5.55314	P	4.80445	P	4.70427
1565804_at	3.01644	A	3.09352	A	3.20093	A	2.94437	A	3.19833	A	3.27102	A	3.25116	P	3.20716	A	2.91823	A	3.10129	A	3.10664	A	3.555	P	3.60926	P	3.12464	A	3.44599	A	3.24648	A	3.41396	A	3.13298	A	2.85487	A	3.28088	A	3.51182	A	3.37436	P	3.30128	M	3.14571	A	3.36955
1565876_x_at	2.79541	A	2.86806	A	3.08655	A	2.91395	A	2.98162	P	2.86913	A	2.87933	A	2.95449	A	2.90954	A	3.40045	P	2.97019	A	2.73097	A	3.03222	A	2.91168	A	2.89876	A	2.93466	A	2.98196	A	2.94307	A	3.05804	A	3.20593	A	3.0912	A	2.93466	A	3.12674	A	3.28299	P	2.94998
1566598_at	3.02806	A	3.12978	A	3.4544	A	3.03232	A	2.96507	A	3.09763	A	3.10988	A	3.1517	A	3.03957	A	3.21462	A	2.89926	A	3.16573	A	3.30316	A	3.35623	A	3.47235	A	3.51333	P	2.9906	A	3.25548	A	3.03619	A	3.26786	A	3.21099	A	3.14661	A	3.34888	A	3.29901	A	3.2404
1568794_at	2.78167	A	2.81646	A	2.80039	A	2.96163	A	2.84855	A	2.67446	A	2.75355	A	2.71372	A	2.73345	A	2.8263	A	2.86883	A	2.8857	A	2.83424	P	2.84495	A	2.83127	A	2.82138	A	3.08898	A	2.92147	A	2.78115	A	2.7707	A	2.81091	A	2.94486	A	2.82076	A	2.77393	A	2.92064
1568923_at	3.35648	A	3.04492	A	3.09984	A	3.20927	A	2.8729	A	3.09574	A	2.9648	A	3.0527	A	2.96272	A	3.12657	A	3.31733	A	3.22888	A	3.22929	A	3.28714	A	3.28417	A	3.17457	A	3.29267	A	2.95854	A	3.31044	P	3.29927	A	3.45344	A	3.08778	A	3.0511	A	3.28038	A	3.09052
1570266_x_at	6.62074	A	7.01179	P	6.70754	A	6.63719	A	6.59122	A	6.99292	A	6.76954	A	6.90466	A	6.89047	A	7.09635	A	6.86988	A	6.85911	A	6.88921	A	7.15766	A	6.92508	A	6.83629	A	6.85724	A	7.26456	A	6.68377	A	6.71618	A	7.18831	P	6.99503	A	6.93864	A	7.40808	A	7.48743
200652_at	10.8691	P	10.5837	P	10.6285	P	10.7403	P	10.7044	P	10.5617	P	10.6616	P	10.6093	P	10.7002	P	10.5948	P	10.4667	P	11.3526	P	11.3581	P	11.1325	P	10.5815	P	10.7705	P	11.0419	P	10.7428	P	10.531	P	10.7851	P	11.224	P	11.0297	P	11.0413	P	10.9269	P	11.0522
200654_at	9.23899	P	9.16777	P	8.85403	P	9.17956	P	8.90629	P	8.73527	P	9.01349	P	9.04447	P	9.05105	P	9.10311	P	8.64819	P	10.8317	P	10.3192	P	9.3475	P	8.73746	P	9.13214	P	9.44497	P	9.12696	P	9.13479	P	9.25252	P	10.5017	P	9.19906	P	8.98384	P	9.65098	P	9.8718
200715_x_at	12.9797	P	12.9926	P	12.7781	P	12.9839	P	12.8887	P	12.8566	P	12.9282	P	12.9054	P	12.8037	P	12.7854	P	12.8372	P	12.8436	P	12.8266	P	12.8148	P	12.8122	P	12.8179	P	12.8713	P	12.7043	P	12.7381	P	13.0537	P	12.7379	P	12.9472	P	12.762	P	12.8694	P	12.8558
200746_s_at	10.1935	P	9.9773	P	9.79683	P	10.1989	P	10.0646	P	9.8637	P	10.1189	P	10.0556	P	10.0932	P	9.98145	P	9.96788	P	9.37973	P	9.87873	P	9.82231	P	9.91883	P	9.97046	P	10.0883	P	10.0557	P	10.1112	P	9.94449	P	9.99668	P	9.86035	P	9.86297	P	9.76117	P	9.9641
200757_s_at	4.85137	P	4.77252	P	5.18045	P	5.00506	P	5.22915	P	5.03254	P	4.9077	P	4.49986	M	5.16708	P	4.41779	P	4.96943	P	5.73483	P	5.76579	P	5.23393	P	5.17196	P	5.12432	P	5.21492	P	4.92097	P	5.33271	P	4.63641	P	5.98519	P	6.12855	P	5.11307	P	5.67505	P	6.1841
200765_x_at	9.07358	P	8.71711	P	8.66589	P	8.66892	P	8.26767	P	8.73493	P	8.75794	P	8.49972	P	8.58718	P	8.03358	P	8.52891	P	8.75885	P	8.31393	P	8.22172	P	7.55994	P	8.4874	P	8.51861	P	8.38232	P	8.51826	P	8.55449	P	8.51621	P	8.96154	P	8.69265	P	8.32686	P	8.49715
200926_at	13.7368	P	13.8639	P	13.756	P	13.8129	P	13.8104	P	13.7649	P	13.754	P	13.7226	P	13.7702	P	13.6879	P	13.771	P	13.6624	P	13.6391	P	13.754	P	13.7493	P	13.8098	P	13.7264	P	13.7436	P	13.7461	P	13.7928	P	13.63	P	13.7042	P	13.8426	P	13.7152	P	13.5574
200968_s_at	10.022	P	8.6557	P	9.14645	P	9.46997	P	10.0139	P	9.72743	P	10.4174	P	10.1684	P	10.115	P	9.52762	P	9.74097	P	11.2413	P	11.6727	P	10.1348	P	9.66201	P	10.4521	P	11.0281	P	9.9788	P	10.2694	P	11.208	P	11.8626	P	10.3784	P	9.51705	P	10.0596	P	10.2358
200970_s_at	8.56392	P	8.79085	P	8.3639	P	8.75022	P	8.80769	P	9.22318	P	8.81348	P	8.46829	P	8.74038	P	8.32988	P	8.74738	P	9.0624	P	8.73229	P	8.92974	P	8.81654	P	8.91467	P	8.90408	P	8.86081	P	8.81115	P	9.07021	P	8.78201	P	8.88682	P	8.86811	P	9.23495	P	9.14017
200984_s_at	6.06192	P	5.77878	P	5.28393	P	5.87226	P	5.71348	P	5.74741	P	6.13961	P	5.45567	P	5.86318	P	4.99259	P	5.98538	P	8.32148	P	6.96964	P	6.69796	P	5.54109	P	5.81907	P	6.39843	P	5.85191	P	5.96771	P	6.5694	P	6.90089	P	6.83491	P	5.42612	P	6.86467	P	7.22999
201001_s_at	7.85999	P	7.92545	P	8.11583	P	8.17672	P	8.53083	P	8.31099	P	8.13481	P	7.9654	P	8.40211	P	8.2165	P	8.28994	P	9.04261	P	9.06059	P	8.34526	P	8.17487	P	8.34605	P	8.33313	P	8.57851	P	8.20288	P	8.34473	P	7.93919	P	8.26451	P	8.29308	P	8.48982	P	8.45734
201170_s_at	6.70869	P	7.19137	P	5.95591	P	6.69494	P	7.55974	P	7.01031	P	6.39355	P	6.63313	P	6.23109	P	7.49805	P	5.65206	P	5.81319	P	5.89418	P	6.32729	P	6.2359	P	6.59805	P	6.04005	P	6.35111	P	5.54186	P	6.02641	P	6.03233	P	6.97181	P	5.9276	P	7.47377	P	5.61281
201313_at	6.75474	P	6.98945	P	6.05082	P	6.62607	P	6.6069	P	6.00445	P	6.32659	P	6.40028	P	5.06494	P	5.8864	P	4.99101	P	6.13057	P	6.36848	P	5.2764	P	5.74183	P	5.6831	P	6.41108	P	5.85965	P	5.44879	P	7.36161	P	5.973	P	6.56804	P	5.8876	P	5.35275	P	4.65039
201361_at	8.62567	P	8.56425	P	8.77309	P	8.71034	P	8.38067	P	8.36739	P	8.37779	P	8.66166	P	8.3711	P	8.01849	P	8.25717	P	7.43822	P	8.33788	P	8.58581	P	8.30687	P	8.27333	P	8.60733	P	8.13025	P	8.47883	P	8.65015	P	8.39199	P	8.18134	P	8.47942	P	8.41144	P	8.4511
201636_at	5.99434	P	6.14698	P	5.87159	P	5.34494	P	5.7152	P	6.24866	P	5.39126	P	5.30368	P	5.5264	P	4.97692	P	5.33779	P	5.004	P	5.00435	P	5.4298	P	5.11263	P	5.54309	P	5.69144	P	5.83563	P	5.94579	P	5.29283	P	5.00654	P	6.38904	P	5.61088	P	4.94277	P	4.53606
201762_s_at	9.79938	P	9.74445	P	10.5128	P	9.74197	P	9.80362	P	9.67308	P	9.68315	P	10.0387	P	9.8187	P	10.0997	P	9.95059	P	11.4442	P	10.6798	P	10.5274	P	9.55941	P	9.87211	P	10.2995	P	10.0103	P	10.064	P	10.1373	P	10.6586	P	9.49225	P	9.70589	P	10.6408	P	10.4917
202040_s_at	9.23893	P	8.95892	P	9.31953	P	9.45721	P	9.80725	P	9.39237	P	9.69236	P	9.30984	P	9.63954	P	9.96054	P	9.52963	P	7.87012	P	9.20887	P	8.4041	P	9.59892	P	9.02	P	9.23808	P	8.87603	P	9.46963	P	9.00459	P	9.02063	P	9.19336	P	9.20918	P	9.04085	P	8.9748
202800_at	3.86573	A	3.57462	A	3.89996	A	3.59744	A	3.47567	A	3.71953	A	3.52533	A	3.63071	A	3.63255	A	4.00398	P	3.42658	A	3.70744	A	4.01067	A	3.64906	A	3.48263	A	3.55861	A	3.36311	A	3.36491	A	3.40385	A	3.41051	A	3.38767	M	3.44258	A	3.25083	A	3.58525	A	3.38473
202969_at	9.23443	P	9.02329	P	8.8977	P	8.93493	P	9.14052	P	9.08894	P	8.95067	P	8.85495	P	8.81323	P	8.81041	P	8.8344	P	7.93031	P	8.13492	P	8.79448	P	8.80607	P	9.11241	P	8.99103	P	9.27403	P	8.81857	P	9.19681	P	8.5682	P	8.97901	P	8.66815	P	8.36928	P	8.14612
203328_x_at	5.40683	P	5.84473	P	5.17852	A	5.20363	P	5.52295	P	5.66882	P	5.28745	P	5.61853	P	5.6604	P	5.50403	P	5.15849	P	6.91705	P	6.27983	P	5.15366	P	5.57096	P	5.75	P	5.92786	P	5.87642	P	5.72066	P	5.80535	P	6.08889	P	6.09941	P	5.37118	P	6.50575	P	6.61767
203362_s_at	3.53547	P	4.05082	P	3.96068	P	3.79596	P	3.86479	P	4.93914	P	3.55117	P	3.54794	P	3.83297	P	3.50306	P	3.66138	P	5.25108	P	3.87057	P	4.79766	P	4.12137	P	4.39789	P	4.12137	P	4.6945	P	4.1135	P	3.9232	P	3.94243	P	4.75726	P	3.83127	P	5.55895	P	5.30677
203605_at	8.772	P	9.05812	P	8.61898	P	9.11815	P	9.01266	P	9.06217	P	9.20614	P	8.60944	P	9.16396	P	7.57854	P	9.19769	P	9.99787	P	9.92766	P	8.58115	P	8.8023	P	9.43187	P	9.48543	P	8.76902	P	9.11363	P	9.28636	P	9.67127	P	9.24098	P	9.18432	P	9.35782	P	9.52348
203669_s_at	7.47125	P	7.24294	P	7.08047	P	7.29093	P	7.06983	P	6.90073	P	6.93974	P	7.04934	P	6.6916	P	6.85039	P	6.556	P	6.68575	P	6.75045	P	6.94585	P	6.77566	P	6.92671	P	7.25193	P	6.68931	P	6.97213	P	7.06741	P	7.04313	P	6.89835	P	6.74807	P	7.14611	P	6.86566
204048_s_at	4.22017	P	3.74172	P	3.89282	P	4.17498	P	4.91578	P	3.5686	P	4.57022	P	4.5885	P	4.59907	P	4.27854	P	3.74301	P	3.84207	P	4.49797	P	3.44104	A	4.2879	P	3.51033	P	3.5341	M	3.18842	A	4.17835	P	4.24266	P	3.65481	A	4.46813	P	3.40805	A	3.84832	P	3.51075
204266_s_at	5.78719	A	5.67344	P	5.53377	P	5.43323	M	5.47723	P	5.52617	A	5.31013	P	5.30959	A	5.31692	A	5.3807	A	5.2996	P	5.27194	P	5.00499	A	5.09497	A	5.38181	A	5.29357	M	5.49305	P	5.06007	A	5.23047	P	5.43459	A	5.44967	A	5.58827	P	5.34556	A	5.3125	A	5.49328
204493_at	4.19241	P	4.1069	P	4.38728	A	4.23951	P	4.62793	P	4.71706	P	4.15942	P	4.70898	P	4.08302	P	4.95492	P	4.26425	P	5.81026	P	5.10659	P	5.60557	P	4.40358	P	4.49168	P	4.70082	P	4.74322	P	4.2221	A	4.10815	A	4.54289	P	4.921	P	4.49889	P	4.48314	P	4.51528
204744_s_at	8.94375	P	9.41594	P	9.12637	P	9.35669	P	9.11295	P	9.09962	P	9.30895	P	9.21185	P	9.11369	P	8.78095	P	9.30707	P	9.78941	P	9.64095	P	8.65639	P	9.07369	P	9.46058	P	9.5243	P	9.3577	P	9.26504	P	9.39282	P	9.47579	P	9.32347	P	9.52163	P	9.68216	P	9.72712
204862_s_at	8.18583	P	8.01763	P	7.70091	P	7.99646	P	8.26484	P	8.05745	P	7.87112	P	7.85164	P	7.7085	P	7.92117	P	7.80181	P	7.5153	P	7.84111	P	8.27519	P	7.86286	P	7.56389	P	7.76985	P	7.97469	P	7.64899	P	7.98818	P	7.63905	P	7.72279	P	7.64196	P	7.83852	P	7.82942
205071_x_at	4.66239	P	4.68155	P	4.17281	A	4.9838	P	4.91849	P	4.80469	A	4.65191	A	4.55452	A	4.82227	P	4.46089	A	4.83175	P	5.0793	P	4.8379	P	5.14133	P	4.54547	A	5.18288	P	5.29034	P	4.67488	A	5.09962	P	4.7858	A	4.87711	A	5.07226	P	5.22601	P	4.67169	P	5.04527
205147_x_at	8.34435	P	8.01869	P	7.85317	P	8.35509	P	8.12889	P	7.54024	P	8.03185	P	8.14561	P	7.3026	P	7.52303	P	7.79364	P	7.81095	P	7.58761	P	8.19618	P	7.41643	P	7.8206	P	8.10149	P	7.25955	P	7.87148	P	7.90575	P	7.83672	P	7.71953	P	7.13743	P	7.8073	P	7.41781
205264_at	3.40923	A	3.97761	A	4.03492	A	4.00812	A	3.64624	A	3.76955	A	3.8879	A	3.92074	A	3.85991	A	4.08765	A	3.95238	A	4.24229	P	3.72111	A	4.97949	P	3.8496	A	3.70084	A	3.90859	A	4.00432	A	4.01026	A	3.93306	A	3.95647	A	4.08818	A	4.37209	P	4.52335	A	4.38007
205909_at	3.37478	A	3.52801	P	3.53527	A	3.68268	P	3.50673	P	3.57823	A	3.41266	P	3.53467	P	3.55446	A	3.10337	A	3.49286	P	4.82842	P	3.58185	P	3.54818	A	3.50908	A	3.68367	P	3.88061	P	3.81852	P	3.37889	A	3.58488	A	3.82101	P	3.71393	P	3.63066	P	4.22868	P	4.08151
206085_s_at	3.54572	A	3.73948	P	3.54049	A	3.70057	A	3.56215	A	3.5511	A	3.63145	A	3.80489	A	3.64038	A	3.41989	A	3.8442	A	3.58194	A	3.73395	A	3.74357	A	3.70733	A	3.76587	A	3.67422	A	3.4376	A	3.7975	A	3.88129	A	3.84758	A	3.70455	A	4.00782	A	3.79777	A	3.90047
206290_s_at	4.26292	P	4.34476	P	3.9026	P	4.55348	P	3.59711	P	4.34962	P	4.1294	P	3.79669	P	3.30282	A	3.40869	A	3.6313	P	3.38946	A	3.04323	A	3.01808	A	4.21441	P	3.53127	P	3.60426	P	3.59395	P	3.51804	A	3.85225	P	4.4139	P	3.98163	P	3.86198	P	3.36662	P	3.65573
206956_at	4.77946	P	4.80123	P	4.80544	P	4.45526	P	4.72848	P	4.32326	P	4.58963	P	4.59033	P	4.72913	P	4.34258	P	4.68194	P	4.78664	P	4.36634	P	5.17009	P	3.49637	A	3.96775	P	4.66389	P	4.60536	P	4.63565	P	4.26871	P	4.05774	P	4.20755	P	4.50592	P	4.09106	P	4.17464
207168_s_at	10.2103	P	10.0797	P	9.80062	P	10.0003	P	9.84655	P	9.91321	P	9.74833	P	9.91673	P	9.83807	P	9.43606	P	10.0042	P	10.3784	P	10.1247	P	9.87893	P	9.55832	P	10.2699	P	10.4478	P	10.0337	P	10.2466	P	10.1055	P	10.2569	P	10.0134	P	10.1558	P	10.0661	P	10.0957
207677_s_at	9.19006	P	8.9267	P	8.58224	P	9.00837	P	9.00633	P	8.55641	P	8.936	P	9.34319	P	8.43126	P	8.66824	P	8.7121	P	8.77853	P	8.72413	P	8.941	P	8.40577	P	8.64071	P	8.9641	P	8.47245	P	8.68064	P	8.54064	P	8.60905	P	8.36193	P	8.21324	P	8.59879	P	8.28217
208447_s_at	5.74129	P	5.99683	P	5.44102	P	5.85277	P	5.94004	P	5.85223	P	5.61451	P	5.74147	P	5.87962	P	5.19655	P	5.61694	P	5.96442	P	5.39136	P	5.90147	P	5.94874	P	5.85333	P	6.29075	P	5.9477	P	6.11799	P	5.96672	P	6.1471	P	5.93906	P	6.10806	P	7.01368	P	6.39419
208740_at	8.78662	P	8.38598	P	7.76538	P	8.7667	P	8.95275	P	8.65717	P	8.79741	P	8.54644	P	8.69103	P	8.29807	P	8.99415	P	7.46912	P	7.81382	P	8.61814	P	8.33572	P	8.68238	P	8.39776	P	8.1491	P	8.04041	P	8.4562	P	7.96542	P	8.70044	P	8.49888	P	8.4548	P	7.99631
208777_s_at	8.17807	P	8.12158	P	7.23731	P	8.48558	P	8.12558	P	7.79115	P	8.18386	P	7.96774	P	8.06771	P	8.11968	P	8.19977	P	8.72375	P	8.45156	P	7.86554	P	8.0531	P	8.24172	P	8.51717	P	7.58824	P	8.22271	P	8.18599	P	8.3486	P	8.42542	P	8.19685	P	8.39491	P	8.28329
209231_s_at	3.91689	A	4.35769	P	4.52158	P	4.17864	P	3.91422	A	4.273	P	4.06389	P	4.44961	P	4.75757	P	4.25285	P	4.15186	P	5.86207	P	4.8257	P	4.35637	P	3.91501	A	4.46218	P	5.09678	P	4.52693	P	4.20828	A	5.08849	P	4.48196	P	4.51481	P	4.6188	P	5.23339	P	5.2885
209263_x_at	4.96673	P	4.67573	P	4.76975	A	4.55538	P	4.54155	P	4.34945	A	4.72858	A	4.72879	A	4.48881	A	4.767	A	4.73211	P	4.75341	A	5.14129	A	5.11151	P	4.72284	A	4.88713	M	5.01642	A	4.72548	A	4.82448	P	4.81927	A	5.07631	A	4.50598	A	4.601	A	4.87588	P	4.65226
209724_s_at	7.40547	P	7.9927	P	7.69367	P	7.72947	P	7.67771	P	7.70289	P	7.4824	P	7.39337	P	7.80906	P	6.63337	P	7.66282	P	6.79893	P	6.71146	P	7.44833	P	7.36279	P	7.94238	P	7.61399	P	7.83188	P	7.49721	P	7.50427	P	7.2385	P	7.50502	P	7.61643	P	7.23548	P	7.1842
209739_s_at	6.78094	P	6.18638	P	6.4639	A	5.95223	P	6.48444	P	6.30366	M	5.85763	A	6.56077	A	6.5468	P	6.32919	P	6.46957	P	7.06435	P	6.68586	P	7.18559	P	6.25269	A	7.1576	P	6.84397	P	6.82347	A	6.43241	P	6.52609	P	6.63874	P	7.11252	P	6.53031	P	6.3734	A	6.54289
210357_s_at	5.25453	A	4.98266	A	5.2857	A	4.98798	A	5.03902	A	5.28334	A	5.10274	A	5.26133	A	5.16564	A	5.08716	A	5.05389	A	5.91934	P	5.81903	P	5.35763	A	5.17176	A	5.18615	A	5.26038	A	5.50008	A	5.08515	A	5.58066	A	5.68795	P	5.28453	P	5.0805	A	5.91034	A	6.18359
210567_s_at	5.85006	P	6.28643	P	6.16957	P	6.15018	P	5.80961	P	6.11193	P	5.81212	P	5.6946	P	6.06995	P	5.47055	P	5.95546	P	5.72553	P	5.19944	P	5.74162	P	6.02484	P	6.00804	P	5.91377	P	5.34856	P	5.60762	P	5.14398	P	5.38472	P	6.33415	P	6.04817	P	5.96182	P	5.70275
210571_s_at	3.56701	P	3.98266	P	3.28096	A	3.65648	P	3.70673	A	3.39201	P	3.42886	P	3.26018	A	3.62766	P	3.19275	A	3.57424	P	4.45833	P	3.66369	A	3.39144	A	3.77772	P	3.88059	P	4.27454	P	3.2272	A	4.29583	M	4.1039	P	4.1821	P	4.35928	P	4.06306	P	3.71747	P	3.96005
211641_x_at	7.27957	P	6.81944	P	5.98444	P	6.92835	P	7.18743	P	6.88495	P	7.60938	P	7.00993	P	7.39965	P	7.0881	P	7.23682	P	7.27309	A	7.77304	P	7.05968	P	6.90226	M	7.19388	P	8.0107	P	6.56798	P	7.41912	P	7.331	P	8.49607	P	7.31489	P	7.78727	P	7.71045	P	8.05284
212008_at	6.20468	P	5.86611	P	5.5009	P	5.80895	P	6.16166	P	6.15039	P	5.98267	P	5.51515	P	6.3022	P	5.2945	P	6.02088	P	7.24561	P	6.99669	P	5.71713	P	5.46104	P	6.6798	P	7.03027	P	6.17526	P	6.68252	P	5.94249	P	6.8522	P	7.05912	P	6.40387	P	6.64123	P	6.96522
212377_s_at	9.07329	P	9.61938	P	9.50736	P	9.15597	P	8.98334	P	9.34184	P	9.09961	P	9.11596	P	9.17687	P	8.76407	P	8.80856	P	9.04594	P	8.75897	P	8.95527	P	9.28107	P	9.22122	P	8.95779	P	9.10618	P	9.0432	P	8.83138	P	9.1901	P	9.23251	P	9.48811	P	8.65252	P	8.83904
212399_s_at	7.2351	P	7.61684	P	6.95732	P	7.09903	P	7.25197	P	7.18004	P	6.95839	P	6.88391	P	7.04901	P	6.85774	P	6.7173	P	7.20863	P	7.01924	P	6.65903	P	6.93715	P	7.03551	P	7.01159	P	7.33686	P	6.94175	P	7.39683	P	6.44214	P	7.02744	P	6.76095	P	6.61953	P	6.55644
212623_at	5.66133	P	6.50412	P	5.55223	P	6.43866	P	6.44033	P	6.71016	P	6.33024	P	6.11968	P	6.39199	P	5.64528	P	6.90359	P	6.72149	P	6.18185	P	6.15522	P	6.65448	P	6.85814	P	6.75987	P	6.53715	P	6.77779	P	6.2855	P	6.30488	P	6.81466	P	6.557	P	6.75952	P	6.66722
212734_x_at	13.2854	P	13.2679	P	13.4458	P	13.3726	P	13.1729	P	13.2314	P	13.2216	P	13.4744	P	13.2513	P	13.6354	P	13.2151	P	13.3915	P	13.1144	P	13.4291	P	13.3928	P	13.049	P	13.136	P	13.1955	P	12.9545	P	13.1142	P	13.1997	P	13.1205	P	13.1753	P	13.202	P	13.187
212770_at	6.80885	P	6.71727	P	6.6225	A	6.62975	P	7.10918	P	6.7508	P	6.76922	P	6.73482	P	6.60246	M	6.44871	P	6.29706	P	6.32467	P	7.24056	P	6.40157	P	6.83018	P	6.31609	P	6.34389	P	6.56705	A	6.13149	P	7.20596	P	6.26682	P	6.77492	P	6.54208	P	6.68151	P	6.08595
212810_s_at	5.38063	P	5.53768	P	5.32234	P	4.91053	P	5.53648	P	5.47483	P	5.9708	P	4.86916	A	5.24741	P	5.01866	P	4.67381	A	9.20942	P	8.67525	P	5.58753	P	5.06961	P	5.8938	P	6.44538	P	6.02331	P	5.84238	P	6.94217	P	7.52294	P	5.83825	P	4.7781	P	6.42136	P	7.38807
212936_at	6.4959	P	6.98949	P	6.84164	P	6.99384	P	6.74283	P	6.69102	P	6.57349	P	6.53989	P	6.60994	P	6.36854	P	6.551	P	6.22851	P	6.48999	P	6.63108	P	6.68883	P	6.31316	P	6.37608	P	6.37001	P	6.83172	P	6.85231	P	5.92246	P	6.69757	P	6.54713	P	6.84134	P	6.4407
213129_s_at	6.10584	P	6.36088	P	6.39911	P	6.91052	P	6.55663	P	6.61234	P	6.95376	P	5.68477	P	6.23982	P	5.93793	P	6.86214	P	7.6282	P	6.83505	P	7.1582	P	6.56266	P	6.95791	P	6.45911	P	6.72317	P	6.55713	P	5.92138	P	6.88384	P	7.29883	P	6.9872	P	6.71009	P	7.27527
213296_at	7.61793	P	7.56636	P	7.51828	P	7.71598	P	7.17694	P	6.90276	P	7.19248	P	7.25073	P	7.19653	P	7.26611	P	7.10293	P	6.96069	P	7.45331	P	7.52078	P	7.00065	P	6.8984	P	7.25916	P	7.10352	P	7.17416	P	7.20596	P	7.37059	P	6.84598	P	6.93793	P	6.80837	P	6.85959
213672_at	5.60995	P	7.26076	P	5.79588	P	6.46739	P	5.8651	P	5.73588	P	6.10879	P	5.72008	P	5.4296	P	6.18554	P	5.81159	P	6.51351	P	6.16559	P	6.05451	P	5.7701	P	6.19728	P	6.17276	P	5.8943	P	6.70574	P	6.38641	P	6.29169	P	6.20403	P	6.12976	P	7.01246	P	6.55536
213801_x_at	13.396	P	13.5645	P	13.4952	P	13.6359	P	13.4023	P	13.4801	P	13.3749	P	13.3609	P	13.3984	P	13.415	P	13.3782	P	13.4152	P	13.2388	P	13.5593	P	13.3924	P	13.3682	P	13.3245	P	13.3917	P	13.3511	P	13.3047	P	13.3588	P	13.3841	P	13.4238	P	13.4091	P	13.29
213820_s_at	5.54568	P	6.11836	P	5.56245	M	5.8586	P	5.16394	P	5.67658	P	5.43749	P	5.82843	P	5.47851	P	5.7381	A	4.9111	P	7.20885	P	5.90311	P	5.3671	A	5.9077	P	5.56785	P	6.10344	P	5.65968	M	5.91075	P	6.58986	P	7.19995	P	5.7608	P	5.88461	P	6.30242	P	6.35882
214151_s_at	4.7928	P	5.69134	P	5.15428	P	5.41013	P	5.10071	P	5.35641	P	5.42794	P	5.151	P	5.30266	P	4.67252	M	4.90161	P	6.28522	P	6.10684	P	5.66378	P	5.19406	P	5.58402	P	5.47603	P	5.63232	P	5.46525	P	5.19606	P	5.39584	P	5.83048	P	5.56244	P	5.86141	P	6.09028
214727_at	2.73315	A	2.75176	A	2.60739	A	3.06025	P	2.96909	P	2.74526	M	2.82059	A	2.79903	A	2.76839	A	2.83567	A	2.944	P	2.76709	A	3.06578	A	2.80742	A	2.76875	A	3.00993	A	2.98265	M	2.92189	A	2.87705	M	2.87067	A	2.76476	P	2.87063	A	2.89536	A	3.04043	P	3.03053
214777_at	9.74904	P	8.69243	P	8.0975	P	9.00855	P	9.59101	P	9.27232	P	9.84541	P	9.23564	P	9.73916	P	8.96232	P	9.32099	P	9.59689	P	10.4111	P	9.66606	P	9.2366	P	9.72652	P	10.2428	P	9.12446	P	9.37668	P	9.84164	P	10.5328	P	10.0041	P	9.94983	P	10.9899	P	11.1256
214783_s_at	7.22812	P	6.49432	P	6.96556	P	7.59159	P	7.39002	P	7.10799	P	7.51554	P	6.90902	P	7.11508	P	7.97065	P	7.23559	P	6.24873	P	7.47339	P	6.6647	P	6.75292	P	6.72718	P	6.2503	P	6.89917	P	6.94248	P	6.822	P	6.30906	P	7.14621	P	6.85682	P	6.87285	P	6.12989
215227_x_at	8.73629	P	8.68929	P	8.19744	P	8.6985	P	8.65294	P	8.62105	P	8.57984	P	8.36259	P	8.64269	P	8.06916	P	8.70002	P	9.00296	P	8.61453	P	8.96048	P	8.55327	P	8.94642	P	9.15353	P	8.83749	P	8.74479	P	8.55363	P	8.58571	P	8.85853	P	8.80124	P	8.73909	P	8.75531
215574_at	4.738	P	3.51595	A	3.90911	A	4.456	P	3.66455	A	3.48428	A	4.45364	P	4.19866	A	3.78268	A	3.81448	A	3.36	A	3.83183	A	3.90501	A	3.68296	A	3.58418	A	3.3334	A	3.54129	A	3.82535	A	3.48329	A	3.65135	A	3.32847	A	3.81565	A	3.67294	A	3.51865	A	3.59278
215750_at	3.7735	A	3.99523	P	4.44103	P	4.87664	P	4.06125	P	3.64105	P	4.19842	P	3.9486	P	3.9122	P	4.56135	P	4.3937	P	4.22867	P	4.17564	P	3.65109	P	4.5665	P	4.71686	P	4.24881	P	4.01807	P	4.27885	M	4.33655	P	4.97479	P	4.38839	P	4.45883	P	4.38521	P	4.3671
216044_x_at	7.62817	P	7.82103	P	7.58069	P	7.68099	P	7.88276	P	8.07942	P	7.99218	P	8.04521	P	8.12291	P	7.24144	P	7.84045	P	8.90439	P	8.26387	P	8.12002	P	7.80196	P	8.09204	P	8.41715	P	8.14734	P	8.42153	P	7.94858	P	7.97382	P	8.06987	P	7.89898	P	8.19297	P	8.41849
216542_x_at	6.77103	A	6.46388	A	5.77502	A	6.63767	A	6.8991	A	7.09785	M	7.38608	A	6.92323	A	7.05838	P	6.59994	A	6.95908	A	7.56437	A	7.87928	P	6.48939	A	6.90114	A	6.9813	P	7.73765	P	6.54802	A	7.085	A	7.32015	A	8.55026	P	7.117	M	7.17954	A	7.6213	M	8.34928
217917_s_at	9.25853	P	9.0536	P	9.08034	P	9.09492	P	9.01942	P	9.12151	P	9.26776	P	9.25426	P	9.22547	P	9.25091	P	8.98931	P	10.3153	P	9.49266	P	9.31568	P	8.87057	P	9.19291	P	9.5369	P	9.33528	P	9.20414	P	9.32976	P	9.725	P	9.16696	P	9.23368	P	9.36744	P	9.62246
218354_at	7.82592	P	7.30527	P	7.72522	P	7.09127	P	7.43905	P	7.3745	P	7.08815	P	7.28648	P	7.61091	P	7.80247	P	7.22476	P	8.38228	P	8.01265	P	8.47077	P	7.71582	P	7.45084	P	7.75721	P	7.59934	P	7.496	P	7.53485	P	7.6646	P	7.40321	P	7.56172	P	8.18368	P	7.37899
218606_at	8.82859	P	8.57154	P	8.21943	P	8.60136	P	8.49491	P	8.34177	P	8.48015	P	8.51388	P	8.37443	P	7.84362	P	8.22649	P	8.58831	P	8.67003	P	8.50024	P	8.31758	P	8.40112	P	8.43732	P	8.00345	P	8.25823	P	8.24945	P	8.14328	P	8.35201	P	8.46009	P	8.14851	P	8.25779
218910_at	3.87344	A	3.58427	A	3.75381	A	3.71253	A	3.78649	A	3.47992	A	3.79985	A	3.75166	A	3.8786	A	4.03707	A	3.67572	A	4.49634	P	4.01064	A	3.86708	A	3.55087	A	3.82321	A	3.89815	A	4.09915	A	3.67537	A	3.93156	A	3.89256	A	3.87707	A	3.64671	A	3.9112	A	3.85588
219013_at	7.83812	P	7.62731	P	7.38297	P	7.64451	P	7.75609	P	7.8323	P	7.51378	P	7.13052	P	7.51757	P	7.62776	P	7.5165	P	6.99289	P	7.44751	P	7.41615	P	7.21565	P	7.43029	P	7.22448	P	7.37809	P	7.29171	P	7.77992	P	7.0457	P	7.78167	P	7.50764	P	7.20241	P	7.29164
219246_s_at	6.01968	P	6.2649	P	6.2043	P	6.10604	P	6.00511	P	5.16639	P	5.91105	P	6.10593	P	5.87485	P	5.56759	P	5.77754	P	5.88271	P	5.84069	P	6.08148	P	5.75023	P	5.84502	P	6.18202	P	5.77349	P	6.01408	P	5.84929	P	5.98245	P	5.1995	P	5.36353	P	6.01786	P	5.57698
219288_at	3.49722	A	3.63221	P	3.47853	A	3.59463	P	3.80206	P	3.77161	P	3.40451	P	3.61359	P	3.68898	A	3.29084	A	3.39529	A	3.87878	P	3.99838	P	3.57912	P	3.67722	P	3.97084	P	3.95493	P	4.57299	P	3.07366	A	4.02619	P	3.9587	A	4.57376	P	4.00794	P	4.91804	P	4.07482
220007_at	6.11704	P	6.7619	P	5.9631	P	7.04171	P	5.92851	P	5.96348	P	7.2373	P	5.82728	P	6.67392	P	5.62249	P	5.41443	P	6.10416	P	4.9379	P	5.30555	P	5.73134	P	6.59228	P	5.58147	P	6.04763	P	4.4184	P	6.39855	P	5.23112	P	7.03634	P	6.71972	P	6.46025	P	5.67042
220370_s_at	6.2732	P	6.59433	P	6.78811	P	6.50014	P	6.83792	P	6.24027	P	6.59938	P	6.64817	P	6.18171	P	6.64789	P	7.37872	P	5.81036	P	6.17237	P	6.25114	P	7.1994	P	6.47586	P	6.09731	P	6.19172	P	5.99823	P	6.32621	P	5.86301	P	6.02309	P	5.95829	P	6.36679	P	5.95854
220771_at	2.62071	A	2.73438	A	2.67916	A	2.64211	A	3.04589	A	2.83405	A	2.82264	A	2.65781	A	2.69874	A	3.10797	P	2.78744	A	3.04327	A	2.86987	A	2.85638	A	2.77423	A	2.8046	A	2.95373	A	2.78638	A	2.81234	M	2.77893	A	2.76113	A	2.93466	A	2.78811	A	2.93957	P	2.78532
221297_at	4.611	A	4.43874	A	4.00351	A	4.05184	M	5.29767	P	4.31036	A	5.34865	P	4.69463	A	4.71482	A	4.4551	A	3.91799	A	8.08303	P	7.83214	P	4.81791	A	4.63587	P	4.46401	A	5.62265	P	5.59557	P	5.08901	P	6.5727	P	6.93622	P	5.59404	P	3.96369	A	6.2117	P	6.89491
221706_s_at	6.87106	P	6.63956	P	6.77578	P	7.02754	P	6.92193	P	6.70075	P	6.72325	P	6.8423	P	6.84252	P	6.78138	P	6.70015	P	6.52485	P	6.25886	P	7.38175	P	6.62317	P	6.70244	P	7.0975	P	6.44295	P	6.61962	P	6.59558	P	6.61954	P	6.816	P	6.90675	P	6.37971	P	6.18793
222032_s_at	5.85507	P	5.989	P	6.09798	P	5.69887	P	5.72422	P	6.16246	P	5.87247	P	5.90329	P	5.63796	P	5.96075	P	5.82284	P	5.82752	P	5.67802	P	5.59086	P	6.02376	P	5.64238	P	5.69334	P	6.50031	P	5.71935	P	5.76591	P	5.50179	P	5.49617	P	5.58714	P	5.34505	P	5.51887
222052_at	6.10734	P	6.63162	P	6.63649	P	6.14355	P	6.08775	P	6.52098	P	5.90245	P	6.49915	P	6.37786	P	6.64591	P	6.10849	P	8.36973	P	6.74609	P	6.58354	P	6.34401	P	6.106	P	6.57207	P	6.86366	P	6.58109	P	6.57912	P	7.15676	P	6.26772	P	6.31179	P	6.73265	P	7.21032
222231_s_at	7.58545	P	7.55912	P	7.46372	P	7.43132	P	7.98488	P	7.93663	P	7.84224	P	7.5131	P	7.96705	P	7.858	P	7.26179	P	9.34066	P	9.01725	P	7.9472	P	7.67591	P	7.94228	P	8.35512	P	8.12617	P	7.64056	P	7.92969	P	9.02358	P	8.22928	P	7.31128	P	8.88378	P	8.99595
222272_x_at	3.71722	A	3.71241	A	3.8883	P	3.65072	P	3.65159	A	3.76722	A	3.74843	A	3.74858	A	3.73293	P	3.95726	A	3.77701	A	3.82902	A	3.7723	A	3.74544	M	3.64727	A	3.95621	A	3.72108	P	3.76676	A	3.83036	A	3.93328	A	3.77701	A	3.62596	A	4.07648	A	3.81013	A	3.76804
222385_x_at	4.78449	P	4.79046	A	4.76068	A	4.56865	A	5.01392	P	4.85843	A	5.20252	P	5.22918	A	4.96647	P	3.85325	A	4.1989	A	7.7968	P	7.15606	P	5.27733	A	4.36126	A	5.72811	P	6.98525	P	5.46299	A	5.61801	P	6.03345	P	7.45684	P	5.31131	M	4.0066	A	6.70326	P	7.26439
222710_at	3.79114	A	3.89751	P	3.92708	A	3.59969	A	3.9314	P	4.07598	A	3.74365	P	3.99998	P	3.6001	A	3.86081	A	3.77392	A	4.49289	P	4.28418	M	4.03892	A	4.14509	A	3.81247	A	4.10695	M	3.74889	A	3.96929	P	4.12263	M	4.30803	P	3.95687	A	3.59304	P	4.16394	A	4.24691
222786_at	5.87837	P	5.76591	P	6.62084	P	5.64367	A	6.28477	P	5.45986	A	6.05422	P	5.97721	P	6.21285	P	5.50268	P	6.19719	P	7.33939	P	6.99574	P	6.36419	P	6.22618	A	6.62716	P	6.64355	P	6.65317	P	5.55796	A	5.94363	P	6.59695	P	5.98375	P	5.97946	P	6.73262	P	6.80891
222838_at	5.82267	P	6.03044	P	5.24752	P	5.12063	P	6.31545	P	7.14809	P	6.89503	P	6.59201	P	7.34696	P	5.93793	P	4.27681	P	10.8562	P	9.9731	P	7.17844	P	5.67713	P	7.33319	P	8.14148	P	8.06641	P	6.20173	P	7.54946	P	9.5976	P	7.8137	P	5.61464	P	8.43376	P	9.30794
222876_s_at	5.73227	P	5.33253	P	5.68565	P	5.63237	P	5.22499	A	4.94346	A	5.05671	A	5.97936	P	5.68418	P	5.31278	A	5.17555	P	5.07131	P	5.39954	A	5.36234	P	4.79617	A	5.23453	P	5.11438	A	4.85545	A	5.50308	A	5.07895	A	5.6813	M	5.16526	A	4.89135	A	4.92179	A	5.26366
222985_at	9.44919	P	8.80597	P	9.42026	P	9.54396	P	9.72525	P	9.65297	P	9.8573	P	9.05527	P	9.60089	P	9.28361	P	9.66504	P	10.7648	P	9.96507	P	9.44933	P	9.50625	P	9.55206	P	9.83032	P	9.65365	P	9.45122	P	9.79137	P	10.7486	P	9.81246	P	9.66512	P	9.8539	P	10.2368
223128_at	6.38413	P	6.87854	P	6.30868	P	6.53371	P	6.02855	P	6.22058	P	6.30845	P	6.11364	P	6.15104	P	6.2283	P	6.24881	P	7.35156	P	6.30776	P	6.45051	P	6.03011	P	6.52129	P	6.66165	P	6.40134	P	6.62626	P	6.48788	P	7.05892	P	6.66739	P	6.39254	P	7.16516	P	7.13468
223226_x_at	7.96528	P	7.77951	P	8.16952	P	8.00898	P	7.74758	P	7.68533	P	7.50608	P	8.06423	P	7.58343	P	8.27305	P	7.57321	P	7.10605	P	7.54748	P	8.52528	P	7.52077	P	7.31609	P	7.74369	P	7.94976	P	7.73971	P	7.38766	P	7.70833	P	6.99311	P	7.56524	P	7.38216	P	7.44406
223354_x_at	5.88548	P	6.12834	P	5.84296	P	5.91811	P	6.11673	P	6.05729	P	6.05045	P	5.97209	P	6.17811	P	5.52792	P	5.89874	P	7.70269	P	6.71146	P	6.31593	P	6.12247	P	6.41572	P	6.56085	P	5.73715	P	5.96161	P	6.14245	P	6.95963	P	6.46763	P	6.22808	P	6.12554	P	6.70884
223651_x_at	2.91607	A	3.02538	P	2.89268	A	2.98746	A	2.7328	A	3.34207	P	2.99437	A	2.69859	A	2.88691	A	2.87052	A	3.01333	A	3.2413	A	3.08937	A	3.0786	P	3.12342	A	3.03223	P	3.17397	P	2.96593	A	3.17246	P	3.03647	A	2.93772	A	2.82366	A	3.08035	P	3.33741	P	3.19831
223853_at	2.84227	A	2.75771	A	2.88068	A	3.03827	A	2.803	A	2.99674	A	2.88735	A	2.89344	A	2.98992	A	2.79102	A	2.96388	A	2.98269	A	3.00942	P	3.12553	A	3.10208	A	2.97812	A	2.91438	A	3.32772	P	2.72744	A	2.92102	A	2.99041	A	3.07865	A	3.40566	P	3.08964	P	3.1849
224405_at	3.7206	P	3.93652	P	3.26739	P	2.96593	A	3.5611	P	4.06075	P	2.92266	P	3.23605	A	3.89377	P	4.96548	P	3.56095	P	3.60759	P	4.18143	P	4.32032	P	4.92217	P	3.89468	P	3.76718	P	3.76432	P	3.74119	P	2.79382	P	4.1518	P	3.88272	P	3.62802	P	4.47402	P	4.42301
224451_x_at	10.8999	P	10.7611	P	10.7848	P	10.6612	P	10.3136	P	10.4136	P	10.6426	P	10.3441	P	10.549	P	10.6266	P	9.90074	P	10.2955	P	10.2697	P	10.8729	P	10.1739	P	10.5544	P	10.7359	P	10.4038	P	10.4298	P	9.86353	P	10.3418	P	10.3538	P	10.466	P	9.66586	P	10.4166
224638_at	6.93177	P	7.10251	P	6.9598	P	6.65161	P	6.66602	P	6.74129	P	6.54122	P	6.64836	P	6.49797	P	6.94159	P	6.47573	P	6.74696	P	6.29175	P	6.45088	P	6.55764	P	6.5275	P	6.16145	P	6.96289	P	6.69933	P	6.73313	P	6.42778	P	6.41635	P	6.31901	P	6.45319	P	6.61597
225050_at	9.27808	P	9.68395	P	9.16984	P	9.52509	P	9.22212	P	9.30528	P	9.50378	P	9.23819	P	9.50869	P	8.72526	P	9.46469	P	8.78672	P	8.90826	P	9.39043	P	9.08457	P	9.53038	P	9.32856	P	9.43028	P	8.78781	P	8.77758	P	9.01935	P	9.31742	P	9.19051	P	9.18909	P	9.17518
225147_at	6.4663	P	6.73589	P	6.81867	P	6.30084	P	6.37068	P	6.34833	P	5.96727	P	6.3258	P	6.71906	P	6.51698	P	6.19077	P	5.76637	P	6.09991	P	6.49161	P	6.27969	P	6.27936	P	6.33721	P	6.20615	P	6.92292	P	5.26779	A	6.0256	P	6.37672	P	5.72312	A	5.57607	A	6.17295
225269_s_at	8.03951	P	7.64093	P	7.76838	P	7.77585	P	8.04769	P	7.79351	P	7.85922	P	7.59323	P	7.79734	P	7.6974	P	8.14212	P	6.58488	P	7.32009	P	7.34592	P	7.6811	P	7.70489	P	7.97074	P	7.49185	P	8.00224	P	7.31548	P	7.02878	P	7.81074	P	7.59408	P	7.00548	P	6.93628
225442_at	3.21137	A	3.63573	A	3.53459	A	3.21612	A	3.32189	A	3.38886	A	3.45325	A	3.64562	A	3.54537	A	3.49642	A	3.3337	A	3.82863	A	3.56566	A	3.54412	A	3.47623	A	3.83425	A	3.54253	A	3.59808	A	3.39967	A	3.70518	A	3.71401	P	3.48848	A	3.53907	A	4.01534	M	4.02228
225639_at	9.39252	P	9.36028	P	9.42127	P	9.46272	P	9.50074	P	10.0866	P	9.51129	P	9.83805	P	9.52064	P	8.85015	P	9.28725	P	8.81014	P	8.92063	P	9.50214	P	9.13044	P	9.55407	P	9.15263	P	9.13097	P	9.1261	P	8.67068	P	8.66441	P	9.61486	P	9.94247	P	9.56168	P	9.41803
225799_at	6.384	P	5.87356	P	6.02241	P	5.89531	P	6.61388	P	6.66813	P	6.71324	P	6.6709	P	6.39782	P	6.22522	P	5.17935	P	9.46723	P	8.3362	P	7.0354	P	6.07705	P	7.1607	P	7.49732	P	7.31434	P	6.25696	P	7.66442	P	8.72198	P	7.38158	P	5.57126	P	8.43185	P	8.3307
226065_at	8.1789	P	7.21616	P	9.04432	P	9.40647	P	8.47886	P	7.58024	P	9.10166	P	8.08375	P	9.30529	P	8.00139	P	8.58228	P	7.54085	P	7.98083	P	8.04135	P	8.59088	P	8.02178	P	7.87865	P	6.65815	P	7.92037	P	6.99614	P	7.68219	P	8.1308	P	8.3356	P	7.65739	P	7.99385
226116_at	7.58207	P	7.88066	P	7.82365	P	7.74079	P	7.62799	P	7.66015	P	7.62043	P	7.67861	P	7.63051	P	7.14346	P	7.48401	P	7.45483	P	7.25654	P	7.56711	P	7.68078	P	7.72087	P	7.64783	P	7.5779	P	7.58826	P	7.52431	P	7.29648	P	7.95681	P	7.88272	P	7.41558	P	7.6014
226183_at	6.61617	P	7.30677	P	6.64695	P	6.68064	P	6.61729	P	6.52896	P	6.75519	P	6.6971	P	6.23479	P	5.84823	P	6.38835	P	6.20218	P	6.01538	P	6.55429	P	6.50987	P	6.59087	P	6.80406	P	6.51671	P	6.58319	P	6.67599	P	6.47639	P	6.93181	P	6.66789	P	6.01968	P	6.08214
226251_at	5.63368	P	6.25638	P	5.52906	P	5.79291	P	6.04477	P	5.87995	P	5.74129	P	5.32369	P	5.93664	P	5.69748	P	5.6745	P	4.92833	P	5.03217	P	5.34319	P	5.74465	P	5.57712	P	5.58054	P	5.06427	P	6.03263	P	5.34847	P	4.93498	P	5.63311	P	5.71646	P	5.69723	P	5.64969
226738_at	7.70143	P	8.15097	P	8.06171	P	7.632	P	7.56394	P	7.43224	P	7.55624	P	7.51293	P	7.62033	P	7.73544	P	7.29955	P	7.40658	P	8.13429	P	7.52798	P	7.44713	P	7.39376	P	7.25318	P	7.58502	P	7.31159	P	7.54605	P	7.69552	P	7.35351	P	7.40203	P	7.50048	P	7.58283
226789_at	10.466	P	10.3307	P	9.95527	P	10.2642	P	10.1836	P	10.0839	P	10.4234	P	9.8962	P	10.0675	P	9.46882	P	10.3371	P	9.51908	P	9.90065	P	9.6389	P	9.70031	P	10.4802	P	10.4458	P	9.9617	P	10.1192	P	10.1785	P	9.67428	P	9.86498	P	9.91697	P	9.73786	P	9.6949
227212_s_at	4.89313	A	5.30615	A	4.98779	A	5.07986	P	5.18727	P	5.34034	P	4.91224	A	4.88855	A	4.98024	A	5.32215	A	4.68519	A	7.91842	P	6.47763	P	6.56904	P	4.85654	A	5.15905	P	5.91644	P	6.08898	P	5.34273	P	5.18166	M	6.65699	P	5.24638	P	4.24047	A	6.81162	P	6.99184
227420_at	6.38786	P	6.58574	P	7.0614	P	6.84126	P	6.65237	P	6.70628	P	6.56408	P	6.3378	P	6.15971	P	6.16557	P	6.21894	P	6.33753	P	6.18589	P	6.51176	P	5.98521	P	6.68622	P	6.29236	P	6.46134	P	6.19427	P	6.37855	P	6.08708	P	6.66739	P	6.18385	P	6.73961	P	6.32044
227432_s_at	6.88343	P	6.04008	P	5.68362	P	6.024	P	6.41328	P	5.64172	P	6.47272	P	6.48994	P	6.55098	P	6.18957	P	6.13715	P	7.45182	P	7.49853	P	6.02217	P	6.28457	P	7.03843	P	7.19307	P	6.45503	P	7.09313	P	7.60396	P	8.9986	P	6.21272	P	8.12589	P	6.23545	P	7.10934
227470_at	6.73792	P	6.7669	P	6.83275	P	6.57145	P	6.61852	P	6.76669	P	6.5862	P	6.68567	P	6.63475	P	6.34738	P	6.53452	P	6.74127	P	6.65337	P	6.84267	P	6.60976	P	6.64499	P	6.57909	P	6.67418	P	6.45958	P	6.35569	M	6.43301	P	6.49128	P	6.62194	P	6.58019	P	6.60262
227643_at	3.75471	A	3.61829	A	3.61529	A	3.51572	A	3.76506	A	3.70745	A	3.67332	A	3.83161	A	3.58548	A	3.53245	A	3.48323	A	3.6875	A	3.88366	A	3.55701	A	3.42911	A	3.42107	A	3.47179	A	3.61692	A	3.71672	A	3.79845	A	3.58032	A	3.52681	P	3.44599	A	3.52204	A	3.20104
227673_at	3.48635	A	4.09639	P	3.54274	A	3.57983	A	3.44212	A	3.67923	A	3.52205	A	3.64105	A	3.33832	A	3.30562	A	3.53761	A	3.85694	A	3.48341	A	3.24347	A	3.16911	A	3.42891	A	3.45042	A	3.40103	A	3.61881	P	3.57476	A	3.4261	A	3.22863	A	3.33427	A	3.62023	P	3.25494
227915_at	4.84753	A	4.49703	A	4.56595	A	4.56597	A	4.7859	A	4.2961	A	4.49516	A	5.08754	A	4.84535	A	4.99424	A	4.60204	A	5.42586	P	5.23532	P	4.88116	A	4.51442	A	4.6767	A	4.7281	A	5.10814	A	4.62337	A	4.84097	A	5.64302	P	4.73768	A	4.78586	A	5.06428	A	5.29586
227947_at	3.43907	P	3.95042	P	3.5484	P	3.35824	P	3.39782	P	4.01615	P	3.19424	P	3.11548	A	3.10038	A	3.22629	P	3.09684	P	2.92948	A	3.37398	P	3.50259	P	3.06777	M	3.12763	P	3.02798	A	3.22085	P	3.24792	M	3.03431	P	3.2441	A	3.46414	P	3.14921	P	3.37634	P	2.95167
228155_at	5.30911	P	5.58779	P	5.59106	P	5.28094	P	5.2398	P	5.81072	P	5.19842	P	5.45739	P	5.38619	P	3.83541	P	4.93099	P	3.76018	A	4.0422	A	5.46431	P	5.39045	P	5.5394	P	5.13226	P	5.43261	P	5.43588	P	4.99376	P	5.13834	P	5.88469	P	5.15504	P	5.11311	P	5.18804
228420_at	6.66738	P	6.61172	P	7.07089	P	7.07622	P	6.77353	P	6.94302	P	7.07267	P	6.86547	P	7.00088	P	5.99377	P	6.82159	P	6.62781	P	6.82211	P	6.84715	P	6.58061	P	6.91532	P	6.76481	P	6.82782	P	6.3166	P	6.78057	P	6.18495	P	6.9363	P	7.07959	P	6.64907	P	6.593
228455_at	6.67175	P	7.55627	P	6.29106	P	7.23089	P	7.22378	P	6.85263	P	6.90454	P	6.79497	P	6.93135	P	6.10388	P	6.72181	P	6.23164	P	6.24774	P	5.99196	P	6.82453	P	7.2436	P	6.58967	P	7.1005	P	6.59538	P	6.72301	P	6.37103	P	7.3215	P	6.76935	P	6.18907	P	6.57016
228573_at	6.89238	P	7.63928	P	6.73494	P	7.03009	P	7.38991	P	7.61191	P	7.06161	P	6.85739	P	6.94913	P	6.63024	P	6.4512	P	6.41458	P	6.80337	P	6.94469	P	6.79171	P	6.7276	P	6.67938	P	7.27105	P	7.14133	P	7.14724	P	5.97635	P	7.43372	P	6.39032	P	6.77715	P	6.4793
228759_at	4.84157	P	4.70065	P	4.44399	A	4.5451	M	4.5062	A	4.89384	A	4.63144	P	4.79226	A	4.71405	A	4.66508	A	4.30808	A	5.28343	P	5.43829	M	5.17813	P	4.80256	A	4.70316	A	5.11272	P	5.19457	P	4.61933	A	4.88828	A	5.26819	A	4.74456	M	4.59914	A	5.44272	A	5.5046
228964_at	5.14132	P	5.86614	P	4.39409	P	5.6736	P	6.35491	P	6.2329	P	7.40719	P	5.58265	P	6.47946	P	4.85377	P	5.26139	P	9.43966	P	9.49122	P	5.52296	P	6.2974	P	6.98286	P	7.21269	P	6.87211	P	6.43155	P	8.32044	P	8.60945	P	7.3963	P	6.18388	P	6.99051	P	7.80758
229061_s_at	3.73228	M	3.64787	A	3.84515	P	4.33289	P	4.02754	P	3.63948	P	3.87845	P	4.04505	P	4.08659	P	4.97786	P	3.874	P	3.66463	A	3.76847	M	3.55161	A	3.85325	A	3.5778	A	3.58321	P	3.5415	P	3.66837	A	3.49118	A	3.40844	A	3.55865	A	3.87804	P	3.97301	P	3.55027
229312_s_at	6.57325	P	7.05163	P	7.42092	P	6.76875	P	6.71913	P	6.02867	P	6.6466	P	6.65302	P	6.82425	P	7.24201	P	6.28943	P	7.24599	P	6.43695	P	6.71036	P	6.62253	P	5.70825	P	5.83636	P	6.00903	P	6.4532	P	6.6879	P	6.60936	P	6.60195	P	6.2028	P	6.12279	P	6.08716
230041_at	6.45743	P	6.7884	P	6.59975	P	6.31304	P	6.09259	P	6.18048	A	5.84906	P	6.4459	P	6.08308	P	5.7349	P	5.83266	P	5.65841	M	5.8548	P	6.5864	P	5.73276	A	5.74377	P	6.17077	P	6.17526	P	6.24741	P	5.86518	P	6.02009	P	6.13466	P	6.14515	P	6.41619	P	6.37281
231597_x_at	3.23011	A	3.23795	A	3.43015	A	3.29787	A	3.21141	A	3.16751	A	3.33542	A	3.49921	A	3.31602	A	3.63633	P	3.43652	A	3.30018	A	3.43388	A	3.39358	A	3.45442	A	4.51891	P	3.361	A	3.38386	A	3.75317	A	3.71288	A	3.56719	A	4.20312	P	4.17243	P	3.09417	A	3.13186
231790_at	2.55513	A	2.56067	A	2.64459	A	2.55937	A	2.60952	A	2.69776	A	2.6391	M	2.66172	A	2.63035	A	2.71148	A	2.58013	A	2.76099	A	2.80897	A	2.55522	A	2.77245	A	2.72038	A	2.62786	A	2.72519	P	2.64779	A	2.66662	A	2.5901	A	2.66783	A	2.74688	A	2.691	A	2.64831
231997_at	3.56321	A	3.66397	P	3.73109	A	3.40493	A	3.76076	P	3.50554	A	3.41595	A	3.75985	A	3.48789	A	3.74189	A	3.50511	P	4.14772	M	3.83894	P	3.92328	P	3.64496	P	3.67657	P	3.6901	A	3.81711	A	3.99653	P	3.66266	A	3.74961	P	3.772	M	3.5202	A	3.64153	P	3.69423
232315_at	4.74512	P	4.885	P	5.80767	P	5.36795	P	5.31743	P	5.38674	P	5.24711	P	4.03273	P	5.13196	P	4.07388	P	4.6408	P	4.43765	P	3.68399	P	3.80081	P	4.75086	P	4.83598	P	5.17272	P	4.67332	P	3.83067	P	3.5386	A	4.56022	P	4.40076	P	5.52849	P	6.15378	P	5.25703
233346_at	3.12153	A	2.7431	A	3.00786	A	2.85801	A	2.87843	P	3.02969	A	2.99449	A	3.03212	A	2.95217	A	2.99326	A	2.97501	A	2.73588	A	2.78425	A	2.9126	A	2.96564	A	2.7136	A	2.97491	A	2.79972	A	2.9262	P	2.87992	A	2.8556	A	2.87545	A	2.71766	A	2.82023	A	2.90168
233842_x_at	8.51747	P	7.97815	P	8.0129	P	8.16755	P	8.05994	P	8.16626	P	8.15528	P	8.16343	P	8.22811	P	7.77647	P	8.01966	P	7.97248	P	8.07355	P	8.4838	P	7.94568	P	8.05402	P	8.32742	P	8.25746	P	7.89132	P	7.80835	P	7.91606	P	8.10813	P	7.84131	P	8.03011	P	7.91934
233971_at	3.73584	A	3.52035	A	3.54437	P	3.50696	A	3.59639	A	3.48785	A	3.39765	A	3.83612	A	3.5471	A	3.47381	A	3.55144	A	3.47016	A	3.5564	A	3.5867	A	3.33967	A	3.56842	A	3.44883	A	3.55871	A	3.17092	A	3.4355	A	3.41585	A	3.42415	A	3.25411	A	3.31705	A	3.23948
234208_at	4.00119	A	3.94862	A	4.12952	A	3.73612	A	4.1092	P	4.56655	A	4.02529	A	4.00217	A	3.85006	A	4.25303	A	4.04732	A	4.10138	A	4.31695	A	4.21456	A	4.22145	A	3.91956	A	4.29759	A	4.40396	P	4.10073	A	4.14057	A	3.90485	A	4.16023	A	4.18534	A	4.11943	A	4.14278
234375_x_at	2.88777	A	2.79814	A	3.1605	A	2.90413	A	2.76523	A	3.04218	A	2.82555	A	2.90542	A	2.84501	A	3.04455	A	3.05599	A	2.67453	A	3.08043	A	3.01894	A	2.98946	A	2.9842	A	2.80341	A	3.01247	A	2.95672	A	3.2248	A	2.98332	A	2.99008	A	2.91265	A	3.1657	P	3.2955
234581_at	3.25541	A	2.90805	A	2.79032	A	2.94398	A	2.89042	A	3.02457	P	2.93313	A	2.92332	A	2.89369	A	2.80322	A	2.89536	A	2.99229	A	2.8651	A	2.89455	A	2.8796	A	2.75017	A	2.85741	A	2.79673	A	2.97656	A	3.08919	A	2.7711	A	2.86558	A	2.87365	A	2.7444	A	2.75938
235102_x_at	4.74664	A	3.75016	A	4.50204	P	4.20301	A	4.49178	P	5.02867	P	4.04861	A	4.21698	A	4.31388	A	8.75446	P	4.63362	P	5.33859	P	4.78843	A	4.71998	P	4.23836	A	4.6315	P	4.85612	A	4.90463	P	4.55872	P	4.54106	A	5.02644	P	4.39874	P	4.24588	A	7.45207	P	3.95901
235965_at	4.35988	A	4.82137	P	4.70425	A	4.64436	M	4.92464	A	4.94996	A	5.37949	P	4.48935	A	5.09578	P	4.15316	A	4.19065	A	7.88484	P	7.21564	P	5.52563	P	4.94175	A	5.08392	P	5.49842	P	5.36424	P	4.94774	P	5.68228	P	7.10794	P	5.64565	P	3.95527	A	6.08878	P	7.06869
236291_at	5.4363	P	5.69284	P	5.50936	P	5.03719	P	5.38656	P	5.49798	P	5.42776	P	5.53885	P	5.14516	P	6.3839	P	5.63023	P	5.15317	P	5.78102	P	5.26076	P	5.96689	P	5.69381	P	5.54198	P	6.18467	P	5.12392	P	5.49653	P	5.46224	P	5.85032	P	5.44539	P	6.53236	P	5.85391
236612_at	4.92875	P	4.12073	P	4.56495	A	5.51692	P	5.58722	P	5.41684	P	5.77459	P	4.70128	A	4.73673	P	4.98583	P	4.62077	P	4.48346	A	4.85585	P	3.91411	A	4.89183	P	4.70536	P	4.47261	A	3.73973	A	4.13094	A	4.66033	P	4.38241	A	6.69604	P	4.25992	A	4.4115	P	4.42151
236780_at	4.29571	P	4.22372	P	4.49603	A	4.41953	P	4.20387	P	4.01894	P	4.24016	P	4.47927	A	4.50948	P	3.88784	A	4.40434	P	4.30965	P	4.07343	A	4.17961	P	4.17368	A	4.21328	P	4.27358	A	4.12839	A	4.23835	P	3.90401	A	4.0873	P	3.86082	A	4.51605	A	4.06942	P	4.02685
237066_at	3.3857	P	3.927	P	3.23947	A	3.60856	P	3.78271	P	3.42174	P	3.58943	P	3.10935	P	3.69065	P	2.94712	A	3.342	P	3.08191	M	2.9409	A	3.34779	P	3.38969	P	3.34753	P	2.99801	A	3.65952	P	3.08347	P	3.02738	A	3.03358	A	3.79108	P	3.25739	P	3.23761	P	3.39813
237105_at	2.62571	A	3.11395	P	2.87229	M	2.84279	P	2.83528	P	2.79433	P	2.80745	P	2.87976	P	2.8126	P	2.6973	A	3.22689	P	2.87976	A	2.77727	P	3.08138	P	2.7473	P	3.00005	P	3.25743	P	2.92291	M	3.1466	A	3.07965	P	3.01813	P	2.93157	P	2.84224	A	3.18543	P	3.15557
237210_at	3.72326	P	3.86506	P	3.81621	A	3.87474	M	4.21216	P	3.84673	A	3.76138	M	4.05828	A	4.17966	P	3.6888	A	3.75379	A	3.93393	P	3.82216	A	3.70983	P	3.48432	A	4.02457	P	3.81318	P	3.69953	A	3.7975	P	3.85325	P	3.62802	A	3.71678	P	3.89295	A	3.78049	P	3.86262
238840_at	6.42729	P	6.49432	P	5.88794	P	6.76059	P	6.72848	P	6.66086	P	6.55372	P	6.28753	P	5.81516	P	8.06211	P	6.56406	P	4.77127	P	5.80305	P	5.62938	P	6.06778	P	6.2282	P	6.26855	P	6.01985	P	6.19379	P	6.25375	P	5.68133	P	6.52954	P	5.90789	P	6.12456	P	5.80648
240233_at	3.79268	A	3.67906	A	4.33426	A	3.75628	A	3.99343	P	4.08255	A	3.85989	A	4.11602	A	3.99742	A	4.42435	P	4.02496	A	4.69701	P	4.68826	P	4.30704	P	3.90516	A	4.07119	P	3.96624	A	4.3452	A	3.99715	P	3.85325	A	4.16684	A	4.18088	P	3.81933	A	4.2424	A	4.46472
240319_at	3.66264	A	3.34865	A	3.36999	A	3.41244	P	3.42544	A	3.26974	A	3.56107	P	3.39081	A	3.42829	P	3.63947	A	3.49005	A	3.71028	A	3.76575	P	3.68898	P	3.47623	P	3.76587	P	3.39208	M	3.76902	A	3.45032	P	3.36124	A	3.54772	A	3.43209	A	3.26161	A	3.71537	P	3.51845
241265_x_at	3.00867	A	2.89424	A	2.93555	A	2.76642	A	2.80412	A	2.89358	A	2.8222	A	3.06147	A	2.80734	A	3.10275	A	2.8711	A	2.91889	A	2.88856	A	3.13332	A	3.14063	A	2.97119	A	2.95865	A	2.83664	A	3.13002	A	3.01282	A	3.23619	A	2.9835	A	2.89432	A	3.04379	A	2.96929
242056_at	3.47429	P	3.53226	P	3.50604	P	3.26658	P	3.28027	P	3.57671	P	3.22159	A	3.48793	A	3.23066	A	3.46846	P	3.26575	A	3.21444	A	3.45597	P	3.14979	A	3.13352	A	3.18073	A	3.22279	A	3.22871	A	3.2667	A	3.24207	A	3.13523	A	3.30098	A	3.04047	A	3.29085	P	3.42659
242836_at	3.86073	P	4.80918	P	3.73354	P	3.65089	P	4.00991	P	4.1794	P	3.63125	P	3.88525	P	3.89707	P	4.11344	P	3.41964	P	3.96599	P	4.18391	P	3.55129	P	5.73091	P	3.95935	P	4.88239	P	4.75169	P	5.48111	P	4.69723	P	4.28388	P	4.49639	P	4.14036	P	5.20581	P	4.37043
243281_at	2.8232	P	3.10503	P	2.81777	P	2.92271	P	2.88669	P	2.86658	P	2.77785	P	2.76283	P	2.782	P	2.79511	P	2.90408	P	2.90383	P	2.98073	P	2.98317	P	3.00687	P	2.8653	P	2.93654	P	3.04885	P	2.78659	P	2.89134	P	2.90421	P	3.07292	P	2.9894	P	2.88319	P	2.95284
243580_at	3.0434	A	2.92454	P	3.09241	P	3.05433	P	3.26378	P	3.21293	P	3.15021	P	2.97525	P	2.97258	P	3.14389	P	3.06784	P	3.03725	P	3.30995	P	3.30426	P	3.02182	A	3.046	P	3.09226	P	3.29267	P	3.31926	P	3.05175	P	3.3477	P	3.2079	P	3.31721	P	3.24363	P	3.30284
244023_at	10.1162	P	8.70504	P	9.91307	P	10.5253	P	10.3003	P	10.31	P	10.3618	P	10.106	P	10.1996	P	9.92211	P	10.0532	P	8.48604	P	10.1078	P	9.08466	P	10.2329	P	9.97116	P	9.95999	P	9.8795	P	10.1238	P	9.62801	P	10.1383	P	10.2325	P	9.87134	P	9.57788	P	9.60008
49679_s_at	6.55244	P	6.6151	P	6.67147	P	6.73333	P	6.38634	P	6.40377	P	6.29931	P	6.59677	P	6.32225	P	6.29232	P	6.27846	P	6.72994	P	6.55061	P	6.59285	P	6.33455	P	6.26265	P	6.3173	P	6.33447	P	6.29787	P	6.15241	P	6.50205	P	6.1882	P	6.22876	P	6.327	P	6.60992
64438_at	4.96499	P	5.25101	P	4.77892	P	4.97151	P	4.92464	P	5.0301	P	4.91235	P	5.12374	P	4.79186	A	4.98641	M	4.89541	P	5.38834	P	5.14119	P	5.3182	P	5.15032	P	4.9554	P	5.19955	P	5.05077	P	4.89436	P	5.03349	P	5.12254	P	4.98177	P	5.17941	P	5.2999	P	5.24112
1565825_at	2.97712	A	3.08723	A	3.08707	A	3.12753	A	2.91437	A	3.05253	A	3.02271	A	3.04042	A	2.98772	A	3.50091	A	3.04069	A	2.95706	A	3.05515	A	3.12395	A	3.5794	A	3.14147	A	3.10999	A	3.00872	A	3.22743	M	3.12753	A	3.17001	A	3.28867	P	3.26705	A	2.82185	A	3.1445
204272_at	3.82734	A	4.5419	P	3.47345	A	3.54802	A	3.69051	P	3.60081	A	3.81232	A	3.79818	A	3.84283	P	3.77446	A	3.86744	P	4.2735	P	3.83722	P	3.90028	A	3.82308	A	3.86851	A	4.06047	A	4.13777	A	3.61002	A	3.60976	A	4.12176	P	3.84283	A	3.82168	A	3.86457	A	4.37783
215186_at	3.54966	A	3.2571	A	3.37066	A	3.27832	A	3.49072	P	3.3633	A	3.30417	A	3.07546	A	3.48111	A	3.44017	A	3.30523	A	3.70387	A	3.36242	A	3.58459	A	3.55667	A	3.72109	A	3.53686	A	3.76569	A	3.30417	A	3.57328	A	3.10825	A	3.65367	A	3.4988	A	3.4789	A	3.68813
229140_at	6.02722	A	5.76804	A	6.15296	A	5.72474	A	5.85933	A	5.78417	A	5.65026	A	5.75156	A	5.85388	A	6.17037	P	5.81701	A	5.77645	A	5.92777	A	6.30552	M	6.03022	A	5.91459	A	5.99848	A	6.33588	A	5.56972	A	5.85933	A	5.88944	A	5.89795	A	5.82061	A	6.15206	A	6.27599
237522_at	3.11455	A	3.07843	A	3.11409	A	2.87776	A	2.86182	A	2.83949	A	2.98427	A	2.87839	A	2.8986	A	2.99439	A	3.11409	A	3.1482	A	3.31516	A	3.18438	A	3.0369	A	3.00025	A	3.07339	A	3.05625	A	3.06657	A	3.05081	A	3.29547	P	2.96842	A	3.24843	A	2.95417	A	3.07435
238044_at	5.61697	A	5.01642	M	4.95134	A	4.76965	A	5.33745	P	4.31934	A	5.19949	P	5.70325	P	5.16829	A	4.45544	A	4.92798	A	4.50941	A	5.12844	A	4.73965	A	4.76358	A	4.92958	P	4.76965	A	4.89832	A	4.90338	A	5.51621	P	5.31768	A	4.86569	P	4.92239	A	4.55221	A	4.12024
241279_at	3.29001	A	3.00984	A	3.16677	A	3.03416	A	3.06553	A	3.03616	A	3.15477	A	2.99541	A	3.079	A	2.93348	A	3.07754	A	3.3294	A	3.36966	A	3.2953	A	3.16957	A	3.25573	A	3.19447	A	2.94377	A	3.41338	A	3.22864	A	3.33355	A	3.30147	P	3.16723	A	3.08399	A	3.03616
242082_at	6.01162	P	5.85391	P	5.63632	A	5.78759	P	5.68971	A	5.55498	A	5.80253	A	5.9187	A	6.02654	P	5.64855	A	5.88665	P	6.08202	M	6.01329	P	5.35038	M	5.6064	A	5.37821	A	5.77162	P	5.34454	A	5.30113	A	5.46317	P	5.63632	P	5.52586	A	5.40752	A	5.69997	P	5.30428
1553365_at	2.91369	A	2.88872	A	3.37492	A	2.79315	A	3.00431	A	2.98792	A	2.95265	A	3.08545	A	3.03864	A	3.03331	A	3.14797	A	3.07299	A	3.2549	A	2.95865	A	3.092	A	3.18809	A	2.99542	A	3.0891	A	3.06133	A	3.04589	A	3.17608	A	2.96231	A	3.03378	A	3.06961	P	3.2376
1554691_a_at	3.98745	P	4.20571	P	3.98825	P	4.03213	P	3.99943	P	4.2804	P	4.11832	P	4.25021	P	4.44512	P	4.2432	P	4.26256	P	4.26324	P	4.18847	P	4.4424	P	4.3116	P	4.23772	P	4.38049	P	4.81244	P	4.34209	P	4.13851	P	4.24881	P	4.17876	P	4.1163	P	4.52443	P	4.3487
1554733_at	2.90956	A	2.83811	A	2.76379	A	2.67853	A	2.71058	A	2.84786	A	3.03737	P	2.82102	A	2.92964	A	2.91834	A	2.83846	A	3.24863	P	2.92438	A	2.8314	A	3.03238	P	2.80953	A	3.09964	A	2.93043	A	2.81135	A	3.22664	A	3.20732	A	2.87475	A	2.96602	A	2.87887	A	3.00267
1555305_at	3.17201	A	3.24999	A	3.25743	A	3.26485	A	3.1956	A	3.30322	A	3.19549	A	3.18845	A	3.13482	A	3.54245	A	3.31505	A	3.4634	A	3.15715	A	3.29298	P	3.40423	A	3.30398	A	3.32213	A	3.37283	A	3.53738	A	2.97988	A	3.15147	A	3.14391	A	3.25411	A	3.37227	A	3.32117
1555774_at	2.9225	A	2.96738	A	3.07459	A	2.75374	A	2.99025	P	3.26517	A	3.0542	A	3.02207	A	2.86186	A	2.81674	A	2.87216	A	2.92855	A	3.04076	A	2.96363	A	2.97797	A	2.94918	A	2.89225	A	2.88152	A	2.88847	A	2.94065	A	2.87581	A	2.68167	A	2.79423	P	2.66408	A	2.78986
1556947_at	3.98951	A	3.60537	A	3.79549	A	5.18191	P	4.08557	P	4.01962	A	4.2435	P	4.28878	A	3.81851	A	4.00438	A	3.83217	A	3.95808	A	3.98373	P	3.64981	A	4.06441	A	3.85091	A	3.70345	A	3.64338	A	3.72052	A	3.88702	A	3.70689	A	3.85898	A	3.87645	A	3.68391	A	3.5877
1558719_s_at	5.47769	P	4.70493	P	5.02708	P	4.85932	P	5.12154	P	4.65071	P	4.94741	P	4.82329	P	4.92578	P	6.14868	P	5.69398	P	5.11749	P	4.54712	P	5.33433	P	5.28652	P	5.61714	P	5.78765	P	4.72964	P	5.59768	P	4.9237	A	5.21296	P	4.55882	P	5.26263	P	5.77694	P	5.28025
1559654_s_at	3.18533	A	3.08302	A	3.26792	A	3.17837	A	2.97762	A	3.15545	A	3.41595	A	3.14137	A	3.1917	M	3.39949	A	3.17554	A	3.45263	P	3.06353	A	3.27019	A	3.37617	A	3.19719	A	3.20669	A	3.36374	A	3.19625	A	3.21892	A	2.96363	A	3.44388	P	3.33364	A	3.34986	M	3.46335
1560680_at	4.07695	P	5.31052	P	4.09732	A	5.18658	P	4.19298	P	4.56492	P	4.26126	P	4.62558	P	4.25771	P	4.57401	P	4.77685	P	4.94225	P	4.57922	P	4.53928	P	4.19684	P	5.91458	P	4.81639	P	5.10492	P	5.4059	P	5.39134	P	4.84633	P	4.88717	P	5.01108	P	4.78385	P	4.92706
1560832_at	3.60474	P	3.59742	A	3.67678	A	3.34819	A	3.30656	A	3.59156	A	3.43103	A	3.83552	P	3.65937	A	3.54953	A	3.33768	A	3.32424	A	3.51678	A	3.3838	A	3.49815	A	3.46865	A	3.4553	A	3.48637	A	3.25056	A	3.46631	A	3.46493	A	3.42115	A	3.24417	A	3.39153	A	3.42393
1562408_at	3.18608	A	3.31686	A	3.32451	A	3.43751	A	3.29516	A	3.46161	A	3.5983	A	2.92627	A	3.29568	A	3.64856	A	3.35609	P	3.13844	A	3.62216	A	3.25017	A	3.99976	A	3.46764	A	3.53643	P	3.39558	A	3.68685	A	3.44598	A	3.29649	A	3.38035	A	3.47099	M	3.8913	P	3.6733
1565525_a_at	3.08753	A	3.16383	A	3.04299	A	3.15963	A	3.34678	P	3.2064	A	3.1611	A	3.1279	A	3.17305	A	3.49938	P	3.40229	P	3.05781	A	2.90768	A	3.05387	A	2.88118	A	3.10284	A	3.09702	A	2.67729	A	3.10721	A	3.03731	A	3.05014	A	3.2042	A	2.82507	A	2.84927	A	3.04714
1565830_at	4.34078	P	5.47282	P	4.59355	P	4.68728	P	4.11002	P	4.33332	P	4.06788	P	4.32239	P	4.79837	P	3.62284	P	4.48742	P	4.06257	P	3.94711	P	4.18792	P	3.98119	P	4.73125	P	4.32526	P	4.13039	P	3.85446	P	4.16126	P	4.24551	P	5.28873	P	4.62211	P	3.87487	P	4.05199
1566337_x_at	3.29291	P	3.08663	A	2.76177	A	3.11787	A	3.16928	A	2.79944	A	3.3605	A	2.77493	A	3.29723	M	2.68633	A	3.05076	M	2.50185	A	2.90688	A	2.92713	A	2.86665	A	3.00888	A	2.80906	A	2.95097	A	2.56933	A	2.62324	A	2.83674	A	2.74608	A	2.80015	A	3.09002	A	2.84867
1568752_s_at	2.56776	A	2.51766	A	2.46407	A	2.55798	A	2.61607	A	2.66806	A	2.4367	A	2.73162	P	2.54306	A	2.68776	A	2.54167	A	3.12657	P	2.58849	A	2.79277	A	2.53821	A	2.55522	A	2.92962	P	2.5756	A	2.70474	A	2.491	A	2.98997	A	2.76834	A	2.61148	A	2.68136	A	2.95744
1569796_s_at	3.53994	A	3.59374	P	3.21011	A	3.36991	P	3.48546	A	3.45393	A	3.34807	A	3.35204	A	3.30288	P	3.48658	A	3.12589	A	3.19553	A	3.31992	A	3.38694	A	3.20276	A	3.21543	A	3.32669	A	3.26821	A	3.24692	A	3.36314	A	3.59929	A	3.41546	A	3.0637	A	3.04476	A	3.12898
200599_s_at	10.3941	P	10.7705	P	9.98626	P	10.5455	P	10.6817	P	10.9136	P	10.9151	P	10.4495	P	10.7515	P	10.2322	P	9.9026	P	12.4188	P	12.0979	P	10.6066	P	10.5343	P	11.3418	P	11.6429	P	10.7617	P	11.2027	P	11.4588	P	12.0571	P	11.4472	P	10.4555	P	11.7445	P	12.0182
200712_s_at	7.61074	P	7.56759	P	7.42258	P	7.57323	P	7.76698	P	7.47787	P	7.20257	P	7.29157	P	7.34521	P	7.35295	P	7.34257	P	8.47118	P	8.04122	P	7.71399	P	6.84026	P	7.87348	P	7.85769	P	7.66046	P	7.88547	P	7.48775	P	7.89507	P	7.72286	P	7.60734	P	7.3513	P	7.77113
200735_x_at	13.2283	P	13.2384	P	13.0305	P	13.2211	P	13.1367	P	13.1189	P	13.1256	P	13.1366	P	13.1469	P	12.8307	P	13.1265	P	13.0441	P	12.9711	P	13.0867	P	13.1035	P	13.0765	P	13.2134	P	13.0733	P	13.0334	P	13.1769	P	13.0813	P	13.1871	P	13.2708	P	12.7795	P	12.848
200929_at	8.02207	P	8.20029	P	7.65713	P	8.17247	P	8.01631	P	8.19498	P	8.20002	P	7.79332	P	8.10302	P	7.72889	P	7.91213	P	9.54462	P	8.96123	P	8.25216	P	7.68888	P	8.4475	P	9.07116	P	7.93075	P	8.58051	P	8.59382	P	9.396	P	8.24191	P	7.95739	P	9.05633	P	9.44378
201176_s_at	9.26526	P	9.17307	P	9.35602	P	9.4928	P	9.33749	P	9.36594	P	9.42798	P	9.23359	P	9.34119	P	9.01239	P	9.28145	P	9.87122	P	9.75654	P	9.4188	P	9.1338	P	9.36653	P	9.44305	P	9.26844	P	9.51051	P	9.62004	P	9.45386	P	9.59221	P	9.63988	P	9.44854	P	9.85724
201227_s_at	10.6256	P	10.3606	P	10.5521	P	10.3592	P	10.542	P	10.6176	P	10.4665	P	10.5999	P	10.6144	P	10.622	P	10.3806	P	11.0033	P	10.7814	P	11.0385	P	10.582	P	10.5566	P	10.6935	P	10.6922	P	10.5807	P	10.4896	P	10.8874	P	10.456	P	10.5899	P	10.8792	P	10.7513
201462_at	8.82044	P	8.60061	P	8.444	P	8.95535	P	9.07474	P	8.54655	P	8.74456	P	8.97703	P	8.29027	P	8.50158	P	8.22893	P	8.4294	P	9.07955	P	6.89131	P	8.48335	P	8.0917	P	7.8598	P	8.3889	P	8.24772	P	9.16999	P	8.46729	P	8.74936	P	8.42601	P	8.64974	P	7.7989
201525_at	3.81861	A	3.68473	A	4.18456	A	3.65683	A	3.54309	A	3.68154	A	3.74473	A	3.69151	A	3.84123	A	4.18439	P	3.7045	A	4.79525	P	3.90776	M	3.77002	A	3.76819	A	3.75308	A	3.71645	A	3.76903	A	3.80799	A	4.0006	A	3.71711	A	3.98494	A	3.8859	A	4.02512	A	3.85588
201832_s_at	9.98859	P	9.8422	P	9.42681	P	9.95435	P	9.98557	P	9.9827	P	10.2423	P	9.96354	P	10.0852	P	9.1378	P	10.0647	P	10.6728	P	10.7853	P	9.70858	P	9.8467	P	10.4259	P	10.3721	P	10.1021	P	9.96238	P	10.0578	P	10.6846	P	10.2564	P	10.1667	P	10.1148	P	10.6042
202095_s_at	3.73935	A	3.47202	A	3.72778	A	3.34935	A	3.49159	A	3.5656	A	3.53281	A	3.77031	A	3.70346	A	3.57175	A	3.41439	A	6.15529	P	4.67798	P	3.89771	A	3.55912	A	3.66559	A	4.4857	P	3.90783	A	3.47669	A	3.76735	A	4.14064	A	3.66678	A	3.58897	A	4.13145	P	4.3985
202199_s_at	3.95482	P	4.05222	P	4.13447	P	3.85871	P	4.03148	P	4.036	M	3.97321	P	4.15298	P	4.11568	P	4.52981	P	3.98507	P	4.45123	P	3.98916	P	4.4009	P	4.04762	A	4.18399	P	4.44317	P	4.14079	P	4.14678	P	3.93543	A	3.92597	P	4.07074	P	4.2145	P	4.50154	P	4.56943
202322_s_at	9.03589	P	9.01566	P	9.03816	P	9.15115	P	8.97163	P	9.18435	P	8.99126	P	8.9724	P	9.26701	P	8.622	P	9.03671	P	8.43282	P	8.70093	P	9.39207	P	8.82584	P	9.01512	P	9.20818	P	8.84591	P	8.90574	P	8.68994	P	8.4108	P	9.03924	P	9.10578	P	8.47588	P	8.6667
202329_at	9.59265	P	9.68536	P	10.1677	P	9.64949	P	9.57864	P	9.67593	P	9.53959	P	9.52286	P	9.54955	P	9.78331	P	9.60037	P	9.22172	P	9.53043	P	9.78968	P	9.39101	P	9.47037	P	9.63045	P	9.65002	P	9.37651	P	9.37589	P	9.34581	P	9.11659	P	9.3986	P	9.32537	P	9.57936
202557_at	5.03109	P	5.32945	P	5.46674	P	5.70656	P	5.52832	P	5.86845	P	5.86149	P	5.57518	P	6.12893	P	4.62936	P	5.63267	P	7.33416	P	6.83482	P	5.85785	P	5.27939	P	6.28254	P	6.06316	P	5.57188	P	5.92947	P	5.71872	P	6.25212	P	6.57357	P	5.77784	P	6.63849	P	6.70396
202699_s_at	7.14046	P	7.40176	P	6.89249	P	6.82166	P	6.68382	P	6.18734	P	6.73206	P	6.6971	P	6.43485	P	6.34928	P	6.48708	P	6.94598	P	6.79127	P	6.34676	P	6.21222	M	6.34744	P	6.4202	P	6.69159	P	6.68124	P	6.37952	P	6.38725	P	6.39892	P	6.4694	P	6.39621	M	6.86292
202746_at	5.43589	P	5.49297	P	5.58419	P	3.06025	A	5.40798	P	6.6146	P	3.3185	A	5.80821	P	5.98643	P	4.94718	P	5.94577	P	6.08514	P	5.0387	P	6.56451	P	6.10259	P	6.41507	P	6.4137	P	6.69867	P	5.28727	P	5.54847	P	6.04584	P	6.32096	P	6.25915	P	6.20706	P	6.23392
202826_at	5.13909	P	4.72835	P	4.72536	P	4.73044	P	4.72066	P	4.78294	P	4.92028	P	4.74817	P	4.7109	P	4.96653	A	4.36739	P	4.2021	P	4.28142	P	4.52146	P	4.49394	P	4.59369	P	4.54133	P	4.49831	P	4.77502	P	5.09482	P	4.7015	P	4.78922	P	4.70007	P	4.7601	P	4.72083
202912_at	4.45335	A	3.98745	A	4.47845	A	3.65112	A	4.12506	A	4.17014	A	3.99787	A	3.7535	A	4.10199	P	3.66249	A	4.08835	A	4.31254	P	4.95123	P	5.26721	A	4.14588	A	4.31698	P	5.68558	P	4.48295	A	4.12694	A	4.27652	A	6.61786	P	3.91743	P	4.00394	A	4.76328	P	5.25877
202941_at	8.44194	P	8.48508	P	8.08733	P	8.40102	P	8.19451	P	7.89533	P	7.95997	P	8.39194	P	8.11831	P	7.81371	P	8.37848	P	9.3931	P	8.1764	P	8.70123	P	7.97469	P	8.42894	P	8.82084	P	8.10063	P	8.72974	P	8.64248	P	9.00142	P	8.42691	P	8.55387	P	8.44162	P	8.50179
203092_at	6.71516	P	6.68894	P	6.76114	P	6.56643	P	6.47253	P	6.39891	P	6.64548	M	6.92475	P	6.85107	P	7.15698	P	6.58223	P	7.32201	P	6.92741	P	6.8993	P	6.75836	P	6.79999	P	6.82397	P	6.85401	P	6.79566	P	6.76939	P	7.04145	P	6.60109	P	6.93598	P	6.61961	P	6.70417
203114_at	5.85666	A	5.58419	A	6.22967	A	5.97659	P	5.93463	A	5.77686	A	5.91105	P	6.17805	A	5.91664	A	6.1203	P	6.0756	A	7.10206	P	6.33134	A	6.76242	P	5.89388	A	6.02699	A	6.4124	P	6.03426	A	5.66814	A	5.13659	A	6.35025	A	5.95483	P	5.94942	P	6.86432	P	6.76155
203133_at	10.3157	P	10.4096	P	10.2481	P	10.31	P	10.6504	P	10.684	P	10.552	P	10.401	P	10.5854	P	10.2032	P	9.93104	P	12.0324	P	11.7332	P	11.0396	P	10.3959	P	10.6949	P	10.8963	P	10.9859	P	10.5899	P	10.8716	P	11.6002	P	10.6476	P	10.1886	P	11.3281	P	11.5325
203217_s_at	8.9667	P	9.38776	P	9.08142	P	8.92479	P	9.00186	P	8.94638	P	8.65072	P	8.85913	P	8.61222	P	8.49247	P	8.54643	P	8.79932	P	8.74391	P	8.93521	P	8.53197	P	9.01471	P	8.45961	P	8.97636	P	8.51104	P	8.68425	P	8.42275	P	8.78438	P	8.67057	P	9.00454	P	8.92215
203414_at	8.5114	P	8.80638	P	8.29933	P	8.12244	P	8.01497	P	8.58867	P	7.91486	P	8.13226	P	8.17414	P	7.93891	P	8.43305	P	7.43091	P	7.43671	P	7.65584	P	8.12847	P	8.11428	P	8.24383	P	7.93162	P	8.70679	P	7.656	P	7.74985	P	8.36832	P	8.20629	P	7.84	P	7.7952
203465_at	5.40398	P	4.98899	P	5.53225	P	5.88874	P	5.58617	P	5.90388	P	5.65415	P	5.44707	P	5.63288	P	5.62632	P	5.76196	P	6.38966	P	5.6515	P	6.25866	P	5.80643	P	6.14225	P	5.79391	P	5.45729	P	5.63178	P	5.49126	P	5.33441	P	6.2765	P	6.27691	P	6.4098	P	6.23901
203484_at	7.70217	P	7.7596	P	7.44654	P	7.51421	P	7.6263	P	7.85871	P	7.57776	P	7.63079	P	7.60022	P	7.0142	P	7.54231	P	8.86206	P	8.47534	P	7.87039	P	7.32269	P	8.03169	P	8.47406	P	7.63207	P	7.8189	P	8.13338	P	8.12384	P	8.00472	P	7.49167	P	8.51297	P	8.56922
203560_at	3.82719	P	4.45817	P	4.05774	P	4.45186	P	4.30324	P	4.88295	P	4.08263	P	3.91158	P	4.36586	P	4.00228	P	3.44254	P	7.39493	P	5.35415	P	4.94177	P	3.84548	P	5.00695	P	5.74982	P	4.93747	P	4.46464	P	4.30235	P	6.17524	P	5.6175	P	3.9382	P	6.05681	P	6.22278
203844_at	3.58413	P	3.16278	P	3.16677	A	3.52719	P	3.30651	P	3.47371	M	3.25348	A	3.20747	A	3.22028	P	3.08656	A	3.32454	P	3.44588	P	3.20053	A	3.06565	A	3.3833	P	3.46592	P	3.16333	A	3.15672	A	3.15557	A	3.13654	A	3.03289	A	2.86746	A	3.35237	P	3.11909	A	2.98001
203890_s_at	3.25877	A	3.00198	A	3.16456	A	3.16607	A	3.32211	A	3.44147	P	3.14569	A	3.26769	A	3.26765	A	2.96031	A	2.99091	A	3.20469	A	3.17312	A	3.11345	A	3.07234	A	3.25444	A	3.19947	A	2.98036	A	2.91858	A	2.96616	A	2.94753	A	3.3324	A	3.13332	A	3.18213	A	3.16998
204013_s_at	3.44869	P	2.97004	A	3.21584	A	3.19495	P	3.33959	A	3.41124	A	3.17496	M	3.15508	A	3.4888	A	3.73045	A	3.60213	P	3.42183	A	3.29824	A	3.35638	A	3.247	A	4.13928	P	3.56356	M	3.24241	A	3.37963	A	3.39896	A	3.24198	A	3.52887	A	3.4124	A	3.28241	A	3.4577
204415_at	6.83257	P	5.31474	A	8.19496	P	5.57707	P	6.10423	P	6.12217	P	5.97088	P	6.39696	P	5.83186	P	6.54541	P	8.34014	P	5.69573	P	6.19565	P	6.76165	P	5.597	P	7.53866	P	8.04583	P	6.35801	P	7.67142	P	6.89973	P	6.39433	P	6.1723	P	6.72212	P	9.0116	P	9.03746
204794_at	9.23515	P	9.03023	P	7.44612	P	7.80666	P	8.28766	P	8.50426	P	7.10455	P	8.23633	P	6.79345	P	7.28126	P	5.51432	A	6.1874	A	7.12396	P	7.35055	P	7.27579	P	6.94713	P	6.9646	P	7.3242	P	7.48775	P	7.78506	P	7.33762	P	8.41869	P	6.67289	P	11.2548	P	6.5493
204817_at	4.04731	A	4.06081	A	4.31257	A	3.77239	A	3.72173	A	4.0625	A	4.19068	A	4.14736	A	4.0796	A	4.18315	A	4.07176	A	5.62021	P	4.21474	A	4.0284	A	4.2296	A	4.10604	A	4.15847	A	4.12811	A	4.36843	A	3.8998	A	4.93217	P	3.99324	A	4.3973	A	4.66367	A	4.95754
205225_at	3.87315	P	3.80815	P	3.66115	P	3.95993	P	3.69613	P	3.6259	P	3.64962	P	3.24392	A	3.78333	P	3.84621	P	3.24712	A	4.9306	P	4.56623	P	3.44868	P	3.96888	P	3.72356	M	3.82039	P	4.02003	M	3.76587	M	3.94099	A	4.70629	M	4.41474	P	3.58141	A	4.01208	P	4.48831
205249_at	4.57813	P	4.82671	P	4.16059	A	4.57093	A	4.40798	P	5.72799	P	4.00676	A	4.70746	M	4.21453	A	3.97341	A	4.146	A	3.80416	A	3.96208	A	4.32848	M	4.15911	A	3.80224	P	3.4845	A	4.41807	A	4.35767	A	3.6473	A	3.80081	A	4.99031	M	4.16632	A	6.87772	P	3.67734
205453_at	5.03632	A	4.82162	A	4.97706	A	6.06184	P	5.5515	A	5.70351	M	5.75458	A	5.14667	A	5.91628	P	5.20385	A	6.83615	P	6.05524	A	6.38382	A	6.14127	A	5.81271	A	5.45354	P	6.59293	P	5.7409	A	5.07965	A	5.57896	A	5.973	A	6.11418	P	5.10712	A	5.71814	A	6.80555
205516_x_at	7.39229	P	7.88977	P	7.35491	P	7.51271	P	7.26206	P	7.06124	A	7.05533	P	7.18246	P	7.0008	P	7.01754	P	6.86619	P	7.21757	P	7.43509	P	7.02605	P	7.07998	A	6.83685	P	7.31203	P	6.85426	A	6.71166	P	6.49387	M	7.29299	P	7.06197	P	6.71727	A	6.92587	P	7.20222
205568_at	4.02486	A	3.41197	A	3.22349	A	3.52165	A	3.54253	A	3.25605	A	3.40982	A	3.21575	A	3.55859	A	3.07314	A	3.38414	A	3.85694	A	4.22107	P	4.11939	P	3.66268	A	4.20592	P	3.68234	A	3.66675	A	3.54196	A	3.54464	A	3.51443	A	3.70442	A	3.41559	A	3.55022	A	3.64297
205643_s_at	3.07982	A	3.06126	A	2.89904	A	2.94307	A	2.99983	A	3.08226	A	3.01289	A	2.93534	A	3.06758	A	3.42807	P	3.01183	A	3.07017	A	3.01085	A	3.11528	A	3.07851	A	3.05337	A	2.97811	A	3.12448	A	2.85973	A	3.42857	A	3.08377	A	3.21011	A	3.05629	A	3.15402	A	3.4518
205686_s_at	5.74129	P	6.02964	P	5.85146	P	5.79772	P	6.38337	P	5.92243	P	5.67102	P	5.83797	M	5.93655	P	5.94748	A	5.67387	P	6.26481	P	6.13622	P	6.64608	P	5.37295	A	6.17763	P	6.24119	P	6.42038	P	5.56608	P	6.55032	P	5.8715	P	6.40228	P	6.70793	P	7.05404	P	6.2548
205859_at	11.2028	P	9.94193	P	10.9564	P	10.5399	P	10.9408	P	10.8923	P	10.458	P	11.0765	P	10.9502	P	10.0166	P	10.3512	P	9.31559	P	10.6589	P	10.7327	P	10.8581	P	10.8722	P	10.685	P	10.8823	P	10.6508	P	10.6193	P	10.3237	P	10.448	P	10.9131	P	10.6681	P	10.5332
206034_at	4.61554	A	4.67452	P	4.56665	A	4.62914	A	4.53771	A	4.39344	A	4.52566	A	4.42014	A	4.42567	A	4.66508	A	4.47103	A	4.78022	A	4.61944	M	5.19497	A	4.14579	A	4.45635	A	4.73222	A	4.72786	A	4.83853	A	4.64354	A	4.67848	A	4.78528	A	4.44106	A	4.79753	A	4.51528
206335_at	7.1019	P	7.7823	P	7.40413	P	7.18313	P	6.94572	P	7.10412	P	7.0971	P	6.92874	P	6.94922	P	7.3394	P	7.13943	P	7.42311	P	7.37994	P	7.34877	P	7.06472	P	7.53938	P	7.43677	P	7.61726	P	7.29234	P	7.28959	P	7.20764	P	7.29419	P	7.00298	P	7.78455	P	7.44697
206686_at	4.6163	P	5.47053	P	3.83203	A	4.92487	P	5.05771	P	4.69269	P	5.10396	P	4.40563	M	5.42321	P	5.82293	P	5.12431	P	6.05024	P	5.68751	P	5.01481	P	4.53234	P	5.16259	P	5.28949	P	4.79748	P	5.61291	P	5.39367	P	5.93973	P	5.03209	P	4.50634	M	5.18607	P	5.8402
207169_x_at	5.72874	M	6.07032	P	5.6639	A	5.85189	P	5.20487	P	5.12922	A	5.53195	P	5.89875	A	5.39039	P	5.08662	A	5.30601	P	5.60805	A	5.31506	A	5.60111	P	5.30239	A	5.49575	P	5.53376	P	5.65613	P	5.13284	P	5.81897	P	4.95463	A	5.52591	P	5.24752	A	4.97418	A	5.00497
208698_s_at	7.05165	P	6.8196	P	6.48304	P	7.25949	P	7.07463	P	6.85541	P	7.18464	P	6.81977	P	6.88428	P	6.93876	P	6.8831	P	7.75331	P	7.08637	P	7.09275	P	6.63634	P	7.15622	P	7.55923	P	6.76746	P	7.64334	P	7.29382	P	7.48052	P	7.08224	P	7.4042	P	6.94642	P	7.45393
208805_at	9.98534	P	9.367	P	9.97185	P	9.87827	P	9.72125	P	9.8275	P	9.73129	P	9.87994	P	9.94198	P	9.32788	P	9.76538	P	10.5048	P	10.2953	P	10.6214	P	9.78943	P	10.013	P	10.2509	P	10.2013	P	9.78682	P	9.89261	P	10.4979	P	9.90537	P	9.9263	P	9.97444	P	10.0302
208852_s_at	7.5917	P	6.68547	P	5.5664	P	7.55953	P	7.68113	P	7.53026	P	7.91571	P	6.97757	P	7.31506	P	6.32662	P	7.80434	P	8.15825	P	7.39321	P	5.91956	P	7.09402	P	7.92191	P	8.33791	P	6.44479	P	7.92908	P	8.10535	P	8.53875	P	8.08779	P	8.10892	P	7.8541	P	8.11131
208872_s_at	8.09663	P	8.11453	P	7.78374	P	8.33934	P	8.01735	P	7.95102	P	8.08679	P	8.16167	P	8.27681	P	8.09649	P	7.86418	P	9.84045	P	8.75908	P	8.84433	P	7.84804	P	8.17198	P	8.50963	P	8.24855	P	8.2436	P	8.25678	P	8.74416	P	8.27768	P	7.98432	P	8.64258	P	8.86077
208905_at	10.199	P	10.0788	P	10.1331	P	10.0702	P	10.2887	P	10.7756	P	10.0277	P	10.0934	P	10.2448	P	10.0883	P	9.89928	P	10.9409	P	10.5726	P	10.4766	P	10.0251	P	10.407	P	10.4557	P	10.5387	P	10.3803	P	10.3863	P	10.5449	P	10.6576	P	10.186	P	11.1005	P	10.9555
209138_x_at	13.3708	P	13.1472	P	13.0484	P	13.1689	P	13.2982	P	13.1706	P	13.6492	P	13.3791	P	13.306	P	13.2192	P	13.2324	P	14.1387	P	13.9687	P	13.2641	P	13.0656	P	13.5694	P	13.7453	P	13.369	P	13.5292	P	13.6985	P	14.1386	P	13.5157	P	13.1322	P	14.0399	P	14.0349
209286_at	6.35577	P	7.23395	P	5.76376	P	7.17135	P	6.85326	P	6.4602	P	6.46776	P	5.93451	P	5.47331	P	5.88739	P	5.33539	P	6.71428	P	6.40686	P	5.73874	P	5.09201	A	6.28804	P	5.4558	P	6.08804	P	5.69463	P	6.5693	P	5.69517	P	6.12038	P	5.63937	P	6.22038	P	5.45724
209398_at	5.31621	P	6.62207	P	5.73737	P	5.9477	P	5.34519	P	5.72227	P	6.17138	P	6.47614	P	6.61657	P	6.65197	P	6.64153	P	7.18313	P	5.79202	P	6.83839	P	5.94269	P	6.51204	P	6.48532	P	5.78095	P	6.16086	P	4.7316	P	7.18257	P	5.78355	P	6.68093	P	6.9725	P	6.69013
209439_s_at	7.28448	P	7.7841	P	7.10229	P	7.51924	P	7.20906	P	6.91152	P	7.26681	P	7.25108	P	7.03136	P	7.18628	P	7.14374	P	6.91939	P	6.62362	P	6.91036	P	6.96592	P	7.07223	P	7.23535	P	6.93761	P	7.33617	P	7.20025	P	7.00105	P	7.31723	P	7.13872	P	6.75541	P	6.99782
209532_at	3.36455	A	3.52317	A	3.63065	A	3.40909	A	3.5105	A	3.35489	A	3.62099	A	3.61144	A	3.47249	A	3.8359	A	3.6851	P	3.55266	A	3.67331	A	3.57352	A	3.54655	A	3.55443	A	3.54047	A	3.50742	A	3.58187	A	3.67183	A	3.60021	A	3.61533	M	3.552	A	3.56936	A	3.5757
209771_x_at	11.2688	P	10.7433	P	11.4537	P	11.0297	P	11.1506	P	10.9891	P	11.2557	P	11.2786	P	11.236	P	10.1738	P	11.2665	P	10.0749	P	10.6562	P	11.2087	P	11.0562	P	11.2436	P	10.9703	P	11.2639	P	10.5531	P	10.6256	P	10.5932	P	11.4443	P	11.0921	P	10.7538	P	10.7298
209868_s_at	7.73217	P	8.53777	P	7.49049	P	8.24112	P	7.32922	P	6.56154	P	7.21439	P	7.55212	P	7.36429	P	6.58209	P	7.15898	P	7.33933	P	6.88109	P	7.17451	P	6.60083	P	7.08682	P	7.65659	P	6.36864	P	7.84031	P	7.68247	P	7.08201	P	7.33287	P	7.27871	P	7.1661	P	7.24833
210313_at	6.27016	A	6.26788	P	7.25942	P	6.56231	P	6.51924	P	6.15257	A	6.46696	P	6.98053	P	6.33632	P	5.36397	A	5.8523	P	6.26314	P	6.8348	P	6.85667	P	7.33751	P	6.26546	P	5.63801	P	6.0492	P	5.48558	A	5.13904	A	6.65048	A	6.45886	P	4.96458	A	5.26124	A	5.28072
210564_x_at	5.99337	P	5.34037	P	5.69679	P	5.82785	P	5.99748	P	5.69266	P	5.95767	P	5.65674	P	6.0028	P	5.57212	P	5.68961	P	7.12916	P	6.822	P	5.89932	A	5.82027	P	5.71298	P	6.11857	P	5.89047	P	6.01057	P	6.74224	P	6.70934	P	6.04152	P	5.83608	P	6.46486	P	6.3975
210594_x_at	5.10985	A	5.06313	A	5.23474	A	4.97394	A	5.09381	P	4.86379	A	4.99952	A	4.74365	A	5.07218	A	5.02892	A	4.95277	A	5.51174	P	5.31732	A	5.26186	A	5.03935	A	4.78959	A	5.10551	A	5.12444	A	5.21199	A	5.19062	A	5.68187	P	5.53459	A	4.95096	A	5.49814	P	5.47593
210712_at	2.92119	A	2.90923	A	3.13912	A	2.99067	A	2.80772	A	3.07537	A	2.86557	A	3.03367	A	2.93466	A	2.9478	A	2.9885	A	3.18164	A	2.9235	A	2.97068	A	3.17912	A	2.90811	A	3.23775	A	2.98205	A	3.03891	A	3.15858	A	3.13841	A	3.04961	A	3.04762	P	3.15419	A	3.13038
210754_s_at	9.80503	P	9.27699	P	9.27222	P	10.1823	P	9.78934	P	9.33998	P	9.7592	P	9.74571	P	9.70348	P	9.62679	P	9.56207	P	9.22539	P	9.24417	P	8.70395	P	9.53703	P	9.22996	P	9.39594	P	8.6646	P	10.1504	P	9.70567	P	9.72641	P	9.63701	P	9.43228	P	9.39335	P	9.1738
210800_at	2.69014	A	2.61181	M	2.79914	A	2.75506	P	2.56874	A	2.66123	A	2.70663	A	2.75749	A	2.96593	A	3.16805	P	2.89943	P	2.96066	P	2.72917	A	2.69384	A	2.71438	A	2.90697	P	2.52746	A	2.77471	A	2.87393	P	2.75947	A	2.81091	A	3.01013	P	2.98526	A	2.83542	P	2.9332
210893_at	2.69453	A	2.82136	A	2.71705	A	2.74417	A	2.60749	A	2.92597	A	2.67082	A	2.633	A	2.63608	A	2.65976	A	2.86088	A	2.83071	A	2.868	A	2.74914	A	3.04378	A	2.80618	A	2.73225	A	2.87681	A	2.9386	P	2.9454	A	2.7647	A	2.93214	A	2.82076	A	2.7673	A	2.69314
211073_x_at	13.7734	P	13.7921	P	13.5839	P	13.7461	P	13.6486	P	13.665	P	13.6867	P	13.735	P	13.663	P	13.6344	P	13.6405	P	13.6365	P	13.5691	P	13.5732	P	13.6573	P	13.6701	P	13.6972	P	13.6617	P	13.6863	P	13.7384	P	13.658	P	13.7067	P	13.675	P	13.5138	P	13.524
211406_at	3.50136	P	3.48739	P	4.8476	P	4.59156	P	4.11236	P	3.90136	P	3.61942	P	4.19987	P	3.91123	P	4.56938	P	3.88386	P	5.28786	P	5.38686	P	5.59336	P	4.35782	P	4.11824	P	4.18914	P	4.64727	P	4.0803	P	3.86307	P	4.45447	P	4.24296	P	4.14115	P	4.67143	P	4.2645
211509_s_at	9.82256	P	9.88079	P	10.0214	P	9.68135	P	9.75262	P	9.90081	P	9.7078	P	9.59172	P	9.57106	P	8.83566	P	9.3492	P	9.6052	P	9.39209	P	9.9302	P	9.65038	P	9.67682	P	9.56862	P	9.82854	P	9.65192	P	9.42098	P	9.65273	P	9.78945	P	9.68669	P	9.69877	P	9.61033
211597_s_at	6.18	P	7.72469	P	6.01136	P	6.06255	P	6.89033	P	6.95631	P	5.4676	P	6.97878	P	6.45275	P	7.7919	P	7.98707	P	7.3513	P	6.35908	P	6.70563	P	6.55011	P	7.94434	P	7.0957	P	8.50969	P	5.58802	P	7.58362	P	7.71588	P	8.49669	P	7.58169	P	7.58275	P	4.85676
211936_at	9.40484	P	9.69551	P	9.00027	P	8.98977	P	9.47356	P	9.61742	P	9.29511	P	9.21964	P	9.3772	P	9.21784	P	8.86297	P	11.3875	P	10.8118	P	9.29841	P	9.2474	P	9.4695	P	10.0121	P	9.61431	P	9.71941	P	10.8829	P	10.821	P	10.069	P	9.29586	P	10.5106	P	10.7046
212250_at	7.82054	P	9.20521	P	8.64711	P	8.70246	P	8.77213	P	9.0183	P	8.5281	P	8.37606	P	8.58048	P	8.53731	P	8.45483	P	9.74397	P	9.58429	P	8.90186	P	8.10736	P	8.92419	P	8.95926	P	9.02516	P	9.01849	P	9.03248	P	9.17586	P	9.15518	P	8.59766	P	9.32407	P	9.42113
212378_at	5.80305	P	6.33193	P	6.60854	P	6.56165	P	6.18048	P	6.03077	P	6.49464	P	5.9004	P	6.53096	P	5.83846	P	6.58113	P	7.6844	P	6.67726	P	6.57459	P	6.12017	P	6.56193	P	6.62194	P	6.36864	P	6.40716	P	6.0063	P	6.18145	P	6.96436	P	7.00117	P	6.91485	P	7.15247
212486_s_at	6.11376	P	6.26015	P	6.40667	P	6.29673	P	5.97407	P	6.54538	P	5.91105	P	5.79021	P	6.10041	P	5.39538	P	5.90228	P	5.08277	P	5.32762	P	6.41773	P	6.22653	P	6.16146	P	5.62896	P	5.88426	P	5.96059	P	4.82693	P	5.28272	P	6.50142	P	6.30215	P	5.32809	P	5.48796
212912_at	4.36179	P	5.13358	P	4.64199	A	4.92399	P	4.11982	A	4.51371	P	4.48661	P	3.79623	A	4.1568	A	4.1141	P	4.33161	P	3.70244	A	3.77486	A	3.84198	A	3.85417	A	4.20947	P	4.17829	P	4.44436	P	4.9338	P	3.98687	A	3.79056	A	3.78295	A	4.05774	A	4.86954	P	4.47665
212958_x_at	4.46053	P	4.81584	P	4.7531	P	4.67057	P	4.81432	P	4.30363	M	4.88131	P	4.57983	A	4.54686	P	4.80207	P	4.70614	P	5.74753	P	5.17563	P	4.5447	P	3.67483	A	4.74419	P	4.49609	P	5.1606	P	4.78143	P	5.18302	P	5.13194	P	5.05706	P	4.93658	P	5.23749	P	5.07301
213003_s_at	3.48007	A	3.46826	A	3.31815	A	3.38424	A	3.33194	A	3.43848	A	3.43842	A	3.3158	A	3.13002	A	3.38144	A	3.6385	A	3.64324	A	3.72058	A	3.40463	A	3.56167	A	3.34753	A	3.5687	A	3.58201	A	3.73804	A	3.81961	P	3.92291	A	3.27652	A	3.54612	A	3.37816	A	3.23408
213090_s_at	7.54755	P	8.54157	P	7.93393	P	8.21106	P	7.89314	P	8.05334	P	7.86722	P	7.62054	P	7.85348	P	7.19507	P	7.77215	P	7.9884	P	7.4343	P	7.66661	P	8.07363	P	7.76024	P	7.68329	P	8.00642	P	7.55172	P	6.89253	P	6.84593	P	7.92709	P	7.70599	P	7.49114	P	7.64052
213159_at	5.77467	P	5.79591	P	5.98147	P	5.77374	P	5.57355	P	5.0676	P	5.6622	P	5.81153	P	5.98074	P	6.08016	P	5.7865	P	6.25544	P	6.17784	P	5.17622	P	5.77832	P	5.82835	P	6.29494	P	5.7239	P	6.17134	P	5.83252	P	6.45929	P	5.6385	P	5.95113	P	5.91562	P	6.1458
213689_x_at	7.61398	P	8.00048	P	8.29911	P	8.12836	P	8.35126	P	8.43794	P	8.72237	P	8.22273	P	8.70383	P	7.52443	P	8.22691	P	9.31646	P	8.90777	P	8.74158	P	8.28315	P	8.6656	P	8.85033	P	8.82468	P	8.72611	P	8.08914	P	8.86171	P	8.42684	P	8.3233	P	8.64034	P	8.98829
213890_x_at	13.6315	P	13.7151	P	13.6592	P	13.7643	P	13.6431	P	13.6777	P	13.6568	P	13.6086	P	13.6719	P	13.6614	P	13.5473	P	13.5826	P	13.6212	P	13.7634	P	13.6403	P	13.6307	P	13.5983	P	13.7759	P	13.5986	P	13.5026	P	13.546	P	13.6316	P	13.6422	P	13.7099	P	13.6047
214337_at	3.27633	A	3.28703	P	3.07141	A	3.53307	A	3.36366	A	3.24336	A	3.3947	A	3.12547	A	3.24081	A	3.65338	P	3.56746	A	3.51846	A	3.62557	M	3.48436	P	3.38957	A	3.2287	A	3.22557	A	3.42476	P	3.29041	P	3.33253	A	3.49158	A	3.40325	A	3.1724	A	3.47828	A	3.37492
214677_x_at	13.4992	P	13.4039	P	13.4229	P	13.4016	P	13.534	P	13.4602	P	13.8543	P	13.5818	P	13.5442	P	13.4948	P	13.4653	P	14.2702	P	14.089	P	13.4686	P	13.3974	P	13.7382	P	13.8969	P	13.5849	P	13.7473	P	13.9888	P	14.1813	P	13.7238	P	13.331	P	14.1144	P	14.2161
215081_at	3.14088	A	3.04217	A	3.02613	A	2.9648	A	2.93274	A	3.04899	A	3.04217	A	3.0986	A	3.21736	P	3.04562	A	2.84548	A	3.43533	A	3.4632	A	2.98923	A	3.38665	A	3.11772	A	3.13585	A	3.09332	A	3.10721	A	3.10657	A	3.27281	A	3.33253	A	3.06191	A	3.13736	A	3.1544
[truncated: 783 more rows]
[truncated: 49 more columns]
