# Supplementary material for: B Cell Signature during Inactive Systemic Lupus Is Heterogeneous: Toward a Biological Dissection of Lupus
Source: PLoS One. 2011 Aug 23;6(8):e23900. doi: 10.1371/journal.pone.0023900 (PMC3160348; doi:10.1371/journal.pone.0023900)
Supplement: Table S2 — List of differentially expressed gene with a FDR less than 0.01 in the 5 patients compared to controls. (XLS) [file pone.0023900.s002.xls]

## Sheet: 719Probes_AffyAnnotations
Probe Set ID	Gene Symbol	Gene Title	go biological process term	go molecular function term	go cellular component term	q.value	R.fold
216705_s_at	ADA	adenosine deaminase	response to hypoxia /// adenosine catabolic process /// purine nucleotide metabolic process /// immune response /// nucleotide metabolic process /// purine ribonucleoside monophosphate biosynthetic process /// purine nucleotide salvage /// regulation of cell-cell adhesion mediated by integrin /// T cell activation /// inosine biosynthetic process /// negative regulation of adenosine receptor sign…	adenosine deaminase activity /// adenosine deaminase activity /// adenosine deaminase activity /// protein binding /// zinc ion binding /// hydrolase activity /// deaminase activity	cytoplasm /// lysosome /// external side of plasma membrane /// membrane	0	7.33572
228486_at	SLC44A1	solute carrier family 44, member 1	transport /// choline transport	choline transmembrane transporter activity	membrane /// integral to membrane /// integral to membrane	0	14.9758
208116_s_at	MAN1A1	mannosidase, alpha, class 1A, member 1	protein amino acid glycosylation /// metabolic process	mannosyl-oligosaccharide 1,2-alpha-mannosidase activity /// mannosyl-oligosaccharide 1,2-alpha-mannosidase activity /// calcium ion binding /// calcium ion binding /// mannosidase activity /// hydrolase activity /// hydrolase activity, acting on glycosyl bonds	Golgi membrane /// membrane fraction /// endoplasmic reticulum /// ER-Golgi intermediate compartment /// Golgi apparatus /// membrane /// integral to membrane	0	10.178
209773_s_at	RRM2	ribonucleotide reductase M2 polypeptide	DNA replication /// DNA replication /// deoxyribonucleoside diphosphate metabolic process	ribonucleoside-diphosphate reductase activity /// ribonucleoside-diphosphate reductase activity /// iron ion binding /// protein binding /// oxidoreductase activity /// metal ion binding /// transition metal ion binding	cytoplasm /// cytoplasm	0	62.876
240118_at	---	Transcribed locus	---	---	---	0	14.9621
201890_at	RRM2	ribonucleotide reductase M2 polypeptide	DNA replication /// DNA replication /// deoxyribonucleoside diphosphate metabolic process	ribonucleoside-diphosphate reductase activity /// ribonucleoside-diphosphate reductase activity /// iron ion binding /// protein binding /// oxidoreductase activity /// metal ion binding /// transition metal ion binding	cytoplasm /// cytoplasm	0	59.1485
202589_at	TYMS	thymidylate synthetase	nucleobase, nucleoside, nucleotide and nucleic acid metabolic process /// dTMP biosynthetic process /// DNA replication /// DNA repair /// deoxyribonucleoside monophosphate biosynthetic process /// nucleotide biosynthetic process /// phosphoinositide-mediated signaling	thymidylate synthase activity /// methyltransferase activity /// transferase activity	---	0	39.9738
212097_at	CAV1	caveolin 1, caveolae protein, 22kDa	inactivation of MAPK activity /// vasculogenesis /// response to hypoxia /// negative regulation of endothelial cell proliferation /// triacylglycerol metabolic process /// calcium ion transport /// cellular calcium ion homeostasis /// endocytosis /// regulation of smooth muscle contraction /// skeletal muscle development /// protein localization /// vesicle organization and biogenesis /// regula…	structural molecule activity /// protein binding /// cholesterol binding /// protease activator activity /// nitric-oxide synthase binding	Golgi membrane /// Golgi membrane /// endoplasmic reticulum /// Golgi apparatus /// plasma membrane /// integral to plasma membrane /// caveola /// membrane /// integral to membrane /// membrane raft /// perinuclear region of cytoplasm	0	14.5926
217480_x_at	LOC339562	similar to hCG1742442	---	---	---	0	3.61274
216207_x_at	IGKC /// IGKV1-5 /// LOC100130100 /// LOC647506 /// LOC650405 /// LOC652493 /// LOC652694	immunoglobulin kappa constant /// immunoglobulin kappa variable 1-5 /// similar to Ig kappa chain V-I region HK101 precursor /// similar to Ig kappa chain V-I region HK102 precursor /// similar to hCG26659	immune response	antigen binding /// protein binding	extracellular region	0	3.2468
205692_s_at	CD38	CD38 molecule	generation of precursor metabolites and energy /// signal transduction /// metabolic process /// induction of apoptosis by extracellular signals	catalytic activity /// catalytic activity /// NAD+ nucleosidase activity /// receptor activity /// binding /// hydrolase activity /// hydrolase activity, acting on glycosyl bonds /// phosphorus-oxygen lyase activity	membrane fraction /// membrane fraction /// plasma membrane /// membrane /// integral to membrane	0	19.7668
211645_x_at	---	Immunoglobulin kappa light chain (IGKV) mRNA variable region, joining region, and constant region	---	interleukin-1 receptor activity	---	0	3.85918
231428_at	---	Transcribed locus	---	---	---	0	9.76114
217157_x_at	IGK@ /// IGKC /// LOC647506 /// LOC650405 /// LOC652493	immunoglobulin kappa constant /// immunoglobulin kappa locus /// similar to Ig kappa chain V-I region HK101 precursor /// similar to Ig kappa chain V-I region HK102 precursor	immune response	antigen binding /// protein binding	extracellular region	0	3.00011
204639_at	ADA	adenosine deaminase	response to hypoxia /// adenosine catabolic process /// purine nucleotide metabolic process /// immune response /// nucleotide metabolic process /// purine ribonucleoside monophosphate biosynthetic process /// purine nucleotide salvage /// regulation of cell-cell adhesion mediated by integrin /// T cell activation /// inosine biosynthetic process /// negative regulation of adenosine receptor sign…	adenosine deaminase activity /// adenosine deaminase activity /// adenosine deaminase activity /// protein binding /// zinc ion binding /// hydrolase activity /// deaminase activity	cytoplasm /// lysosome /// external side of plasma membrane /// membrane	0	7.82388
200670_at	XBP1	X-box binding protein 1	transcription /// regulation of transcription, DNA-dependent /// immune response /// regulation of transcription	DNA binding /// DNA binding /// transcription factor activity /// transcription factor activity /// sequence-specific DNA binding /// protein dimerization activity	nucleus /// nucleus	0	8.04855
229721_x_at	DERL3	Der1-like domain family, member 3	ER-associated protein catabolic process /// unfolded protein response	protein binding	endoplasmic reticulum /// endoplasmic reticulum membrane /// membrane /// integral to membrane /// integral to endoplasmic reticulum membrane	0	12.6226
203065_s_at	CAV1	caveolin 1, caveolae protein, 22kDa	inactivation of MAPK activity /// vasculogenesis /// response to hypoxia /// negative regulation of endothelial cell proliferation /// triacylglycerol metabolic process /// calcium ion transport /// cellular calcium ion homeostasis /// endocytosis /// regulation of smooth muscle contraction /// skeletal muscle development /// protein localization /// vesicle organization and biogenesis /// regula…	structural molecule activity /// protein binding /// cholesterol binding /// protease activator activity /// nitric-oxide synthase binding	Golgi membrane /// Golgi membrane /// endoplasmic reticulum /// Golgi apparatus /// plasma membrane /// integral to plasma membrane /// caveola /// membrane /// integral to membrane /// membrane raft /// perinuclear region of cytoplasm	0	15.4712
216401_x_at	LOC652493	similar to Ig kappa chain V-I region HK102 precursor	---	---	---	0	3.25372
212902_at	SEC24A	SEC24 related gene family, member A (S. cerevisiae)	transport /// intracellular protein transport /// ER to Golgi vesicle-mediated transport /// ER to Golgi vesicle-mediated transport /// protein transport /// vesicle-mediated transport	protein binding /// zinc ion binding	cytoplasm /// endoplasmic reticulum /// Golgi apparatus /// COPII vesicle coat /// COPII vesicle coat	0	6.14317
212811_x_at	SLC1A4	solute carrier family 1 (glutamate/neutral amino acid transporter), member 4	transport /// dicarboxylic acid transport /// neutral amino acid transport	neutral amino acid transmembrane transporter activity /// symporter activity /// sodium:dicarboxylate symporter activity	membrane fraction /// integral to plasma membrane /// membrane /// integral to membrane /// melanosome	0	9.32692
204740_at	CNKSR1	connector enhancer of kinase suppressor of Ras 1	transmembrane receptor protein tyrosine kinase signaling pathway /// Ras protein signal transduction /// Rho protein signal transduction	protein binding /// protein binding /// protein binding /// kinase activity /// protein binding, bridging	cytoplasm /// plasma membrane /// intercellular junction /// cell cortex /// membrane	0	4.24701
216576_x_at	IGKC /// IGKV1-5 /// LOC647506 /// LOC652694	immunoglobulin kappa constant /// immunoglobulin kappa variable 1-5 /// similar to Ig kappa chain V-I region HK101 precursor /// similar to Ig kappa chain V-I region HK102 precursor	immune response	antigen binding /// antigen binding /// protein binding	extracellular region	0	3.85881
221286_s_at	MGC29506	hypothetical protein MGC29506	apoptosis	---	extracellular region /// cytoplasm	0	5.87631
218927_s_at	CHST12	carbohydrate (chondroitin 4) sulfotransferase 12	carbohydrate metabolic process /// chondroitin sulfate biosynthetic process /// chondroitin sulfate biosynthetic process /// dermatan sulfate biosynthetic process /// dermatan sulfate biosynthetic process	protein binding /// transferase activity /// chondroitin 4-sulfotransferase activity /// chondroitin 4-sulfotransferase activity /// chondroitin 4-sulfotransferase activity /// 3'-phosphoadenosine 5'-phosphosulfate binding	Golgi membrane /// Golgi apparatus /// membrane /// integral to membrane /// integral to Golgi membrane	0	4.89797
202083_s_at	SEC14L1	SEC14-like 1 (S. cerevisiae)	transport	transporter activity /// binding	intracellular /// Golgi apparatus /// membrane	0	4.95561
223565_at	MGC29506	hypothetical protein MGC29506	apoptosis	---	extracellular region /// cytoplasm	0	8.12546
219259_at	SEMA4A	sema domain, immunoglobulin domain (Ig), transmembrane domain (TM) and short cytoplasmic domain, (semaphorin) 4A	DNA metabolic process /// multicellular organismal development /// nervous system development /// visual perception /// cell differentiation /// response to stimulus	DNA binding /// receptor activity /// ATP binding /// DNA-dependent ATPase activity	membrane /// integral to membrane	0	7.18158
217378_x_at	LOC100130100	similar to hCG26659	---	---	---	0	3.50365
222231_s_at	LRRC59	leucine rich repeat containing 59	---	protein binding /// protein binding	endoplasmic reticulum /// microsome /// membrane /// integral to membrane	0	3.32651
223062_s_at	PSAT1	phosphoserine aminotransferase 1	L-serine biosynthetic process /// L-serine biosynthetic process /// metabolic process /// pyridoxine biosynthetic process /// amino acid biosynthetic process	catalytic activity /// phosphoserine transaminase activity /// phosphoserine transaminase activity /// transaminase activity /// transferase activity /// pyridoxal phosphate binding	---	0	12.6298
244033_at	C14orf145	chromosome 14 open reading frame 145	---	---	---	0	10.0052
211643_x_at	IGK@ /// IGKV3-20 /// IGKV3D-11 /// IGKV3D-15	immunoglobulin kappa variable 3D-15 /// immunoglobulin kappa variable 3D-11 /// immunoglobulin kappa variable 3-20 /// immunoglobulin kappa locus	immune response	antigen binding /// antigen binding	extracellular region	0	3.87007
225032_at	FNDC3B	fibronectin type III domain containing 3B	---	---	membrane /// integral to membrane	0	11.209
209610_s_at	SLC1A4	solute carrier family 1 (glutamate/neutral amino acid transporter), member 4	transport /// dicarboxylic acid transport /// neutral amino acid transport	neutral amino acid transmembrane transporter activity /// symporter activity /// sodium:dicarboxylate symporter activity	membrane fraction /// integral to plasma membrane /// membrane /// integral to membrane /// melanosome	0	11.268
204495_s_at	C15orf39	chromosome 15 open reading frame 39	---	---	---	0	4.08939
221297_at	GPRC5D	G protein-coupled receptor, family C, group 5, member D	signal transduction /// G-protein coupled receptor protein signaling pathway /// visual perception	signal transducer activity /// receptor activity /// G-protein coupled receptor activity /// sevenless binding /// metabotropic glutamate, GABA-B-like receptor activity	plasma membrane /// plasma membrane /// membrane /// integral to membrane	0	14.5328
221739_at	C19orf10	chromosome 19 open reading frame 10	positive regulation of cell proliferation	protein binding /// growth factor activity	extracellular region	0	6.53606
222385_x_at	SEC61A1	Sec61 alpha 1 subunit (S. cerevisiae)	transport /// protein secretion /// protein transport /// intracellular protein transport across a membrane	protein binding /// P-P-bond-hydrolysis-driven protein transmembrane transporter activity	endoplasmic reticulum /// endoplasmic reticulum membrane /// membrane /// integral to membrane	0	16.9865
201923_at	PRDX4	peroxiredoxin 4	I-kappaB phosphorylation	peroxidase activity /// thioredoxin peroxidase activity /// antioxidant activity /// oxidoreductase activity /// peroxiredoxin activity	cytoplasm	0	4.76999
201004_at	SSR4	signal sequence receptor, delta (translocon-associated protein delta)	intracellular protein transport	receptor activity /// calcium ion binding /// protein binding	endoplasmic reticulum /// translocon complex /// endoplasmic reticulum membrane /// membrane /// integral to membrane	0	2.91017
202705_at	CCNB2	cyclin B2	cell cycle /// mitosis /// cell division	protein binding	nucleus /// microtubule cytoskeleton	0	17.3333
217138_x_at	IGL@	Immunoglobulin lambda joining 3	tRNA aminoacylation for protein translation	nucleotide binding /// aminoacyl-tRNA ligase activity /// ATP binding	cytoplasm	0	3.94634
227212_s_at	PHF19	PHD finger protein 19	transcription /// regulation of transcription, DNA-dependent	nucleic acid binding /// protein binding /// zinc ion binding /// metal ion binding	nucleus	0	9.85172
218254_s_at	SAR1B	SAR1 gene homolog B (S. cerevisiae)	transport /// intracellular protein transport /// small GTPase mediated signal transduction /// protein transport /// vesicle-mediated transport	nucleotide binding /// magnesium ion binding /// GTP binding /// metal ion binding	intracellular /// endoplasmic reticulum /// endoplasmic reticulum membrane /// Golgi apparatus /// membrane	0	7.38144
222838_at	SLAMF7	SLAM family member 7	cell adhesion /// natural killer cell activation /// natural killer cell mediated cytotoxicity	receptor activity	membrane /// membrane /// integral to membrane	0	15.9163
210385_s_at	ERAP1	endoplasmic reticulum aminopeptidase 1	angiogenesis /// proteolysis /// membrane protein ectodomain proteolysis /// immune response /// regulation of blood pressure /// regulation of blood pressure /// antigen processing and presentation of endogenous peptide antigen via MHC class I /// antigen processing and presentation of endogenous peptide antigen via MHC class I /// regulation of innate immune response /// fat cell differentiatio…	aminopeptidase activity /// aminopeptidase activity /// leucyl aminopeptidase activity /// membrane alanyl aminopeptidase activity /// methionyl aminopeptidase activity /// methionyl aminopeptidase activity /// receptor activity /// interleukin-6 receptor binding /// interleukin-1, Type II receptor binding /// protein binding /// peptidase activity /// metallopeptidase activity /// zinc ion bindi…	extracellular region /// cytoplasm /// endoplasmic reticulum /// endoplasmic reticulum /// endoplasmic reticulum lumen /// endoplasmic reticulum membrane /// cytosol /// membrane /// integral to membrane /// integral to membrane	0	6.88058
203857_s_at	PDIA5	protein disulfide isomerase family A, member 5	protein folding /// response to stress /// cell redox homeostasis /// oxidation reduction	protein disulfide isomerase activity /// protein disulfide isomerase activity /// oxidoreductase activity /// isomerase activity	endoplasmic reticulum /// endoplasmic reticulum lumen /// endoplasmic reticulum lumen	0	9.56974
226099_at	ELL2	elongation factor, RNA polymerase II, 2	transcription /// regulation of transcription, DNA-dependent /// RNA elongation from RNA polymerase II promoter	RNA polymerase II transcription factor activity /// translation elongation factor activity	nucleus /// transcription elongation factor complex	0	8.40167
202338_at	TK1	thymidine kinase 1, soluble	nucleobase, nucleoside, nucleotide and nucleic acid metabolic process /// DNA replication	nucleotide binding /// thymidine kinase activity /// thymidine kinase activity /// ATP binding /// kinase activity /// transferase activity	cytoplasm /// cytoplasm	0	6.63883
222411_s_at	SSR3	signal sequence receptor, gamma (translocon-associated protein gamma)	cotranslational protein targeting to membrane	signal sequence binding /// protein binding	endoplasmic reticulum /// translocon complex /// endoplasmic reticulum membrane /// microsome /// membrane /// integral to membrane /// integral to endoplasmic reticulum membrane	0	6.24851
219920_s_at	AMIGO3 /// GMPPB	GDP-mannose pyrophosphorylase B /// adhesion molecule with Ig-like domain 3	cell adhesion /// heterophilic cell adhesion /// heterophilic cell adhesion /// biosynthetic process	mannose-1-phosphate guanylyltransferase activity /// protein binding /// protein binding /// acyltransferase activity /// transferase activity /// nucleotidyltransferase activity	membrane /// integral to membrane	0	5.56279
202671_s_at	PDXK	pyridoxal (pyridoxine, vitamin B6) kinase	pyridoxine biosynthetic process	nucleotide binding /// ATP binding /// zinc ion binding /// pyridoxal kinase activity /// pyridoxal kinase activity /// kinase activity /// transferase activity /// metal ion binding	cytoplasm /// cytoplasm	0	4.64044
225799_at	C2orf59 /// LOC541471	chromosome 2 open reading frame 59 /// hypothetical LOC541471	---	---	---	0	8.17906
201096_s_at	ARF4	ADP-ribosylation factor 4	transport /// small GTPase mediated signal transduction /// protein transport /// vesicle-mediated transport	nucleotide binding /// GTPase activity /// GTP binding /// enzyme activator activity	intracellular /// Golgi apparatus	0	6.25145
213502_x_at	LOC91316	similar to bK246H3.1 (immunoglobulin lambda-like polypeptide 1, pre-B-cell specific)	carbohydrate metabolic process	hydrolase activity, hydrolyzing O-glycosyl compounds	---	0	2.26797
229319_at	---	CDNA FLJ34311 fis, clone FEBRA2008255	---	---	---	0	-2.4587
219117_s_at	FKBP11	FK506 binding protein 11, 19 kDa	protein folding	peptidyl-prolyl cis-trans isomerase activity /// isomerase activity	membrane /// integral to membrane	0	6.22912
200803_s_at	TEGT	testis enhanced gene transcript (BAX inhibitor 1)	apoptosis /// spermatogenesis /// negative regulation of apoptosis	---	insoluble fraction /// nucleus /// endoplasmic reticulum /// integral to plasma membrane /// membrane /// integral to membrane	0	4.64395
221760_at	MAN1A1	Mannosidase, alpha, class 1A, member 1	protein amino acid glycosylation /// metabolic process	mannosyl-oligosaccharide 1,2-alpha-mannosidase activity /// mannosyl-oligosaccharide 1,2-alpha-mannosidase activity /// calcium ion binding /// calcium ion binding /// mannosidase activity /// hydrolase activity, acting on glycosyl bonds	Golgi membrane /// membrane fraction /// endoplasmic reticulum /// ER-Golgi intermediate compartment /// Golgi apparatus /// membrane /// integral to membrane	0	4.48861
211936_at	HSPA5	heat shock 70kDa protein 5 (glucose-regulated protein, 78kDa)	anti-apoptosis /// anti-apoptosis /// ER overload response /// cellular response to glucose starvation /// negative regulation of apoptosis /// negative regulation of caspase activity	nucleotide binding /// calcium ion binding /// protein binding /// protein binding /// ATP binding /// ATP binding /// protein binding, bridging /// ribosome binding /// caspase inhibitor activity /// unfolded protein binding	nucleus /// endoplasmic reticulum /// endoplasmic reticulum /// endoplasmic reticulum lumen /// endoplasmic reticulum lumen /// ER-Golgi intermediate compartment /// caspase complex /// cell surface /// integral to endoplasmic reticulum membrane /// melanosome /// perinuclear region of cytoplasm	0	3.73173
202558_s_at	STCH	stress 70 protein chaperone, microsome-associated, 60kDa	---	nucleotide binding /// ATP binding	endoplasmic reticulum /// microsome /// microsome	0	7.58483
229865_at	FNDC3B	fibronectin type III domain containing 3B	---	---	membrane /// integral to membrane	0	15.782
201761_at	MTHFD2	methylenetetrahydrofolate dehydrogenase (NADP+ dependent) 2, methenyltetrahydrofolate cyclohydrolase	histidine biosynthetic process /// purine nucleotide biosynthetic process /// one-carbon compound metabolic process /// metabolic process /// amino acid biosynthetic process /// methionine biosynthetic process /// folic acid and derivative biosynthetic process /// tetrahydrofolate metabolic process	magnesium ion binding /// magnesium ion binding /// catalytic activity /// methenyltetrahydrofolate cyclohydrolase activity /// methenyltetrahydrofolate cyclohydrolase activity /// methylenetetrahydrofolate dehydrogenase (NAD+) activity /// methylenetetrahydrofolate dehydrogenase (NAD+) activity /// methylenetetrahydrofolate dehydrogenase (NADP+) activity /// binding /// oxidoreductase activity /…	mitochondrion /// mitochondrion	0	4.40415
217227_x_at	IGL@	immunoglobulin lambda locus	tRNA aminoacylation for protein translation	nucleotide binding /// aminoacyl-tRNA ligase activity /// ATP binding	cytoplasm	0	4.57678
230803_s_at	ARHGAP24	Rho GTPase activating protein 24	angiogenesis /// signal transduction /// multicellular organismal development /// cell differentiation	GTPase activator activity /// protein binding	intracellular /// cytoplasm /// cytoskeleton /// cell junction /// cell projection	0	-3.81353
216412_x_at	IGL@	immunoglobulin lambda locus	tRNA aminoacylation for protein translation	nucleotide binding /// aminoacyl-tRNA ligase activity /// ATP binding	cytoplasm	0	3.53159
221253_s_at	MUTED /// TXNDC5	muted homolog (mouse) /// thioredoxin domain containing 5	anti-apoptosis /// cell redox homeostasis	protein binding /// isomerase activity	endoplasmic reticulum /// endoplasmic reticulum /// endoplasmic reticulum lumen	0	3.42937
202722_s_at	GFPT1	glutamine-fructose-6-phosphate transaminase 1	carbohydrate metabolic process /// fructose 6-phosphate metabolic process /// energy reserve metabolic process /// glutamine metabolic process /// metabolic process /// carbohydrate biosynthetic process	glutamine-fructose-6-phosphate transaminase (isomerizing) activity /// glutamine-fructose-6-phosphate transaminase (isomerizing) activity /// sugar binding /// transaminase activity /// transferase activity	cytoplasm	0	3.80352
202870_s_at	CDC20	cell division cycle 20 homolog (S. cerevisiae)	ubiquitin-dependent protein catabolic process /// ubiquitin cycle /// cell cycle /// cell cycle /// mitosis /// cell division	protein binding	spindle	0	24.8546
202503_s_at	KIAA0101	KIAA0101	---	---	nucleus /// mitochondrion	0	22.9847
222435_s_at	UBE2J1	ubiquitin-conjugating enzyme E2, J1 (UBC6 homolog, yeast)	ubiquitin cycle /// post-translational protein modification /// regulation of protein metabolic process	ubiquitin-protein ligase activity /// ligase activity /// small conjugating protein ligase activity	endoplasmic reticulum /// endoplasmic reticulum membrane /// membrane /// integral to membrane	0	3.36986
212021_s_at	MKI67	antigen identified by monoclonal antibody Ki-67	cell cycle /// cell proliferation	nucleotide binding /// protein binding /// ATP binding	nucleus /// nucleolus	0	17.513
206978_at	CCR2 /// FLJ78302	chemokine (C-C motif) receptor 2 /// chemokine (C-C motif) receptor 2-like	chemotaxis /// inflammatory response /// immune response /// cellular defense response /// signal transduction /// G-protein coupled receptor protein signaling pathway /// negative regulation of adenylate cyclase activity /// elevation of cytosolic calcium ion concentration /// JAK-STAT cascade /// response to wounding /// cytokine and chemokine mediated signaling pathway	rhodopsin-like receptor activity /// signal transducer activity /// receptor activity /// G-protein coupled receptor activity /// chemokine receptor activity /// C-C chemokine receptor activity /// CCR2 chemokine receptor binding	soluble fraction /// cytoplasm /// plasma membrane /// plasma membrane /// plasma membrane /// integral to plasma membrane /// membrane /// integral to membrane /// integral to membrane	0	6.02366
217861_s_at	PREB	prolactin regulatory element binding	transcription /// regulation of transcription, DNA-dependent /// regulation of transcription, DNA-dependent /// transport /// protein transport /// vesicle-mediated transport	DNA binding	nucleus /// nucleus /// endoplasmic reticulum /// endoplasmic reticulum membrane /// membrane /// integral to membrane	0	3.19108
202433_at	SLC35B1	solute carrier family 35, member B1	transport /// transport /// carbohydrate transport	sugar:hydrogen symporter activity /// UDP-galactose transmembrane transporter activity	endoplasmic reticulum /// endoplasmic reticulum membrane /// microsome /// membrane /// integral to membrane	0	4.18707
202241_at	TRIB1	tribbles homolog 1 (Drosophila)	protein amino acid phosphorylation /// negative regulation of protein kinase activity /// JNK cascade /// negative regulation of smooth muscle cell migration /// negative regulation of lipopolysaccharide-mediated signaling pathway /// response to lipopolysaccharide /// regulation of MAP kinase activity /// negative regulation of transcription factor activity /// negative regulation of smooth musc…	protein kinase activity /// protein kinase inhibitor activity /// protein kinase inhibitor activity /// protein binding /// ATP binding /// transcription factor binding /// mitogen-activated protein kinase kinase binding	nucleus /// cytoplasm	0	7.14456
211026_s_at	MGLL	monoglyceride lipase	lipid metabolic process /// inflammatory response	catalytic activity /// carboxylesterase activity /// lysophospholipase activity /// hydrolase activity /// acylglycerol lipase activity	---	0	7.24944
200918_s_at	SRPR	signal recognition particle receptor ('docking protein')	cotranslational protein targeting to membrane /// SRP-dependent cotranslational protein targeting to membrane /// intracellular protein transport	nucleotide binding /// GTPase activity /// receptor activity /// signal recognition particle binding /// signal recognition particle binding /// GTP binding /// 7S RNA binding /// nucleoside-triphosphatase activity	endoplasmic reticulum /// endoplasmic reticulum /// signal recognition particle receptor complex /// signal recognition particle receptor complex /// signal recognition particle, endoplasmic reticulum targeting /// endoplasmic reticulum membrane /// membrane /// integral to membrane /// ribonucleoprotein complex /// signal recognition particle	0	2.5305
206632_s_at	APOBEC3B	apolipoprotein B mRNA editing enzyme, catalytic polypeptide-like 3B	---	RNA binding /// catalytic activity /// zinc ion binding /// hydrolase activity /// hydrolase activity, acting on carbon-nitrogen (but not peptide) bonds, in cyclic amidines /// metal ion binding	---	0	12.9464
200951_s_at	CCND2	cyclin D2	positive regulation of protein amino acid phosphorylation /// cell cycle /// positive regulation of cell proliferation /// positive regulation of cyclin-dependent protein kinase activity /// cell division	protein binding /// protein binding /// protein kinase binding /// protein kinase binding	cyclin-dependent protein kinase holoenzyme complex /// nucleus	0	6.14718
235965_at	---	Transcribed locus	---	---	---	0	11.995
237849_at	---	Transcribed locus	---	---	---	0	4.37186
1554474_a_at	MOXD1	monooxygenase, DBH-like 1	histidine catabolic process /// catecholamine metabolic process /// cellular process	catalytic activity /// monooxygenase activity /// dopamine beta-monooxygenase activity /// copper ion binding /// oxidoreductase activity /// metal ion binding	endoplasmic reticulum /// endoplasmic reticulum membrane /// membrane /// integral to membrane	0	4.70759
200599_s_at	HSP90B1	heat shock protein 90kDa beta (Grp94), member 1	response to hypoxia /// protein folding /// anti-apoptosis /// anti-apoptosis /// response to stress /// protein transport /// sequestering of calcium ion	nucleotide binding /// RNA binding /// calcium ion binding /// calcium ion binding /// protein binding /// ATP binding /// virion binding /// low-density lipoprotein receptor binding /// unfolded protein binding	cytoplasm /// endoplasmic reticulum /// endoplasmic reticulum /// endoplasmic reticulum lumen /// endoplasmic reticulum lumen /// endoplasmic reticulum membrane /// microsome /// cytosol /// melanosome /// perinuclear region of cytoplasm	0	3.76841
200700_s_at	KDELR2	KDEL (Lys-Asp-Glu-Leu) endoplasmic reticulum protein retention receptor 2	protein retention in ER /// transport /// intracellular protein transport /// protein transport /// vesicle-mediated transport	receptor activity /// KDEL sequence binding /// protein binding /// ER retention sequence binding	endoplasmic reticulum /// endoplasmic reticulum /// endoplasmic reticulum membrane /// Golgi apparatus /// membrane /// integral to membrane /// integral to membrane	0	4.34187
209340_at	UAP1	UDP-N-acteylglucosamine pyrophosphorylase 1	UDP-N-acetylglucosamine biosynthetic process /// metabolic process	UDP-N-acetylglucosamine diphosphorylase activity /// UDP-N-acetylglucosamine diphosphorylase activity /// transferase activity /// nucleotidyltransferase activity	cytoplasm	5.2076e-05	3.74562
217927_at	SPCS1	signal peptidase complex subunit 1 homolog (S. cerevisiae)	signal peptide processing /// proteolysis	peptidase activity /// signal peptidase activity /// hydrolase activity	endoplasmic reticulum /// signal peptidase complex /// signal peptidase complex /// microsome /// membrane /// integral to membrane /// integral to endoplasmic reticulum membrane	5.2076e-05	2.34103
213836_s_at	WIPI1	WD repeat domain, phosphoinositide interacting 1	autophagy /// autophagy /// vesicle targeting, trans-Golgi to endosome	receptor binding /// estrogen receptor binding /// phosphatidylinositol 3-phosphate binding /// androgen receptor binding	pre-autophagosomal structure /// autophagic vacuole membrane /// cytoplasm /// endosome /// Golgi apparatus /// trans-Golgi network /// endosome membrane /// cytoplasmic vesicle /// pre-autophagosomal structure membrane	5.2076e-05	5.78177
219165_at	PDLIM2	PDZ and LIM domain 2 (mystique)	---	protein binding /// zinc ion binding /// metal ion binding	nucleus /// cytoplasm /// cytoskeleton /// cell surface	5.2076e-05	-2.51558
211644_x_at	IGK@ /// IGKC /// IGKV3-20 /// IGKV3D-11 /// IGKV3D-15	immunoglobulin kappa constant /// immunoglobulin kappa variable 3D-15 /// immunoglobulin kappa variable 3D-11 /// immunoglobulin kappa variable 3-20 /// immunoglobulin kappa locus	immune response	antigen binding /// antigen binding /// protein binding	extracellular region	5.2076e-05	3.88768
210046_s_at	IDH2	isocitrate dehydrogenase 2 (NADP+), mitochondrial	carbohydrate metabolic process /// glyoxylate cycle /// tricarboxylic acid cycle /// metabolic process /// metabolic process	magnesium ion binding /// isocitrate dehydrogenase (NADP+) activity /// isocitrate dehydrogenase (NADP+) activity /// oxidoreductase activity /// oxidoreductase activity, acting on the CH-OH group of donors, NAD or NADP as acceptor /// manganese ion binding /// metal ion binding	mitochondrion /// mitochondrion /// mitochondrial inner membrane	5.2076e-05	4.5267
219118_at	FKBP11	FK506 binding protein 11, 19 kDa	protein folding	peptidyl-prolyl cis-trans isomerase activity /// isomerase activity	membrane /// integral to membrane	5.2076e-05	11.7221
223209_s_at	SELS	selenoprotein S	intracellular protein transport /// anti-apoptosis /// inflammatory response /// redox signal response /// ER overload response /// response to glucose stimulus /// ER-associated protein catabolic process /// regulation of cell redox homeostasis /// unfolded protein response /// retrograde protein transport, ER to cytosol /// negative regulation of interleukin-6 production /// negative regulation…	receptor activity /// protein binding /// selenium binding /// antioxidant activity /// enzyme binding	extracellular space /// endoplasmic reticulum /// endoplasmic reticulum membrane /// membrane /// integral to membrane /// integral to endoplasmic reticulum membrane /// integral to endoplasmic reticulum membrane	5.2076e-05	5.66574
236124_at	LOC153546	hypothetical protein LOC153546	---	---	---	5.2076e-05	2.37953
204026_s_at	ZWINT	ZW10 interactor	mitotic sister chromatid segregation /// cell cycle /// cell cycle /// spindle organization and biogenesis /// mitosis /// mitotic cell cycle checkpoint /// phosphoinositide-mediated signaling /// cell division /// establishment of localization in cell	protein binding /// protein N-terminus binding	chromosome, pericentric region /// kinetochore /// nucleus /// nucleus /// cytoplasm /// cytoplasm	9.33439e-05	19.2143
202767_at	ACP2	acid phosphatase 2, lysosomal	skeletal development /// lysosome organization and biogenesis /// response to organic substance	phosphotyrosine binding /// acid phosphatase activity /// acid phosphatase activity /// phosphoprotein phosphatase activity /// hydrolase activity	lysosome /// lysosomal membrane /// integral to membrane /// synaptosome	9.33439e-05	2.48732
217499_x_at	OR7E37P	olfactory receptor, family 7, subfamily E, member 37 pseudogene	---	---	---	9.33439e-05	3.73845
217179_x_at	---	Anti-thyroglobulin light chain variable region	immune response	antigen binding /// antigen binding	extracellular region	9.33439e-05	4.28794
201859_at	SRGN	serglycin	ossification /// apoptosis /// apoptosis /// negative regulation of bone mineralization /// mast cell secretory granule organization and biogenesis /// mast cell secretory granule organization and biogenesis /// T cell secretory granule organization and biogenesis /// T cell secretory granule organization and biogenesis /// maintenance of protease location in mast cell secretory granule /// maint…	protein binding /// protein binding	extracellular region /// extracellular space /// Golgi apparatus /// Golgi apparatus /// mast cell granule /// mast cell granule	9.33439e-05	3.28918
204033_at	TRIP13	thyroid hormone receptor interactor 13	transcription from RNA polymerase II promoter	nucleotide binding /// transcription cofactor activity /// protein binding /// ATP binding /// ATP binding /// nucleoside-triphosphatase activity /// identical protein binding	nucleus	9.33439e-05	6.77897
216450_x_at	HSP90B1	heat shock protein 90kDa beta (Grp94), member 1	response to hypoxia /// protein folding /// anti-apoptosis /// anti-apoptosis /// protein transport /// sequestering of calcium ion	nucleotide binding /// RNA binding /// calcium ion binding /// calcium ion binding /// protein binding /// ATP binding /// virion binding /// low-density lipoprotein receptor binding /// unfolded protein binding	cytoplasm /// endoplasmic reticulum /// endoplasmic reticulum /// endoplasmic reticulum lumen /// endoplasmic reticulum lumen /// endoplasmic reticulum membrane /// microsome /// cytosol /// melanosome /// perinuclear region of cytoplasm	9.33439e-05	5.14244
203133_at	SEC61B	Sec61 beta subunit	transport /// protein transport /// intracellular protein transport across a membrane	P-P-bond-hydrolysis-driven protein transmembrane transporter activity	endoplasmic reticulum /// endoplasmic reticulum /// endoplasmic reticulum membrane /// membrane /// integral to membrane	9.33439e-05	2.95239
227198_at	AFF3	AF4/FMR2 family, member 3	transcription /// regulation of transcription, DNA-dependent /// multicellular organismal development	DNA binding	nucleus /// nucleus	9.33439e-05	-2.16088
234764_x_at	IGL@ /// IGLV1-36 /// IGLV1-44 /// IL8	immunoglobulin lambda locus /// interleukin 8 /// immunoglobulin lambda variable 1-44 /// immunoglobulin lambda variable 1-36	angiogenesis /// tRNA aminoacylation for protein translation /// cell motility /// chemotaxis /// chemotaxis /// inflammatory response /// inflammatory response /// immune response /// cell cycle arrest /// cell adhesion /// signal transduction /// G-protein coupled receptor protein signaling pathway /// intracellular signaling cascade /// cell-cell signaling /// negative regulation of cell proli…	nucleotide binding /// aminoacyl-tRNA ligase activity /// cytokine activity /// interleukin-8 receptor binding /// interleukin-8 receptor binding /// protein binding /// ATP binding /// chemokine activity /// chemokine activity	extracellular region /// extracellular space /// extracellular space /// cytoplasm	9.33439e-05	4.86817
228308_at	FKBP11	FK506 binding protein 11, 19 kDa	protein folding	peptidyl-prolyl cis-trans isomerase activity /// isomerase activity	membrane /// integral to membrane	9.33439e-05	3.99357
232209_x_at	HM13	histocompatibility (minor) 13	---	aspartic-type endopeptidase activity /// protein binding /// peptidase activity /// hydrolase activity	endoplasmic reticulum /// endoplasmic reticulum membrane /// membrane /// integral to membrane	0.000115052	2.54499
222496_s_at	RBM47	RNA binding motif protein 47	---	nucleic acid binding /// RNA binding	---	0.000115052	3.66204
235745_at	ERN1	endoplasmic reticulum to nucleus signaling 1	transcription /// regulation of transcription, DNA-dependent /// mRNA processing /// protein modification process /// protein amino acid phosphorylation /// protein amino acid phosphorylation /// apoptosis /// induction of apoptosis /// response to unfolded protein /// activation of signaling protein activity involved in unfolded protein response /// cell cycle arrest /// oxidation reduction	nucleotide binding /// magnesium ion binding /// magnesium ion binding /// catalytic activity /// endoribonuclease activity /// protein kinase activity /// protein kinase activity /// protein serine/threonine kinase activity /// protein serine/threonine kinase activity /// protein binding /// ATP binding /// ATP binding /// kinase activity /// transferase activity /// hydrolase activity /// endor…	endoplasmic reticulum /// endoplasmic reticulum membrane /// endoplasmic reticulum membrane /// membrane /// integral to membrane /// integral to endoplasmic reticulum membrane	0.000115052	9.53868
219066_at	PPCDC	phosphopantothenoylcysteine decarboxylase	coenzyme A biosynthetic process	catalytic activity /// phosphopantothenoylcysteine decarboxylase activity /// lyase activity /// carboxy-lyase activity	---	0.000115052	4.01791
223640_at	HCST	hematopoietic cell signal transducer	---	---	membrane /// integral to membrane	0.000115052	3.00092
234884_x_at	IGL@ /// RPL14	Immunoglobulin lambda variable group /// Immunoglobulin lambda joining 3	translation /// translation /// tRNA aminoacylation for protein translation	nucleotide binding /// RNA binding /// structural constituent of ribosome /// structural constituent of ribosome /// aminoacyl-tRNA ligase activity /// protein binding /// ATP binding	intracellular /// cytoplasm /// ribosome /// cytosolic large ribosomal subunit	0.000115052	4.49939
201714_at	TUBG1	tubulin, gamma 1	meiotic spindle organization and biogenesis /// meiotic spindle organization and biogenesis /// microtubule cytoskeleton organization and biogenesis /// microtubule-based process /// protein polymerization	nucleotide binding /// GTPase activity /// structural constituent of cytoskeleton /// protein binding /// protein binding /// GTP binding	pericentriolar material /// condensed nuclear chromosome /// condensed nuclear chromosome /// gamma-tubulin complex /// cytoplasm /// cytoplasm /// cytoplasm /// centrosome /// centrosome /// centrosome /// spindle pole body /// polar microtubule /// polar microtubule /// microtubule /// microtubule /// cytoplasmic microtubule /// protein complex	0.000115052	4.84587
202908_at	WFS1	Wolfram syndrome 1 (wolframin)	generation of precursor metabolites and energy /// nervous system development /// visual perception /// sensory perception of sound	---	membrane fraction /// endoplasmic reticulum /// endoplasmic reticulum membrane /// membrane /// integral to membrane /// integral to membrane	0.000115052	5.74457
243011_at	FAM55C	family with sequence similarity 55, member C	---	---	extracellular region	0.000115052	3.11342
232231_at	RUNX2	runt-related transcription factor 2	ossification /// osteoblast differentiation /// transcription /// regulation of transcription, DNA-dependent /// negative regulation of transcription /// regulation of transcription	DNA binding /// transcription factor activity /// transcription factor activity /// RNA polymerase II transcription factor activity /// protein binding /// ATP binding /// transcription activator activity	nucleus	0.000115052	11.8535
238117_at	PPOX	protoporphyrinogen oxidase	porphyrin biosynthetic process /// porphyrin biosynthetic process /// heme biosynthetic process /// heme biosynthetic process /// oxidation reduction /// oxidation reduction	protoporphyrinogen oxidase activity /// protoporphyrinogen oxidase activity /// electron carrier activity /// oxidoreductase activity /// FAD binding	mitochondrion /// mitochondrial inner membrane /// membrane /// intrinsic to mitochondrial inner membrane /// intrinsic to mitochondrial inner membrane /// mitochondrial membrane	0.000115052	9.1919
230921_s_at	---	Transcribed locus	---	---	---	0.000115052	-3.31844
201195_s_at	SLC7A5	solute carrier family 7 (cationic amino acid transporter, y+ system), member 5	amino acid metabolic process /// transport /// transport /// amino acid transport /// neutral amino acid transport /// L-amino acid transport	amino acid transmembrane transporter activity /// amino acid transmembrane transporter activity /// neutral amino acid transmembrane transporter activity /// L-amino acid transmembrane transporter activity /// peptide antigen binding	plasma membrane /// membrane /// integral to membrane	0.000115052	7.41199
221122_at	HRASLS2	HRAS-like suppressor 2	---	---	---	0.000115052	13.8316
215176_x_at	LOC100130100	similar to hCG26659	immune response	antigen binding /// antigen binding	extracellular region	0.000115052	2.8551
39248_at	AQP3	aquaporin 3 (Gill blood group)	transport /// transport /// excretion	transporter activity /// transporter activity	membrane fraction /// integral to plasma membrane /// membrane /// integral to membrane /// basolateral plasma membrane	0.000115052	8.81558
214512_s_at	SUB1	SUB1 homolog (S. cerevisiae)	transcription /// regulation of transcription, DNA-dependent /// regulation of transcription from RNA polymerase II promoter	DNA binding /// single-stranded DNA binding /// transcription coactivator activity /// transcription coactivator activity /// binding /// protein binding	nucleus /// transcription factor complex	0.000115052	3.37498
221767_x_at	HDLBP	high density lipoprotein binding protein (vigilin)	lipid metabolic process /// transport /// lipid transport /// steroid metabolic process /// cholesterol metabolic process /// cholesterol metabolic process	RNA binding /// lipid transporter activity /// protein binding /// lipid binding	nucleus /// cytoplasm /// plasma membrane	0.000115052	3.67687
212094_at	PEG10	paternally expressed 10	proteolysis /// apoptosis /// cell differentiation /// transposition	nucleic acid binding /// DNA binding /// aspartic-type endopeptidase activity /// zinc ion binding /// metal ion binding	nucleus /// cytoplasm	0.000115052	-4.53565
202375_at	SEC24D	SEC24 related gene family, member D (S. cerevisiae)	transport /// intracellular protein transport /// ER to Golgi vesicle-mediated transport /// ER to Golgi vesicle-mediated transport /// protein transport /// vesicle-mediated transport	protein binding /// zinc ion binding	cytoplasm /// endoplasmic reticulum /// Golgi apparatus /// COPII vesicle coat /// COPII vesicle coat	0.000115052	6.11505
206641_at	TNFRSF17	tumor necrosis factor receptor superfamily, member 17	immune response /// signal transduction /// multicellular organismal development /// cell proliferation	receptor activity /// receptor activity /// interleukin-2 receptor binding /// protein binding /// growth factor activity	extracellular region /// plasma membrane /// plasma membrane /// endomembrane system /// membrane /// integral to membrane /// integral to membrane	0.000115052	5.79242
215214_at	IGL@	Immunoglobulin lambda joining 3	tRNA aminoacylation for protein translation	nucleotide binding /// aminoacyl-tRNA ligase activity /// ATP binding	cytoplasm	0.000115052	3.89963
203827_at	WIPI1	WD repeat domain, phosphoinositide interacting 1	autophagy /// autophagy /// vesicle targeting, trans-Golgi to endosome	receptor binding /// estrogen receptor binding /// phosphatidylinositol 3-phosphate binding /// androgen receptor binding	pre-autophagosomal structure /// autophagic vacuole membrane /// cytoplasm /// endosome /// Golgi apparatus /// trans-Golgi network /// endosome membrane /// cytoplasmic vesicle /// pre-autophagosomal structure membrane	0.000115052	4.782
203675_at	NUCB2	nucleobindin 2	---	DNA binding /// DNA binding /// calcium ion binding /// calcium ion binding	extracellular region /// extracellular space /// nucleus /// nuclear outer membrane /// cytoplasm /// endoplasmic reticulum /// ER-Golgi intermediate compartment /// cytosol /// plasma membrane /// membrane	0.000149916	10.0147
224789_at	WDR40A	WD repeat domain 40A	---	---	---	0.000149916	8.32839
224342_x_at	IGL@	immunoglobulin lambda locus	tRNA aminoacylation for protein translation /// immune response	nucleotide binding /// antigen binding /// antigen binding /// aminoacyl-tRNA ligase activity /// ATP binding	extracellular region /// cytoplasm	0.000149916	5.01695
209138_x_at	IGL@	Immunoglobulin lambda joining 3	tRNA aminoacylation for protein translation	nucleotide binding /// aminoacyl-tRNA ligase activity /// ATP binding	cytoplasm	0.000179247	1.85504
202657_s_at	SERTAD2	SERTA domain containing 2	transcription /// regulation of transcription, DNA-dependent /// negative regulation of cell growth /// positive regulation of transcription, DNA-dependent	transcription coactivator activity /// protein binding	nucleus /// cytoplasm	0.000179247	-2.02938
234366_x_at	IGL@	immunoglobulin lambda locus	tRNA aminoacylation for protein translation	nucleotide binding /// aminoacyl-tRNA ligase activity /// ATP binding	cytoplasm	0.000179247	4.88897
224630_at	C2orf30	chromosome 2 open reading frame 30	---	protein binding	endoplasmic reticulum /// endoplasmic reticulum lumen	0.000179247	4.37531
204254_s_at	VDR	vitamin D (1,25- dihydroxyvitamin D3) receptor	skeletal development /// transcription /// regulation of transcription, DNA-dependent /// calcium ion transport /// cellular calcium ion homeostasis /// signal transduction /// multicellular organismal development /// organ morphogenesis /// negative regulation of transcription /// intestinal absorption	DNA binding /// DNA binding /// DNA binding /// transcription factor activity /// steroid hormone receptor activity /// receptor activity /// ligand-dependent nuclear receptor activity /// protein binding /// protein binding /// zinc ion binding /// vitamin D3 receptor activity /// sequence-specific DNA binding /// metal ion binding	nucleus	0.000179247	9.36914
227211_at	PHF19	PHD finger protein 19	transcription /// regulation of transcription, DNA-dependent	nucleic acid binding /// protein binding /// zinc ion binding /// metal ion binding	nucleus	0.000179247	8.97003
209642_at	BUB1	BUB1 budding uninhibited by benzimidazoles 1 homolog (yeast)	protein amino acid phosphorylation /// cell cycle /// mitosis /// mitotic cell cycle checkpoint /// mitotic cell cycle spindle assembly checkpoint /// cell proliferation /// cell division	nucleotide binding /// protein kinase activity /// protein kinase activity /// protein serine/threonine kinase activity /// ATP binding /// kinase activity /// transferase activity	kinetochore /// kinetochore /// nucleus /// spindle pole body	0.00024049	13.629
201399_s_at	TRAM1	translocation associated membrane protein 1	cotranslational protein targeting to membrane /// transport /// protein transport /// intracellular protein transport across a membrane	receptor activity	endoplasmic reticulum /// endoplasmic reticulum /// endoplasmic reticulum membrane /// membrane /// integral to membrane /// integral to membrane	0.00024049	3.29789
201710_at	MYBL2	v-myb myeloblastosis viral oncogene homolog (avian)-like 2	transcription /// regulation of transcription, DNA-dependent /// transcription from RNA polymerase II promoter /// anti-apoptosis /// multicellular organismal development /// regulation of transcription	DNA binding /// transcription factor activity	chromatin /// nucleus	0.00024049	6.45551
218051_s_at	NT5DC2	5'-nucleotidase domain containing 2	---	magnesium ion binding /// hydrolase activity /// metal ion binding	---	0.00024049	24.8494
208689_s_at	RPN2	ribophorin II	protein modification process /// protein amino acid N-linked glycosylation via asparagine /// protein amino acid N-linked glycosylation via asparagine	dolichyl-diphosphooligosaccharide-protein glycotransferase activity /// dolichyl-diphosphooligosaccharide-protein glycotransferase activity /// protein binding /// transferase activity	endoplasmic reticulum /// endoplasmic reticulum membrane /// oligosaccharyl transferase complex /// oligosaccharyl transferase complex /// membrane /// integral to membrane	0.00024049	3.44449
204836_at	GLDC	glycine dehydrogenase (decarboxylating)	glycine metabolic process /// glycine catabolic process	catalytic activity /// glycine dehydrogenase (decarboxylating) activity /// glycine dehydrogenase (decarboxylating) activity /// electron carrier activity /// oxidoreductase activity /// pyridoxal phosphate binding	mitochondrion	0.00024049	22.2985
202655_at	ARMET	arginine-rich, mutated in early stage tumors	---	growth factor activity	extracellular region	0.000265623	4.5939
203328_x_at	IDE	insulin-degrading enzyme	proteolysis /// proteolysis /// signal transduction /// cell-cell signaling /// sex differentiation	catalytic activity /// catalytic activity /// metalloendopeptidase activity /// insulysin activity /// insulysin activity /// signal transducer activity /// peptidase activity /// metallopeptidase activity /// zinc ion binding /// hydrolase activity /// metal ion binding	extracellular space /// soluble fraction /// cytoplasm /// peroxisome	0.000265623	4.68688
237591_at	FLJ42957	FLJ42957 protein	---	---	---	0.000265623	2.91206
202068_s_at	LDLR	low density lipoprotein receptor (familial hypercholesterolemia)	protein amino acid O-linked glycosylation /// lipid metabolic process /// lipid metabolic process /// transport /// lipid transport /// endocytosis /// endocytosis /// steroid metabolic process /// cholesterol metabolic process /// cholesterol absorption /// cholesterol transport /// cholesterol transport /// lipoprotein metabolic process /// cholesterol homeostasis	receptor activity /// transmembrane receptor activity /// low-density lipoprotein receptor activity /// low-density lipoprotein receptor activity /// low-density lipoprotein receptor activity /// lipid transporter activity /// calcium ion binding /// protein binding /// protein binding /// lipoprotein binding /// very-low-density lipoprotein receptor activity /// very-low-density lipoprotein rece…	endosome /// plasma membrane /// integral to plasma membrane /// coated pit /// membrane /// integral to membrane	0.000265623	7.13424
209714_s_at	CDKN3	cyclin-dependent kinase inhibitor 3 (CDK2-associated dual specificity phosphatase)	regulation of cyclin-dependent protein kinase activity /// G1/S transition of mitotic cell cycle /// cell cycle /// cell cycle arrest /// negative regulation of cell proliferation /// dephosphorylation	phosphoprotein phosphatase activity /// protein tyrosine phosphatase activity /// protein binding /// protein tyrosine/serine/threonine phosphatase activity /// kinase activity /// hydrolase activity /// phosphoric monoester hydrolase activity	---	0.000265623	11.8755
202027_at	TMEM184B	transmembrane protein 184B	---	---	membrane /// integral to membrane	0.000291013	3.61877
229487_at	EBF1	early B-cell factor 1	transcription /// regulation of transcription, DNA-dependent /// multicellular organismal development /// regulation of transcription /// positive regulation of transcription	DNA binding /// transcription factor activity /// protein binding /// protein binding /// zinc ion binding /// transcription regulator activity /// metal ion binding	nucleus	0.000291013	-2.41761
218018_at	PDXK	pyridoxal (pyridoxine, vitamin B6) kinase	pyridoxine biosynthetic process	nucleotide binding /// ATP binding /// zinc ion binding /// pyridoxal kinase activity /// pyridoxal kinase activity /// kinase activity /// transferase activity /// metal ion binding	cytoplasm /// cytoplasm	0.000291013	3.90014
217022_s_at	IGH@ /// IGHA1 /// IGHA2 /// IGHV3OR16-13 /// LOC100126583	immunoglobulin heavy locus /// immunoglobulin heavy constant alpha 1 /// immunoglobulin heavy constant alpha 2 (A2m marker) /// immunoglobulin heavy variable 3/OR16-13 /// hypothetical LOC100126583	immune response /// protein-chromophore linkage	antigen binding /// antigen binding /// antigen binding /// protein binding	membrane fraction	0.000291013	2.00465
214677_x_at	IGL@	immunoglobulin lambda locus	tRNA aminoacylation for protein translation /// immune response	nucleotide binding /// antigen binding /// antigen binding /// aminoacyl-tRNA ligase activity /// ATP binding	cytoplasm	0.000319176	1.74384
200929_at	TMED10	transmembrane emp24-like trafficking protein 10 (yeast)	transport /// protein transport /// vesicle-mediated transport /// regulated secretory pathway /// regulated secretory pathway /// vesicle targeting, to, from or within Golgi /// vesicle targeting, to, from or within Golgi	protein binding	Golgi membrane /// microsome /// ER-Golgi intermediate compartment /// Golgi apparatus /// cis-Golgi network /// membrane /// integral to membrane /// integral to membrane /// melanosome /// zymogen granule membrane	0.000319176	3.37274
202943_s_at	NAGA	N-acetylgalactosaminidase, alpha-	carbohydrate metabolic process /// metabolic process	catalytic activity /// hydrolase activity, hydrolyzing O-glycosyl compounds /// alpha-N-acetylgalactosaminidase activity /// alpha-N-acetylgalactosaminidase activity /// hydrolase activity /// hydrolase activity, acting on glycosyl bonds /// cation binding	lysosome	0.000348843	3.6405
212194_s_at	TM9SF4	transmembrane 9 superfamily protein member 4	---	---	membrane /// integral to membrane	0.000375739	3.08187
221521_s_at	GINS2	GINS complex subunit 2 (Psf2 homolog)	DNA replication	protein binding	nucleus	0.000375739	17.475
211881_x_at	IGLJ3	immunoglobulin lambda joining 3	---	---	---	0.000399465	3.08681
222594_s_at	SPATS2	spermatogenesis associated, serine-rich 2	---	---	cytoplasm	0.000399465	5.67802
201543_s_at	SAR1A	SAR1 gene homolog A (S. cerevisiae)	transport /// intracellular protein transport /// ER to Golgi vesicle-mediated transport /// small GTPase mediated signal transduction /// protein transport /// vesicle-mediated transport	nucleotide binding /// GTPase activity /// GTP binding	intracellular /// cytoplasm /// endoplasmic reticulum /// Golgi apparatus	0.000399465	5.86804
203040_s_at	HMBS	hydroxymethylbilane synthase	porphyrin biosynthetic process /// heme biosynthetic process /// tetrapyrrole biosynthetic process	hydroxymethylbilane synthase activity /// hydroxymethylbilane synthase activity /// transferase activity	cytoplasm	0.000458076	2.2083
200983_x_at	CD59	CD59 molecule, complement regulatory protein	defense response /// immune response /// cell surface receptor linked signal transduction /// blood coagulation	protein binding	extracellular region /// membrane fraction /// plasma membrane /// plasma membrane /// membrane /// anchored to membrane	0.000482656	10.0644
217258_x_at	IGL@	immunoglobulin lambda locus	tRNA aminoacylation for protein translation	nucleotide binding /// aminoacyl-tRNA ligase activity /// ATP binding	cytoplasm	0.000482656	5.22756
203333_at	KIFAP3	kinesin-associated protein 3	protein complex assembly /// microtubule-based process /// signal transduction	binding /// protein binding /// kinesin binding	endoplasmic reticulum /// kinesin complex /// kinesin II complex	0.00049765	2.03501
209581_at	HRASLS3	HRAS-like suppressor 3	cell cycle /// negative regulation of cell cycle	protein binding	membrane /// integral to membrane	0.00049765	10.1768
218052_s_at	ATP13A1	ATPase type 13A1	transport /// cation transport /// metabolic process /// proton transport	nucleotide binding /// magnesium ion binding /// catalytic activity /// ATP binding /// ATPase activity, coupled to transmembrane movement of ions, phosphorylative mechanism /// hydrolase activity /// hydrolase activity, acting on acid anhydrides, catalyzing transmembrane movement of substances /// ATPase activity /// metal ion binding	membrane /// integral to membrane	0.00049765	1.82103
216483_s_at	C19orf10	chromosome 19 open reading frame 10	positive regulation of cell proliferation	protein binding /// growth factor activity	extracellular region	0.00049765	5.12669
203554_x_at	PTTG1	pituitary tumor-transforming 1	DNA metabolic process /// DNA repair /// transcription from RNA polymerase II promoter /// response to DNA damage stimulus /// cell cycle /// chromosome segregation /// mitosis /// spermatogenesis /// chromosome organization and biogenesis /// cell division	transcription factor activity /// cysteine protease inhibitor activity /// protein binding	nucleus /// nucleus /// cytoplasm /// cytoplasm	0.00049765	5.97425
229934_at	---	Mir-223 transcript variant 1 mRNA, complete sequence	---	---	---	0.00051474	-2.33245
212196_at	IL6ST	interleukin 6 signal transducer (gp130, oncostatin M receptor)	immune response /// signal transduction /// cell surface receptor linked signal transduction	receptor activity /// receptor activity /// hematopoietin/interferon-class (D200-domain) cytokine receptor activity /// interleukin-6 receptor activity /// oncostatin-M receptor activity /// protein binding	extracellular region /// plasma membrane /// plasma membrane /// integral to plasma membrane /// membrane /// integral to membrane	0.00051474	2.42896
223299_at	SEC11C	SEC11 homolog C (S. cerevisiae)	signal peptide processing /// proteolysis	peptidase activity /// serine-type peptidase activity /// hydrolase activity	endoplasmic reticulum /// endoplasmic reticulum membrane /// microsome /// membrane /// integral to membrane	0.00051474	5.23989
217933_s_at	LAP3	leucine aminopeptidase 3	proteolysis /// proteolysis /// protein metabolic process	magnesium ion binding /// magnesium ion binding /// aminopeptidase activity /// leucyl aminopeptidase activity /// leucyl aminopeptidase activity /// peptidase activity /// zinc ion binding /// zinc ion binding /// hydrolase activity /// prolyl aminopeptidase activity /// prolyl aminopeptidase activity /// manganese ion binding /// manganese ion binding /// metal ion binding	intracellular /// cytoplasm /// cytoplasm /// mitochondrion	0.00051474	3.35194
211868_x_at	IGHA1 /// IGHG1 /// IGHG3 /// IGHM /// IGHV4-31 /// IGHV@ /// LOC100133739	immunoglobulin heavy constant alpha 1 /// immunoglobulin heavy constant gamma 1 (G1m marker) /// immunoglobulin heavy constant gamma 3 (G3m marker) /// immunoglobulin heavy constant mu /// immunoglobulin heavy variable group /// immunoglobulin heavy variable 4-31 /// similar to hCG2038920	activation of MAPK activity /// humoral immune response mediated by circulating immunoglobulin /// immune response /// antigen processing and presentation /// positive regulation of B cell proliferation /// early endosome to late endosome transport /// positive regulation of endocytosis /// positive regulation of peptidyl-tyrosine phosphorylation /// B cell receptor signaling pathway	antigen binding /// antigen binding /// antigen binding /// receptor activity /// transmembrane receptor activity /// copper ion binding /// protein binding /// protein binding /// electron carrier activity	extracellular region /// extracellular region /// membrane fraction /// plasma membrane /// integral to plasma membrane /// external side of plasma membrane /// membrane /// membrane /// B cell receptor complex /// immunoglobulin complex, circulating /// perinuclear region of cytoplasm	0.000618403	2.61139
204759_at	RCBTB2	regulator of chromosome condensation (RCC1) and BTB (POZ) domain containing protein 2	---	Ran guanyl-nucleotide exchange factor activity /// protein binding	---	0.000618403	6.61407
227337_at	ANKRD37	ankyrin repeat domain 37	---	---	nucleus /// cytoplasm	0.000618403	2.939
1569142_at	TRIM13	tripartite motif-containing 13	cell cycle /// anatomical structure morphogenesis /// positive regulation of I-kappaB kinase/NF-kappaB cascade /// negative regulation of cell cycle	signal transducer activity /// protein binding /// zinc ion binding /// metal ion binding	intracellular /// cytoplasm	0.000618403	-2.42616
208926_at	NEU1	sialidase 1 (lysosomal sialidase)	metabolic process	exo-alpha-sialidase activity /// exo-alpha-sialidase activity /// protein binding /// protein binding /// hydrolase activity /// hydrolase activity, acting on glycosyl bonds	lysosome /// lysosome /// lysosomal membrane /// plasma membrane /// membrane /// cytoplasmic vesicle /// lysosomal lumen	0.000618403	3.49747
225414_at	RNF149	ring finger protein 149	ubiquitin cycle	protein binding /// zinc ion binding /// ligase activity /// metal ion binding	membrane /// integral to membrane	0.000618403	3.22893
200643_at	HDLBP	high density lipoprotein binding protein (vigilin)	lipid metabolic process /// transport /// lipid transport /// steroid metabolic process /// cholesterol metabolic process /// cholesterol metabolic process	RNA binding /// lipid transporter activity /// protein binding /// lipid binding	nucleus /// cytoplasm /// plasma membrane	0.000618403	3.75488
219541_at	LIME1	Lck interacting transmembrane adaptor 1	immune response	---	plasma membrane /// membrane /// integral to membrane	0.000618403	3.39718
203663_s_at	COX5A	cytochrome c oxidase subunit Va	oxidation reduction	cytochrome-c oxidase activity /// cytochrome-c oxidase activity /// iron ion binding /// electron carrier activity /// oxidoreductase activity /// metal ion binding	mitochondrion /// mitochondrial inner membrane /// membrane	0.000618403	2.44441
200889_s_at	SSR1	signal sequence receptor, alpha (translocon-associated protein alpha)	cotranslational protein targeting to membrane /// positive regulation of cell proliferation	receptor activity /// signal sequence binding /// calcium ion binding	endoplasmic reticulum /// endoplasmic reticulum /// endoplasmic reticulum membrane /// membrane /// integral to membrane /// integral to membrane	0.000618403	6.07897
242844_at	PGGT1B	Protein geranylgeranyltransferase type I, beta subunit	protein amino acid geranylgeranylation	catalytic activity /// prenyltransferase activity /// CAAX-protein geranylgeranyltransferase activity /// CAAX-protein geranylgeranyltransferase activity /// zinc ion binding /// transferase activity /// metal ion binding	CAAX-protein geranylgeranyltransferase complex	0.000618403	-3.08236
200984_s_at	CD59	CD59 molecule, complement regulatory protein	defense response /// immune response /// cell surface receptor linked signal transduction /// blood coagulation	protein binding	extracellular region /// membrane fraction /// plasma membrane /// plasma membrane /// membrane /// anchored to membrane	0.000641802	5.15498
221597_s_at	TMEM208	transmembrane protein 208	---	---	membrane /// integral to membrane	0.000661394	2.91216
214710_s_at	CCNB1	cyclin B1	G2/M transition of mitotic cell cycle /// cell cycle /// mitosis /// cell division	protein binding	nucleus /// nucleus /// cytoplasm /// centrosome	0.000661394	8.14129
202969_at	DYRK2	dual-specificity tyrosine-(Y)-phosphorylation regulated kinase 2	protein amino acid phosphorylation /// protein amino acid phosphorylation /// protein amino acid phosphorylation /// apoptosis /// DNA damage response, signal transduction by p53 class mediator resulting in induction of apoptosis /// positive regulation of glycogen biosynthetic process	nucleotide binding /// magnesium ion binding /// magnesium ion binding /// protein kinase activity /// protein kinase activity /// protein serine/threonine kinase activity /// protein serine/threonine kinase activity /// protein tyrosine kinase activity /// protein tyrosine kinase activity /// ATP binding /// ATP binding /// kinase activity /// transferase activity /// manganese ion binding /// m…	nucleus /// nucleus /// cytoplasm /// cytoplasm /// cytoplasm	0.00066303	-1.91347
212810_s_at	SLC1A4	solute carrier family 1 (glutamate/neutral amino acid transporter), member 4	transport /// dicarboxylic acid transport /// neutral amino acid transport	neutral amino acid transmembrane transporter activity /// symporter activity /// sodium:dicarboxylate symporter activity	membrane fraction /// integral to plasma membrane /// membrane /// integral to membrane /// melanosome	0.00066303	9.97212
209149_s_at	TM9SF1	transmembrane 9 superfamily member 1	---	---	membrane fraction /// membrane /// integral to membrane /// integral to membrane	0.00066303	3.5331
225401_at	C1orf85	chromosome 1 open reading frame 85	---	---	membrane /// integral to membrane	0.00066303	2.79001
201858_s_at	SRGN	serglycin	ossification /// apoptosis /// apoptosis /// negative regulation of bone mineralization /// mast cell secretory granule organization and biogenesis /// mast cell secretory granule organization and biogenesis /// T cell secretory granule organization and biogenesis /// T cell secretory granule organization and biogenesis /// maintenance of protease location in mast cell secretory granule /// maint…	protein binding /// protein binding	extracellular region /// extracellular space /// Golgi apparatus /// Golgi apparatus /// mast cell granule /// mast cell granule	0.00066303	5.05526
219493_at	SHCBP1	SHC SH2-domain binding protein 1	---	protein binding /// protein binding /// SH2 domain binding	---	0.00066303	8.96813
202369_s_at	TRAM2	translocation associated membrane protein 2	transport /// protein transport /// intracellular protein transport across a membrane	---	membrane /// integral to membrane	0.00066303	3.95638
235927_at	XPO1	exportin 1 (CRM1 homolog, yeast)	protein import into nucleus, docking /// transport /// intracellular protein transport /// response to virus /// protein transport /// mRNA transport	RNA binding /// binding /// protein binding /// protein transporter activity	nucleus /// nuclear envelope /// annulate lamellae /// nuclear pore /// nucleoplasm /// cytoplasm /// cytoplasm	0.000699607	-2.07912
224628_at	C2orf30	chromosome 2 open reading frame 30	---	protein binding	endoplasmic reticulum /// endoplasmic reticulum lumen	0.000699607	3.1198
218799_at	GPN2	GPN-loop GTPase 2	---	nucleotide binding /// ATP binding	---	0.000699607	2.48384
205565_s_at	FXN	frataxin	cellular iron ion homeostasis /// cellular iron ion homeostasis /// synaptic transmission /// vesicle-mediated transport /// oxidation reduction	inositol or phosphatidylinositol kinase activity /// iron ion transmembrane transporter activity /// electron carrier activity	mitochondrion /// mitochondrion	0.000699607	2.04634
1553954_at	ALG14	asparagine-linked glycosylation 14 homolog (S. cerevisiae)	---	---	endoplasmic reticulum /// endoplasmic reticulum membrane /// membrane /// integral to membrane	0.000706746	3.51211
213540_at	HSD17B8	hydroxysteroid (17-beta) dehydrogenase 8	steroid biosynthetic process /// estrogen biosynthetic process /// metabolic process /// lipid biosynthetic process	catalytic activity /// estradiol 17-beta-dehydrogenase activity /// estradiol 17-beta-dehydrogenase activity /// retinoid-X receptor activity /// binding /// oxidoreductase activity /// thyroid hormone receptor coactivator activity /// vitamin D receptor binding /// retinoic acid receptor binding /// thyroid hormone receptor binding /// protein heterodimerization activity /// testosterone 17-beta…	---	0.000706746	2.21234
233314_at	PTEN	phosphatase and tensin homolog (mutated in multiple advanced cancers 1)	regulation of cyclin-dependent protein kinase activity /// angiogenesis /// protein amino acid dephosphorylation /// protein amino acid dephosphorylation /// protein amino acid dephosphorylation /// lipid metabolic process /// induction of apoptosis /// induction of apoptosis /// cell cycle /// central nervous system development /// central nervous system development /// heart development /// hea…	phosphatidylinositol-3-phosphatase activity /// phosphoprotein phosphatase activity /// protein serine/threonine phosphatase activity /// protein tyrosine phosphatase activity /// protein tyrosine phosphatase activity /// platelet-derived growth factor receptor binding /// protein binding /// protein binding /// protein tyrosine/serine/threonine phosphatase activity /// lipid binding /// phosphat…	cytoplasm /// cytoplasm /// cytoplasm	0.000706746	-1.93808
244414_at	---	---	---	---	---	0.000706746	-1.8716
230802_at	ARHGAP24	Rho GTPase activating protein 24	angiogenesis /// signal transduction /// multicellular organismal development /// cell differentiation	GTPase activator activity /// protein binding	intracellular /// cytoplasm /// cytoskeleton /// cell junction /// cell projection	0.000706746	-4.44663
219463_at	C20orf103	chromosome 20 open reading frame 103	---	---	membrane /// integral to membrane	0.000709819	9.14849
201105_at	LGALS1	lectin, galactoside-binding, soluble, 1 (galectin 1)	apoptosis /// regulation of apoptosis /// positive regulation of I-kappaB kinase/NF-kappaB cascade /// myoblast differentiation	signal transducer activity /// protein binding /// sugar binding	extracellular space /// intracellular /// cytoplasm	0.000709819	4.59164
209186_at	ATP2A2	ATPase, Ca++ transporting, cardiac muscle, slow twitch 2	regulation of the force of heart contraction /// transport /// transport /// ion transport /// cation transport /// calcium ion transport /// cellular calcium ion homeostasis /// ER-nuclear signaling pathway /// cell adhesion /// metabolic process /// epidermis development /// proton transport /// negative regulation of heart contraction	nucleotide binding /// magnesium ion binding /// catalytic activity /// calcium-transporting ATPase activity /// calcium-transporting ATPase activity /// calcium ion binding /// protein binding /// protein binding /// ATP binding /// ATPase activity, coupled to transmembrane movement of ions, phosphorylative mechanism /// hydrolase activity /// hydrolase activity, acting on acid anhydrides, catal…	membrane fraction /// endoplasmic reticulum /// endoplasmic reticulum membrane /// endoplasmic reticulum membrane /// microsome /// microsome /// integral to plasma membrane /// membrane /// integral to membrane /// sarcoplasmic reticulum /// sarcoplasmic reticulum /// sarcoplasmic reticulum membrane	0.000709819	3.07809
202030_at	BCKDK	branched chain ketoacid dehydrogenase kinase	signal transduction /// amino acid catabolic process /// branched chain family amino acid catabolic process /// branched chain family amino acid catabolic process /// phosphorylation /// phosphorylation /// phosphorylation /// peptidyl-histidine phosphorylation	two-component sensor activity /// protein histidine kinase activity /// protein serine/threonine kinase activity /// protein binding /// ATP binding /// ATP binding /// kinase activity /// kinase activity /// transferase activity /// transferase activity, transferring phosphorus-containing groups /// [3-methyl-2-oxobutanoate dehydrogenase (acetyl-transferring)] kinase activity	mitochondrion /// mitochondrion /// mitochondrial matrix /// mitochondrial alpha-ketoglutarate dehydrogenase complex /// mitochondrial alpha-ketoglutarate dehydrogenase complex	0.000709819	2.37835
218883_s_at	MLF1IP	MLF1 interacting protein	transcription /// regulation of transcription, DNA-dependent /// signal transduction	transcription factor activity /// signal transducer activity	chromosome, pericentric region /// nucleus /// chromosome /// cytoplasm	0.000709819	5.51469
218436_at	SIL1	SIL1 homolog, endoplasmic reticulum chaperone (S. cerevisiae)	protein folding /// transport /// intracellular protein transport /// protein transport /// intracellular protein transport across a membrane	binding /// unfolded protein binding	endoplasmic reticulum /// endoplasmic reticulum /// endoplasmic reticulum lumen	0.000709819	5.08327
208639_x_at	PDIA6	protein disulfide isomerase family A, member 6	protein folding /// cell redox homeostasis	protein disulfide isomerase activity /// protein disulfide isomerase activity /// protein binding /// isomerase activity	endoplasmic reticulum /// endoplasmic reticulum /// endoplasmic reticulum lumen /// ER-Golgi intermediate compartment /// melanosome	0.000709819	3.74241
224615_x_at	HM13	histocompatibility (minor) 13	---	aspartic-type endopeptidase activity /// protein binding /// peptidase activity /// hydrolase activity	endoplasmic reticulum /// endoplasmic reticulum membrane /// membrane /// integral to membrane	0.000709819	3.31297
205780_at	BIK	BCL2-interacting killer (apoptosis-inducing)	apoptosis /// induction of apoptosis /// induction of apoptosis /// apoptotic program /// regulation of apoptosis	protein binding /// protein binding	mitochondrial envelope /// endomembrane system /// membrane /// integral to membrane	0.000709819	7.49958
222412_s_at	SSR3	signal sequence receptor, gamma (translocon-associated protein gamma)	cotranslational protein targeting to membrane	signal sequence binding /// protein binding	endoplasmic reticulum /// translocon complex /// endoplasmic reticulum membrane /// microsome /// membrane /// integral to membrane /// integral to endoplasmic reticulum membrane	0.000709819	3.98851
217496_s_at	IDE	insulin-degrading enzyme	proteolysis /// proteolysis /// signal transduction /// cell-cell signaling /// sex differentiation	catalytic activity /// catalytic activity /// metalloendopeptidase activity /// insulysin activity /// insulysin activity /// signal transducer activity /// peptidase activity /// metallopeptidase activity /// zinc ion binding /// hydrolase activity /// metal ion binding	extracellular space /// soluble fraction /// cytoplasm /// peroxisome	0.000709819	3.98529
221807_s_at	TRABD	TraB domain containing	---	---	---	0.000709819	4.31698
216560_x_at	IGL@	immunoglobulin lambda locus	tRNA aminoacylation for protein translation	nucleotide binding /// aminoacyl-tRNA ligase activity /// ATP binding	cytoplasm	0.000709819	5.05391
204785_x_at	IFNAR2	interferon (alpha, beta and omega) receptor 2	cell surface receptor linked signal transduction /// JAK-STAT cascade /// response to virus	receptor activity /// type I interferon receptor activity /// protein binding	extracellular region /// plasma membrane /// integral to plasma membrane /// membrane /// integral to membrane	0.000709819	2.36673
212592_at	IGJ	immunoglobulin J polypeptide, linker protein for immunoglobulin alpha and mu polypeptides	immune response	antigen binding	extracellular region	0.000709819	2.97568
AFFX-HUMGAPDH/M33197_3_at	GAPDH	glyceraldehyde-3-phosphate dehydrogenase	glucose metabolic process /// glycolysis /// glycolysis /// metabolic process	catalytic activity /// glyceraldehyde-3-phosphate dehydrogenase (phosphorylating) activity /// glyceraldehyde-3-phosphate dehydrogenase (phosphorylating) activity /// binding /// protein binding /// glyceraldehyde-3-phosphate dehydrogenase activity /// oxidoreductase activity /// NAD binding	cytoplasm /// cytoplasm /// membrane	0.000709819	2.18078
207668_x_at	PDIA6	protein disulfide isomerase family A, member 6	protein folding /// cell redox homeostasis	protein disulfide isomerase activity /// protein disulfide isomerase activity /// protein binding /// isomerase activity	endoplasmic reticulum /// endoplasmic reticulum /// endoplasmic reticulum lumen /// ER-Golgi intermediate compartment /// melanosome	0.000709819	3.55621
224060_s_at	DPH5	DPH5 homolog (S. cerevisiae)	metabolic process /// peptidyl-diphthamide biosynthetic process from peptidyl-histidine	diphthine synthase activity /// methyltransferase activity /// transferase activity	---	0.000709819	-1.85601
213491_x_at	RPN2	ribophorin II	protein modification process /// protein amino acid N-linked glycosylation via asparagine /// protein amino acid N-linked glycosylation via asparagine	dolichyl-diphosphooligosaccharide-protein glycotransferase activity /// dolichyl-diphosphooligosaccharide-protein glycotransferase activity /// protein binding /// transferase activity	endoplasmic reticulum /// endoplasmic reticulum membrane /// oligosaccharyl transferase complex /// oligosaccharyl transferase complex /// membrane /// integral to membrane	0.000709819	2.7633
218213_s_at	C11orf10	chromosome 11 open reading frame 10	homophilic cell adhesion	calcium ion binding	membrane /// integral to membrane	0.000709819	3.00467
219910_at	FICD	FIC domain containing	---	binding /// protein binding	membrane /// integral to membrane	0.000709819	2.52426
223422_s_at	ARHGAP24	Rho GTPase activating protein 24	angiogenesis /// signal transduction /// multicellular organismal development /// cell differentiation	GTPase activator activity /// protein binding	intracellular /// cytoplasm /// cytoskeleton /// cell junction /// cell projection	0.000709819	-2.91456
218817_at	SPCS3	signal peptidase complex subunit 3 homolog (S. cerevisiae)	signal peptide processing	peptidase activity /// signal peptidase activity /// hydrolase activity	endoplasmic reticulum /// endoplasmic reticulum /// signal peptidase complex /// microsome /// membrane /// integral to membrane	0.000709819	7.97292
238071_at	LCN10	lipocalin 10	transport	transporter activity /// binding	extracellular region	0.000709819	-2.16774
230827_at	---	Transcribed locus, strongly similar to NP_001074759.1 BAT2 domain containing 1 [Mus musculus]	---	---	---	0.000709819	-2.87147
213399_x_at	RPN2	ribophorin II	protein modification process /// protein amino acid N-linked glycosylation via asparagine /// protein amino acid N-linked glycosylation via asparagine	dolichyl-diphosphooligosaccharide-protein glycotransferase activity /// dolichyl-diphosphooligosaccharide-protein glycotransferase activity /// protein binding /// transferase activity	endoplasmic reticulum /// endoplasmic reticulum membrane /// oligosaccharyl transferase complex /// oligosaccharyl transferase complex /// membrane /// integral to membrane	0.000709819	2.67334
218681_s_at	SDF2L1	stromal cell-derived factor 2-like 1	---	hydrolase activity /// hydrolase activity, acting on carbon-nitrogen (but not peptide) bonds	endoplasmic reticulum /// endoplasmic reticulum lumen /// membrane	0.000709819	8.15865
204249_s_at	LMO2	LIM domain only 2 (rhombotin-like 1)	multicellular organismal development	protein binding /// zinc ion binding /// metal ion binding	nucleus	0.000718827	-2.02572
214151_s_at	CCPG1	cell cycle progression 1	cell cycle	---	membrane /// integral to membrane	0.000718827	2.31189
225520_at	MTHFD1L	methylenetetrahydrofolate dehydrogenase (NADP+ dependent) 1-like	one-carbon compound metabolic process /// folic acid and derivative metabolic process /// metabolic process /// folic acid and derivative biosynthetic process /// formate metabolic process /// tetrahydrofolate metabolic process	nucleotide binding /// catalytic activity /// formate-tetrahydrofolate ligase activity /// formate-tetrahydrofolate ligase activity /// methenyltetrahydrofolate cyclohydrolase activity /// methylenetetrahydrofolate dehydrogenase (NADP+) activity /// binding /// protein binding /// ATP binding /// ATP binding /// oxidoreductase activity /// hydrolase activity /// ligase activity /// protein homodi…	mitochondrion	0.000718827	3.09978
200755_s_at	CALU	calumenin	---	calcium ion binding /// calcium ion binding /// calcium ion binding	extracellular region /// endoplasmic reticulum /// endoplasmic reticulum /// endoplasmic reticulum lumen /// Golgi apparatus /// melanosome	0.000718827	4.06573
223452_s_at	ATL3	atlastin 3	---	nucleotide binding /// GTPase activity /// GTP binding	membrane /// integral to membrane	0.000778925	3.15389
212685_s_at	TBL2	transducin (beta)-like 2	---	---	---	0.000796587	2.14001
217825_s_at	UBE2J1	ubiquitin-conjugating enzyme E2, J1 (UBC6 homolog, yeast)	ubiquitin cycle /// post-translational protein modification /// regulation of protein metabolic process	ubiquitin-protein ligase activity /// ligase activity /// small conjugating protein ligase activity	endoplasmic reticulum /// endoplasmic reticulum membrane /// membrane /// integral to membrane	0.000803924	2.74114
203484_at	SEC61G	Sec61 gamma subunit	protein targeting /// transport /// intracellular protein transport /// protein transport /// intracellular protein transport across a membrane	P-P-bond-hydrolysis-driven protein transmembrane transporter activity	endoplasmic reticulum /// endoplasmic reticulum membrane /// membrane /// integral to membrane	0.000803924	2.8726
200890_s_at	SSR1	signal sequence receptor, alpha (translocon-associated protein alpha)	cotranslational protein targeting to membrane /// positive regulation of cell proliferation	receptor activity /// signal sequence binding /// calcium ion binding	endoplasmic reticulum /// endoplasmic reticulum /// endoplasmic reticulum membrane /// membrane /// integral to membrane /// integral to membrane	0.000803924	3.94264
219428_s_at	PXMP4	peroxisomal membrane protein 4, 24kDa	---	---	membrane fraction /// peroxisome /// peroxisome /// peroxisomal membrane /// peroxisomal membrane /// membrane /// integral to membrane /// integral to membrane	0.000803924	3.04415
212698_s_at	SEPT10	septin 10	cell cycle /// cell division	nucleotide binding /// protein binding /// GTP binding	nucleus /// cytoplasm /// septin complex	0.000824537	3.42272
209541_at	IGF1	insulin-like growth factor 1 (somatomedin C)	skeletal development /// DNA replication /// cell motility /// signal transduction /// Ras protein signal transduction /// muscle development /// sensory perception of sound /// positive regulation of cell proliferation /// positive regulation of cell proliferation /// glycolate metabolic process /// proteoglycan biosynthetic process /// regulation of steroid hormone receptor signaling pathway	insulin-like growth factor receptor binding /// hormone activity /// hormone activity /// growth factor activity /// prothoracicotrophic hormone activity	extracellular region /// extracellular region	0.000824537	15.9275
214768_x_at	FAM20B	Family with sequence similarity 20, member B	---	---	extracellular region	0.000824537	2.914
215121_x_at	IGL@ /// IGLC2 /// IGLV2-14	immunoglobulin lambda locus /// immunoglobulin lambda constant 2 (Kern-Oz- marker) /// immunoglobulin lambda variable 2-14	tRNA aminoacylation for protein translation /// immune response	nucleotide binding /// antigen binding /// antigen binding /// aminoacyl-tRNA ligase activity /// ATP binding	cytoplasm	0.000824537	1.75042
210243_s_at	B4GALT3	UDP-Gal:betaGlcNAc beta 1,4- galactosyltransferase, polypeptide 3	carbohydrate metabolic process	beta-N-acetylglucosaminylglycopeptide beta-1,4-galactosyltransferase activity /// N-acetyllactosamine synthase activity /// galactosyltransferase activity /// transferase activity /// transferase activity, transferring glycosyl groups /// manganese ion binding /// metal ion binding	Golgi apparatus /// membrane /// integral to membrane	0.000824537	2.93519
215438_x_at	GSPT1	G1 to S phase transition 1	G1/S transition of mitotic cell cycle /// nuclear-transcribed mRNA catabolic process, nonsense-mediated decay /// translation /// caspase activation /// protein ubiquitination /// regulation of apoptosis	nucleotide binding /// translation release factor activity /// translation release factor activity /// GTPase activity /// GTPase activity /// protein binding /// protein binding /// GTP binding	intracellular	0.000824537	2.56232
200654_at	P4HB	procollagen-proline, 2-oxoglutarate 4-dioxygenase (proline 4-hydroxylase), beta polypeptide	peptidyl-proline hydroxylation to 4-hydroxy-L-proline /// cell redox homeostasis	protein disulfide isomerase activity /// protein disulfide isomerase activity /// procollagen-proline 4-dioxygenase activity /// procollagen-proline 4-dioxygenase activity /// protein binding /// isomerase activity	extracellular region /// endoplasmic reticulum /// endoplasmic reticulum /// endoplasmic reticulum lumen /// microsome /// ER-Golgi intermediate compartment /// cell surface /// membrane /// melanosome	0.00085434	2.78539
200825_s_at	HYOU1	hypoxia up-regulated 1	response to hypoxia /// glycolysis /// response to stress /// response to stress	nucleotide binding /// hexokinase activity /// protein binding /// ATP binding	endoplasmic reticulum /// endoplasmic reticulum /// endoplasmic reticulum lumen	0.00085434	4.61723
222786_at	CHST12	carbohydrate (chondroitin 4) sulfotransferase 12	carbohydrate metabolic process /// chondroitin sulfate biosynthetic process /// chondroitin sulfate biosynthetic process /// dermatan sulfate biosynthetic process /// dermatan sulfate biosynthetic process	protein binding /// transferase activity /// chondroitin 4-sulfotransferase activity /// chondroitin 4-sulfotransferase activity /// chondroitin 4-sulfotransferase activity /// 3'-phosphoadenosine 5'-phosphosulfate binding	Golgi membrane /// Golgi apparatus /// membrane /// integral to membrane /// integral to Golgi membrane	0.00085434	2.42769
200039_s_at	PSMB2	proteasome (prosome, macropain) subunit, beta type, 2	ubiquitin-dependent protein catabolic process /// negative regulation of cell proliferation /// protein metabolic process	threonine endopeptidase activity /// iron ion binding /// peptidase activity /// oxidoreductase activity /// oxidoreductase activity, acting on single donors with incorporation of molecular oxygen, incorporation of two atoms of oxygen /// oxidoreductase activity, acting on paired donors, with incorporation or reduction of molecular oxygen, 2-oxoglutarate as one donor, and incorporation of one ato…	proteasome complex /// extracellular region /// proteinaceous extracellular matrix /// nucleus /// cytoplasm /// endoplasmic reticulum /// cytosol /// proteasome core complex /// protein complex	0.000965793	2.62901
218324_s_at	SPATS2	spermatogenesis associated, serine-rich 2	---	---	cytoplasm	0.000965793	4.15071
218774_at	DCPS	decapping enzyme, scavenger	nuclear-transcribed mRNA catabolic process, nonsense-mediated decay /// deadenylation-dependent decapping of nuclear-transcribed mRNA	catalytic activity /// protein binding /// hydrolase activity	nucleus /// cytoplasm	0.000966699	4.35702
203560_at	GGH	gamma-glutamyl hydrolase (conjugase, folylpolygammaglutamyl hydrolase)	glutamine metabolic process	catalytic activity /// exopeptidase activity /// gamma-glutamyl hydrolase activity /// gamma-glutamyl hydrolase activity /// hydrolase activity	extracellular region /// lysosome /// melanosome	0.000966699	11.9554
203454_s_at	ATOX1	ATX1 antioxidant protein 1 homolog (yeast)	transport /// ion transport /// copper ion transport /// copper ion transport /// cellular copper ion homeostasis /// response to oxidative stress /// response to oxidative stress /// metal ion transport	copper ion transmembrane transporter activity /// copper ion binding /// copper ion binding /// metallochaperone activity /// copper chaperone activity /// copper-dependent protein binding /// metal ion binding	cytosol	0.000966699	2.99174
201397_at	PHGDH	phosphoglycerate dehydrogenase	L-serine biosynthetic process /// transport /// brain development /// metabolic process /// amino acid biosynthetic process	catalytic activity /// phosphoglycerate dehydrogenase activity /// phosphoglycerate dehydrogenase activity /// transporter activity /// binding /// electron carrier activity /// oxidoreductase activity /// oxidoreductase activity, acting on the CH-OH group of donors, NAD or NADP as acceptor /// cofactor binding /// NAD binding	extracellular region	0.000966699	5.19641
224586_x_at	SUB1	SUB1 homolog (S. cerevisiae)	transcription /// regulation of transcription, DNA-dependent /// regulation of transcription from RNA polymerase II promoter	DNA binding /// single-stranded DNA binding /// transcription coactivator activity /// transcription coactivator activity /// binding /// protein binding	nucleus /// transcription factor complex	0.000966699	1.98575
209231_s_at	DCTN5	dynactin 5 (p25)	---	acyltransferase activity /// transferase activity	cytoplasm /// cytoskeleton	0.000966699	3.60477
224595_at	SLC44A1	solute carrier family 44, member 1	transport /// choline transport	choline transmembrane transporter activity	membrane /// integral to membrane /// integral to membrane	0.000966699	3.9455
1554208_at	MEI1	meiosis inhibitor 1	---	binding	---	0.000966699	2.70997
244841_at	SEC24A	SEC24 related gene family, member A (S. cerevisiae)	transport /// intracellular protein transport /// ER to Golgi vesicle-mediated transport /// ER to Golgi vesicle-mediated transport /// protein transport /// vesicle-mediated transport	protein binding /// zinc ion binding	cytoplasm /// endoplasmic reticulum /// Golgi apparatus /// COPII vesicle coat /// COPII vesicle coat	0.000966699	6.0741
229812_at	USP48	ubiquitin specific peptidase 48	protein modification process /// ubiquitin-dependent protein catabolic process /// ubiquitin cycle	ubiquitin thiolesterase activity /// peptidase activity /// cysteine-type peptidase activity /// hydrolase activity	nucleus /// cytoplasm	0.000966699	3.21005
237817_at	SSR3	Signal sequence receptor, gamma (translocon-associated protein gamma)	cotranslational protein targeting to membrane	signal sequence binding /// protein binding	endoplasmic reticulum /// translocon complex /// endoplasmic reticulum membrane /// microsome /// membrane /// integral to membrane /// integral to endoplasmic reticulum membrane	0.000967127	5.64717
218618_s_at	FNDC3B	fibronectin type III domain containing 3B	---	---	membrane /// integral to membrane	0.000967127	15.3097
230011_at	MEI1	meiosis inhibitor 1	---	binding	---	0.000967127	2.74608
216640_s_at	PDIA6	protein disulfide isomerase family A, member 6	protein folding /// cell redox homeostasis	protein disulfide isomerase activity /// protein disulfide isomerase activity /// protein binding /// isomerase activity	endoplasmic reticulum /// endoplasmic reticulum /// endoplasmic reticulum lumen /// ER-Golgi intermediate compartment /// melanosome	0.000967127	3.23016
218070_s_at	GMPPA	GDP-mannose pyrophosphorylase A	biosynthetic process	mannose-1-phosphate guanylyltransferase activity /// acyltransferase activity /// transferase activity /// nucleotidyltransferase activity	---	0.000967127	2.84791
201097_s_at	ARF4	ADP-ribosylation factor 4	transport /// small GTPase mediated signal transduction /// protein transport /// vesicle-mediated transport	nucleotide binding /// GTPase activity /// GTP binding /// enzyme activator activity	intracellular /// Golgi apparatus	0.000982033	1.96666
209031_at	CADM1	cell adhesion molecule 1	T cell mediated cytotoxicity /// apoptosis /// immune response /// cell cycle /// cell adhesion /// homophilic cell adhesion /// heterophilic cell adhesion /// multicellular organismal development /// spermatogenesis /// cell recognition /// cell recognition /// cell differentiation /// susceptibility to natural killer cell mediated cytotoxicity /// susceptibility to natural killer cell mediated …	receptor binding /// receptor binding /// protein binding /// protein binding /// protein C-terminus binding /// PDZ domain binding /// protein homodimerization activity	plasma membrane /// plasma membrane /// intercellular junction /// membrane /// integral to membrane /// basolateral plasma membrane	0.00098217	10.7877
219104_at	RNF141	ring finger protein 141	---	protein binding /// zinc ion binding /// metal ion binding	---	0.00098217	-2.15318
211048_s_at	PDIA4	protein disulfide isomerase family A, member 4	protein secretion /// cell redox homeostasis	protein disulfide isomerase activity /// calcium ion binding /// protein binding /// isomerase activity	endoplasmic reticulum /// endoplasmic reticulum lumen /// endoplasmic reticulum lumen /// melanosome	0.00098217	6.12264
224864_at	SRA1	steroid receptor RNA activator 1	transcription /// regulation of transcription, DNA-dependent /// apoptosis /// apoptosis /// cell proliferation /// cell differentiation /// positive regulation of transcription from RNA polymerase II promoter	DNA binding /// transcription coactivator activity /// receptor activity /// protein binding /// protein binding /// ligand-dependent nuclear receptor transcription coactivator activity	nucleus /// nucleus /// transcription factor complex /// cytoplasm /// ribonucleoprotein complex /// ribonucleoprotein complex /// leading edge	0.00098217	2.18048
218035_s_at	RBM47	RNA binding motif protein 47	---	nucleic acid binding /// RNA binding	---	0.00098217	3.79532
230413_s_at	---	Transcribed locus	---	---	---	0.00100378	-3.55073
228482_at	CDRT4 /// FAM18B2	family with sequence similarity 18, member B2 /// CMT1A duplicated region transcript 4	transcription /// transport	DNA binding /// DNA-directed RNA polymerase activity /// transporter activity /// binding	membrane /// integral to membrane	0.00100378	3.96651
202721_s_at	GFPT1	glutamine-fructose-6-phosphate transaminase 1	carbohydrate metabolic process /// fructose 6-phosphate metabolic process /// energy reserve metabolic process /// glutamine metabolic process /// metabolic process /// carbohydrate biosynthetic process	glutamine-fructose-6-phosphate transaminase (isomerizing) activity /// glutamine-fructose-6-phosphate transaminase (isomerizing) activity /// sugar binding /// transaminase activity /// transferase activity	cytoplasm	0.00100378	4.15871
208658_at	PDIA4	protein disulfide isomerase family A, member 4	protein secretion /// cell redox homeostasis	protein disulfide isomerase activity /// calcium ion binding /// protein binding /// isomerase activity	endoplasmic reticulum /// endoplasmic reticulum lumen /// endoplasmic reticulum lumen /// melanosome	0.00100378	5.20609
219283_at	C1GALT1C1	C1GALT1-specific chaperone 1	---	transferase activity /// transferase activity, transferring glycosyl groups	membrane /// integral to membrane	0.00104995	4.1318
207565_s_at	MR1	major histocompatibility complex, class I-related	immune response /// immune response /// antigen processing and presentation	MHC class I receptor activity	membrane /// integral to membrane /// MHC class I protein complex	0.00104995	2.57183
1570299_at	---	Transcribed locus	---	---	---	0.00106261	-2.14355
224629_at	LMAN1	Lectin, mannose-binding, 1	protein folding /// transport /// ER to Golgi vesicle-mediated transport /// blood coagulation /// protein transport /// vesicle-mediated transport	protein binding /// sugar binding /// mannose binding /// unfolded protein binding	Golgi membrane /// endoplasmic reticulum /// endoplasmic reticulum membrane /// ER-Golgi intermediate compartment /// ER-Golgi intermediate compartment /// Golgi apparatus /// membrane /// integral to membrane /// integral to membrane /// sarcomere /// ER-Golgi intermediate compartment membrane	0.00106261	2.34343
203167_at	TIMP2	TIMP metallopeptidase inhibitor 2	negative regulation of cell proliferation /// regulation of cAMP metabolic process /// regulation of MAPKKK cascade /// regulation of neuron differentiation	enzyme inhibitor activity /// integrin binding /// protein binding /// protein binding /// enzyme activator activity /// metalloendopeptidase inhibitor activity /// metalloendopeptidase inhibitor activity	extracellular region /// proteinaceous extracellular matrix /// basement membrane /// cell surface	0.00106261	4.90423
232405_at	---	CDNA: FLJ22832 fis, clone KAIA4195	---	---	---	0.00106261	8.07939
208087_s_at	ZBP1	Z-DNA binding protein 1	---	DNA binding /// left-handed Z-DNA binding /// RNA binding /// double-stranded RNA adenosine deaminase activity	---	0.00106261	2.60324
201516_at	SRM	spermidine synthase	spermidine biosynthetic process	catalytic activity /// spermidine synthase activity /// spermidine synthase activity /// transferase activity	---	0.00106261	3.374
207734_at	LAX1	lymphocyte transmembrane adaptor 1	inactivation of MAPK activity /// immune response /// immune response /// intracellular signaling cascade /// B cell activation /// negative regulation of T cell activation	protein binding /// protein kinase binding /// SH2 domain binding	plasma membrane /// membrane /// integral to membrane /// integral to membrane /// membrane raft	0.00107624	2.6155
212486_s_at	FYN	FYN oncogene related to SRC, FGR, YES	protein amino acid phosphorylation /// protein amino acid phosphorylation /// protein amino acid phosphorylation /// calcium ion transport /// protein kinase cascade /// multicellular organismal development /// learning /// feeding behavior /// T cell receptor signaling pathway	nucleotide binding /// protein kinase activity /// protein tyrosine kinase activity /// protein tyrosine kinase activity /// non-membrane spanning protein tyrosine kinase activity /// non-membrane spanning protein tyrosine kinase activity /// protein binding /// protein binding /// ATP binding /// kinase activity /// transferase activity /// manganese ion binding /// identical protein binding ///…	endosome /// plasma membrane /// plasma membrane /// membrane	0.00108221	-2.09186
AFFX-HUMGAPDH/M33197_M_at	GAPDH	glyceraldehyde-3-phosphate dehydrogenase	glucose metabolic process /// glycolysis /// glycolysis /// metabolic process	catalytic activity /// glyceraldehyde-3-phosphate dehydrogenase (phosphorylating) activity /// glyceraldehyde-3-phosphate dehydrogenase (phosphorylating) activity /// binding /// protein binding /// glyceraldehyde-3-phosphate dehydrogenase activity /// oxidoreductase activity /// NAD binding	cytoplasm /// cytoplasm /// membrane	0.00108221	2.3645
212581_x_at	GAPDH	glyceraldehyde-3-phosphate dehydrogenase	glucose metabolic process /// glycolysis /// glycolysis /// metabolic process	catalytic activity /// glyceraldehyde-3-phosphate dehydrogenase (phosphorylating) activity /// glyceraldehyde-3-phosphate dehydrogenase (phosphorylating) activity /// binding /// protein binding /// glyceraldehyde-3-phosphate dehydrogenase activity /// oxidoreductase activity /// NAD binding	cytoplasm /// cytoplasm /// membrane	0.00108221	2.10658
212251_at	MTDH	metadherin	---	protein binding	nucleus /// endoplasmic reticulum /// endoplasmic reticulum membrane /// tight junction /// membrane /// integral to membrane /// cell junction /// nuclear membrane	0.00109558	1.8671
238327_at	LOC440836	similar to MGC52679 protein	cell growth	phosphorylase activity	---	0.0011031	4.25825
225269_s_at	C2orf12	chromosome 2 open reading frame 12	---	---	---	0.0011031	-2.39234
203066_at	GALNAC4S-6ST	B cell RAG associated protein	hexose biosynthetic process	sulfotransferase activity /// transferase activity /// 3'-phosphoadenosine 5'-phosphosulfate binding /// N-acetylgalactosamine 4-sulfate 6-O-sulfotransferase activity /// N-acetylgalactosamine 4-sulfate 6-O-sulfotransferase activity	Golgi membrane /// Golgi apparatus /// membrane /// integral to membrane /// integral to membrane	0.0011031	2.60042
222262_s_at	ETNK1	ethanolamine kinase 1	phosphatidylethanolamine biosynthetic process	ethanolamine kinase activity /// ethanolamine kinase activity /// kinase activity /// transferase activity	cytoplasm /// cytoplasm	0.0011031	3.31072
203252_at	CDK2AP2	CDK2-associated protein 2	---	---	---	0.0011031	2.83758
213523_at	CCNE1	cyclin E1	G1/S transition of mitotic cell cycle /// cell cycle /// androgen receptor signaling pathway /// positive regulation of transcription, DNA-dependent /// cell division	transcription coactivator activity /// protein binding /// androgen receptor binding	nucleus /// nucleus /// nucleus	0.0011031	4.30198
202364_at	MXI1	MAX interactor 1	transcription /// regulation of transcription, DNA-dependent /// negative regulation of cell proliferation /// cytoplasmic sequestering of transcription factor /// regulation of transcription	DNA binding /// DNA binding /// transcription corepressor activity /// transcription regulator activity	nucleus /// nucleus	0.0011031	-1.84379
211061_s_at	MGAT2	mannosyl (alpha-1,6-)-glycoprotein beta-1,2-N-acetylglucosaminyltransferase	protein amino acid N-linked glycosylation /// oligosaccharide metabolic process /// oligosaccharide biosynthetic process /// protein amino acid N-linked glycosylation via asparagine	alpha-1,6-mannosylglycoprotein 2-beta-N-acetylglucosaminyltransferase activity /// alpha-1,6-mannosylglycoprotein 2-beta-N-acetylglucosaminyltransferase activity /// transferase activity /// transferase activity, transferring glycosyl groups	Golgi membrane /// membrane fraction /// Golgi apparatus /// Golgi apparatus /// Golgi stack /// membrane /// integral to membrane	0.0011327	2.069
209093_s_at	GBA /// GBAP	glucosidase, beta; acid (includes glucosylceramidase) /// glucosidase, beta; acid, pseudogene	carbohydrate metabolic process /// lipid metabolic process /// sphingolipid metabolic process /// lysosome organization and biogenesis /// metabolic process	catalytic activity /// glucosylceramidase activity /// protein binding /// hydrolase activity /// hydrolase activity, acting on glycosyl bonds /// cation binding	lysosome /// lysosomal membrane /// membrane	0.0011621	1.54605
230233_at	---	Transcribed locus	---	---	---	0.0011913	-2.91763
222979_s_at	SURF4	surfeit 4	---	protein binding	endoplasmic reticulum /// endoplasmic reticulum membrane /// ER-Golgi intermediate compartment /// membrane /// integral to membrane	0.00119983	3.32192
200622_x_at	CALM1 /// CALM2 /// CALM3	calmodulin 1 (phosphorylase kinase, delta) /// calmodulin 2 (phosphorylase kinase, delta) /// calmodulin 3 (phosphorylase kinase, delta)	G-protein coupled receptor protein signaling pathway	calcium ion binding /// calcium ion binding /// protein binding /// protein binding /// protein binding /// protein binding /// kinase activity /// N-terminal myristoylation domain binding	cytoplasm /// spindle /// plasma membrane	0.00119983	2.76716
202763_at	CASP3	caspase 3, apoptosis-related cysteine peptidase	proteolysis /// proteolysis /// apoptosis /// induction of apoptosis /// nuclear fragmentation during apoptosis /// negative regulation of apoptosis	protein binding /// peptidase activity /// cysteine-type peptidase activity /// hydrolase activity /// caspase activity /// caspase activity /// caspase activity	cytoplasm	0.00121223	3.51517
200656_s_at	P4HB	procollagen-proline, 2-oxoglutarate 4-dioxygenase (proline 4-hydroxylase), beta polypeptide	peptidyl-proline hydroxylation to 4-hydroxy-L-proline /// cell redox homeostasis	protein disulfide isomerase activity /// protein disulfide isomerase activity /// procollagen-proline 4-dioxygenase activity /// procollagen-proline 4-dioxygenase activity /// protein binding /// isomerase activity	extracellular region /// endoplasmic reticulum /// endoplasmic reticulum /// endoplasmic reticulum lumen /// microsome /// ER-Golgi intermediate compartment /// cell surface /// membrane /// melanosome	0.00122456	3.01372
244633_at	---	Transcribed locus	---	---	---	0.00123681	-1.8799
223325_at	TXNDC11	thioredoxin domain containing 11	cell redox homeostasis	---	endoplasmic reticulum /// membrane /// integral to membrane	0.00124078	4.13894
217148_x_at	IGL@	Immunoglobulin lambda joining 3	tRNA aminoacylation for protein translation	nucleotide binding /// aminoacyl-tRNA ligase activity /// ATP binding	cytoplasm	0.00124078	5.79806
217716_s_at	SEC61A1	Sec61 alpha 1 subunit (S. cerevisiae)	transport /// protein secretion /// protein transport /// intracellular protein transport across a membrane	protein binding /// P-P-bond-hydrolysis-driven protein transmembrane transporter activity	endoplasmic reticulum /// endoplasmic reticulum membrane /// membrane /// integral to membrane	0.00124078	2.74171
208949_s_at	LGALS3	lectin, galactoside-binding, soluble, 3	---	sugar binding /// sugar binding /// IgE binding	extracellular region /// nucleus /// nucleus /// cytoplasm /// plasma membrane	0.00124078	4.90605
203140_at	BCL6	B-cell CLL/lymphoma 6 (zinc finger protein 51)	protein import into nucleus, translocation /// negative regulation of transcription from RNA polymerase II promoter /// negative regulation of transcription from RNA polymerase II promoter /// cell morphogenesis /// negative regulation of cell-matrix adhesion /// germinal center formation /// regulation of germinal center formation /// negative regulation of T-helper 2 type immune response /// ne…	nucleic acid binding /// DNA binding /// chromatin binding /// chromatin binding /// protein binding /// protein binding /// zinc ion binding /// transcription repressor activity /// transcription repressor activity /// transcription repressor activity /// transcription repressor activity /// sequence-specific DNA binding /// sequence-specific DNA binding /// metal ion binding	intracellular /// nucleus /// nucleus /// replication fork	0.00124078	-2.40272
225102_at	MGLL	monoglyceride lipase	lipid metabolic process /// inflammatory response	catalytic activity /// carboxylesterase activity /// lysophospholipase activity /// hydrolase activity /// acylglycerol lipase activity	---	0.00124078	2.73909
217744_s_at	PERP	PERP, TP53 apoptosis effector	apoptosis /// cell adhesion	structural molecule activity /// protein binding	cytoplasm /// cytoskeleton /// membrane /// integral to membrane /// cell junction	0.00124078	8.72447
211430_s_at	IGH@ /// IGHG1 /// IGHG2 /// IGHM /// IGHV4-31	immunoglobulin heavy locus /// immunoglobulin heavy constant gamma 1 (G1m marker) /// immunoglobulin heavy constant gamma 2 (G2m marker) /// immunoglobulin heavy constant mu /// immunoglobulin heavy variable 4-31	activation of MAPK activity /// humoral immune response mediated by circulating immunoglobulin /// proteolysis /// immune response /// antigen processing and presentation /// positive regulation of B cell proliferation /// early endosome to late endosome transport /// positive regulation of endocytosis /// positive regulation of peptidyl-tyrosine phosphorylation /// B cell receptor signaling path…	antigen binding /// antigen binding /// antigen binding /// catalytic activity /// serine-type endopeptidase activity /// receptor activity /// transmembrane receptor activity /// copper ion binding /// calcium ion binding /// protein binding /// protein binding /// peptidase activity /// electron carrier activity /// hydrolase activity	extracellular region /// membrane fraction /// plasma membrane /// integral to plasma membrane /// external side of plasma membrane /// membrane /// membrane /// B cell receptor complex /// immunoglobulin complex, circulating /// perinuclear region of cytoplasm	0.00126852	2.49345
203764_at	DLG7	discs, large homolog 7 (Drosophila)	M phase of mitotic cell cycle /// M phase of mitotic cell cycle /// cell cycle /// mitotic chromosome movement towards spindle pole /// cell-cell signaling /// cell proliferation /// positive regulation of mitotic metaphase/anaphase transition	phosphoprotein phosphatase activity /// phosphoprotein phosphatase activity /// protein binding	nucleus /// nucleus /// nucleus /// cytoplasm /// spindle pole centrosome /// spindle pole centrosome	0.00128377	11.895
203988_s_at	FUT8	fucosyltransferase 8 (alpha (1,6) fucosyltransferase)	in utero embryonic development /// protein amino acid N-linked glycosylation /// N-glycan processing /// oligosaccharide biosynthetic process /// L-fucose catabolic process	glycoprotein 6-alpha-L-fucosyltransferase activity /// glycoprotein 6-alpha-L-fucosyltransferase activity /// transferase activity /// transferase activity, transferring glycosyl groups	Golgi apparatus /// Golgi apparatus /// membrane /// integral to membrane	0.00128377	2.92251
201206_s_at	RRBP1	ribosome binding protein 1 homolog 180kDa (dog)	translation /// transport /// signal transduction /// protein transport /// intracellular protein transport across a membrane	receptor activity /// receptor activity /// extracellular matrix structural constituent	endoplasmic reticulum /// endoplasmic reticulum /// endoplasmic reticulum membrane /// ribosome /// membrane /// integral to membrane /// integral to endoplasmic reticulum membrane /// integral to endoplasmic reticulum membrane	0.00128377	4.00141
209501_at	CDR2	cerebellar degeneration-related protein 2, 62kDa	---	protein binding	nucleus /// cytoplasm	0.00128377	2.39305
228964_at	PRDM1	PR domain containing 1, with ZNF domain	negative regulation of transcription from RNA polymerase II promoter /// transcription /// regulation of transcription, DNA-dependent	nucleic acid binding /// DNA binding /// transcription factor activity /// zinc ion binding /// metal ion binding	intracellular /// nucleus	0.00129533	8.67145
200805_at	LMAN2	lectin, mannose-binding 2	transport /// protein transport	calcium ion binding /// sugar binding	endoplasmic reticulum /// ER-Golgi intermediate compartment /// Golgi apparatus /// membrane /// integral to membrane /// ER-Golgi intermediate compartment membrane	0.00131411	3.09886
211634_x_at	IGHM /// LOC100133862	immunoglobulin heavy constant mu /// similar to hCG1773549	activation of MAPK activity /// humoral immune response mediated by circulating immunoglobulin /// immune response /// antigen processing and presentation /// positive regulation of B cell proliferation /// early endosome to late endosome transport /// positive regulation of endocytosis /// positive regulation of peptidyl-tyrosine phosphorylation /// B cell receptor signaling pathway	antigen binding /// antigen binding /// antigen binding /// receptor activity /// transmembrane receptor activity /// protein binding	membrane fraction /// plasma membrane /// external side of plasma membrane /// membrane /// membrane /// B cell receptor complex /// immunoglobulin complex, circulating /// perinuclear region of cytoplasm	0.00131411	3.03003
212250_at	MTDH	metadherin	---	protein binding	nucleus /// endoplasmic reticulum /// endoplasmic reticulum membrane /// tight junction /// membrane /// integral to membrane /// cell junction /// nuclear membrane	0.00131411	2.12194
220495_s_at	TXNDC15	thioredoxin domain containing 15	cell redox homeostasis	---	membrane /// integral to membrane	0.00131722	3.31978
205698_s_at	MAP2K6	mitogen-activated protein kinase kinase 6	activation of MAPK activity /// protein amino acid phosphorylation /// DNA damage induced protein phosphorylation /// cell cycle arrest /// signal transduction /// cardiac muscle contraction	nucleotide binding /// protein kinase activity /// protein serine/threonine kinase activity /// MAP kinase kinase activity /// protein tyrosine kinase activity /// protein binding /// protein binding /// ATP binding /// kinase activity /// transferase activity	---	0.00131722	3.13634
212857_x_at	SUB1	SUB1 homolog (S. cerevisiae)	transcription /// regulation of transcription, DNA-dependent /// regulation of transcription from RNA polymerase II promoter	DNA binding /// single-stranded DNA binding /// transcription coactivator activity /// transcription coactivator activity /// binding /// protein binding	nucleus /// transcription factor complex	0.00131722	1.92471
215379_x_at	IGL@ /// IGLC2 /// IGLV2-14	immunoglobulin lambda locus /// immunoglobulin lambda constant 2 (Kern-Oz- marker) /// immunoglobulin lambda variable 2-14	tRNA aminoacylation for protein translation /// immune response	nucleotide binding /// antigen binding /// antigen binding /// aminoacyl-tRNA ligase activity /// ATP binding	cytoplasm	0.00132842	1.63596
236528_at	---	Transcribed locus	---	---	---	0.00135062	2.5134
217398_x_at	GAPDH	glyceraldehyde-3-phosphate dehydrogenase	glucose metabolic process /// glycolysis /// glycolysis /// metabolic process	catalytic activity /// glyceraldehyde-3-phosphate dehydrogenase (phosphorylating) activity /// glyceraldehyde-3-phosphate dehydrogenase (phosphorylating) activity /// binding /// protein binding /// glyceraldehyde-3-phosphate dehydrogenase activity /// oxidoreductase activity /// NAD binding	cytoplasm /// cytoplasm /// membrane	0.00135062	2.21018
235117_at	CHAC2	ChaC, cation transport regulator homolog 2 (E. coli)	---	---	---	0.00136162	7.31412
212430_at	RBM38	RNA binding motif protein 38	DNA damage response, signal transduction by p53 class mediator resulting in cell cycle arrest /// DNA damage response, signal transduction by p53 class mediator resulting in transcription of p21 class mediator /// protein stabilization	nucleotide binding /// nucleic acid binding /// RNA binding /// mRNA binding /// mRNA 3'-UTR binding	nucleus /// cytosol	0.00137255	-2.33483
1555041_a_at	NAGA	N-acetylgalactosaminidase, alpha-	carbohydrate metabolic process /// metabolic process	catalytic activity /// hydrolase activity, hydrolyzing O-glycosyl compounds /// alpha-N-acetylgalactosaminidase activity /// alpha-N-acetylgalactosaminidase activity /// hydrolase activity /// hydrolase activity, acting on glycosyl bonds /// cation binding	lysosome	0.00138342	3.64785
203383_s_at	GOLGA1	golgi autoantigen, golgin subfamily a, 1	---	---	Golgi apparatus /// Golgi apparatus /// membrane	0.00143919	1.98036
230448_at	SLC38A10	solute carrier family 38, member 10	transport /// ion transport /// sodium ion transport /// amino acid transport	sodium ion binding	membrane /// integral to membrane	0.00146474	9.44961
238106_at	---	Transcribed locus	---	---	---	0.00147523	-2.07448
207132_x_at	PFDN5	prefoldin subunit 5	regulation of transcription, DNA-dependent /// protein folding	transcription corepressor activity /// unfolded protein binding	nucleus /// cytoplasm /// prefoldin complex	0.0014827	-1.7307
202393_s_at	KLF10	Kruppel-like factor 10	negative regulation of transcription from RNA polymerase II promoter /// skeletal development /// transcription /// regulation of transcription, DNA-dependent /// transforming growth factor beta receptor signaling pathway /// cell-cell signaling /// cell proliferation /// negative regulation of cell proliferation	nucleic acid binding /// DNA binding /// transcription factor activity /// protein binding /// zinc ion binding /// metal ion binding	intracellular /// nucleus /// nucleus	0.0014827	2.33903
204688_at	SGCE	sarcoglycan, epsilon	cell-matrix adhesion /// muscle development	calcium ion binding /// protein binding	cytoplasm /// cytoskeleton /// integral to plasma membrane /// sarcoglycan complex /// sarcoglycan complex /// membrane /// integral to membrane	0.0014827	-3.75369
218358_at	CRELD2	cysteine-rich with EGF-like domains 2	---	calcium ion binding	extracellular region /// endoplasmic reticulum	0.0014827	4.38443
216708_x_at	CKAP2	Cytoskeleton associated protein 2	apoptosis /// cell cycle	---	cytoplasm /// microtubule	0.0014827	2.219
222690_s_at	TMEM39A	transmembrane protein 39A	---	---	membrane /// integral to membrane	0.00148855	2.16858
214960_at	API5	apoptosis inhibitor 5	apoptosis /// anti-apoptosis /// anti-apoptosis /// anti-apoptosis /// anti-apoptosis /// anti-apoptosis	binding /// fibroblast growth factor binding	nucleus /// nucleus /// spliceosome /// spliceosome /// cytoplasm /// cytoplasm	0.00148855	2.00739
219402_s_at	DERL1	Der1-like domain family, member 1	transport /// response to unfolded protein /// protein transport /// intracellular transport of viral proteins in host cell /// ER-associated protein catabolic process /// unfolded protein response /// retrograde protein transport, ER to cytosol /// establishment of protein localization	receptor activity /// protein binding /// MHC class I protein binding	endoplasmic reticulum /// endoplasmic reticulum /// endoplasmic reticulum /// endoplasmic reticulum membrane /// membrane /// integral to membrane /// integral to endoplasmic reticulum membrane	0.00154237	3.34582
201274_at	PSMA5	proteasome (prosome, macropain) subunit, alpha type, 5	ubiquitin-dependent protein catabolic process	endopeptidase activity /// threonine endopeptidase activity /// protein binding /// peptidase activity /// hydrolase activity	proteasome complex /// nucleus /// cytoplasm /// cytosol /// proteasome core complex /// protein complex	0.00156686	2.55883
229391_s_at	FAM26F	family with sequence similarity 26, member F	---	---	membrane /// integral to membrane	0.00159121	-2.23799
201204_s_at	RRBP1	ribosome binding protein 1 homolog 180kDa (dog)	translation /// transport /// signal transduction /// protein transport /// intracellular protein transport across a membrane	receptor activity /// receptor activity /// extracellular matrix structural constituent	endoplasmic reticulum /// endoplasmic reticulum /// endoplasmic reticulum membrane /// ribosome /// membrane /// integral to membrane /// integral to endoplasmic reticulum membrane /// integral to endoplasmic reticulum membrane	0.00161542	7.94781
210908_s_at	PFDN5	prefoldin subunit 5	regulation of transcription, DNA-dependent /// protein folding	transcription corepressor activity /// unfolded protein binding	nucleus /// cytoplasm /// prefoldin complex	0.00161571	-1.61229
219203_at	C14orf122	chromosome 14 open reading frame 122	---	---	---	0.00161571	2.35158
226982_at	ELL2	elongation factor, RNA polymerase II, 2	transcription /// regulation of transcription, DNA-dependent /// RNA elongation from RNA polymerase II promoter	RNA polymerase II transcription factor activity /// translation elongation factor activity	nucleus /// transcription elongation factor complex	0.00161571	3.54296
213453_x_at	GAPDH	glyceraldehyde-3-phosphate dehydrogenase	glucose metabolic process /// glycolysis /// glycolysis /// metabolic process	catalytic activity /// glyceraldehyde-3-phosphate dehydrogenase (phosphorylating) activity /// glyceraldehyde-3-phosphate dehydrogenase (phosphorylating) activity /// binding /// protein binding /// glyceraldehyde-3-phosphate dehydrogenase activity /// oxidoreductase activity /// NAD binding	cytoplasm /// cytoplasm /// membrane	0.00163065	2.15792
215946_x_at	IGLL3	immunoglobulin lambda-like polypeptide 3	---	---	---	0.00163065	1.96046
235275_at	BMP8B	Bone morphogenetic protein 8b (osteogenic protein 2)	skeletal development /// ossification /// multicellular organismal development /// cell differentiation /// growth /// cartilage development	cytokine activity /// growth factor activity	extracellular region /// extracellular space	0.00163065	6.15126
217225_x_at	NOMO1 /// NOMO2 /// NOMO3	NODAL modulator 1 /// NODAL modulator 2 /// NODAL modulator 3	---	protein binding /// carbohydrate binding	endoplasmic reticulum /// endoplasmic reticulum membrane /// membrane /// integral to membrane	0.00163065	3.27641
218516_s_at	IMPAD1	inositol monophosphatase domain containing 1	---	magnesium ion binding /// inositol or phosphatidylinositol phosphatase activity /// inositol-1(or 4)-monophosphatase activity /// hydrolase activity /// metal ion binding	membrane /// integral to membrane	0.00163065	2.89286
236782_at	SAMD3	sterile alpha motif domain containing 3	---	---	---	0.00163065	6.3188
201098_at	COPB2	coatomer protein complex, subunit beta 2 (beta prime)	protein complex assembly /// transport /// intracellular protein transport /// retrograde vesicle-mediated transport, Golgi to ER /// intra-Golgi vesicle-mediated transport /// protein transport /// vesicle-mediated transport	structural molecule activity /// protein binding /// protein binding /// protein transporter activity	Golgi membrane /// cytoplasm /// Golgi apparatus /// membrane /// membrane coat /// COPI vesicle coat /// cytoplasmic vesicle	0.00163065	2.75871
221853_s_at	NOMO1 /// NOMO2 /// NOMO3	NODAL modulator 1 /// NODAL modulator 2 /// NODAL modulator 3	---	protein binding /// carbohydrate binding	endoplasmic reticulum /// endoplasmic reticulum membrane /// membrane /// integral to membrane	0.00163065	3.46297
201489_at	PPIF	peptidylprolyl isomerase F (cyclophilin F)	protein folding	peptidyl-prolyl cis-trans isomerase activity /// isomerase activity /// peptide binding	membrane fraction /// mitochondrion /// mitochondrial matrix	0.00163065	1.95138
211725_s_at	BID	BH3 interacting domain death agonist	release of cytochrome c from mitochondria /// apoptosis /// induction of apoptosis via death domain receptors /// apoptotic mitochondrial changes /// regulation of apoptosis /// positive regulation of apoptosis /// neuron apoptosis	death receptor binding /// protein binding /// protein binding	membrane fraction /// cytoplasm /// mitochondrion /// mitochondrion /// cytosol /// membrane /// mitochondrial membrane	0.00163065	2.80655
201912_s_at	GSPT1	G1 to S phase transition 1	G1/S transition of mitotic cell cycle /// nuclear-transcribed mRNA catabolic process, nonsense-mediated decay /// translation /// caspase activation /// protein ubiquitination /// regulation of apoptosis	nucleotide binding /// translation release factor activity /// translation release factor activity /// GTPase activity /// GTPase activity /// protein binding /// protein binding /// GTP binding	intracellular	0.00164454	2.6449
223001_at	DC2	DC2 protein	---	---	membrane /// integral to membrane	0.00164454	2.911
227014_at	ASPHD2	aspartate beta-hydroxylase domain containing 2	peptidyl-amino acid modification	peptide-aspartate beta-dioxygenase activity /// oxidoreductase activity /// oxidoreductase activity, acting on single donors with incorporation of molecular oxygen, incorporation of two atoms of oxygen	membrane /// integral to membrane /// integral to endoplasmic reticulum membrane	0.00164454	1.90324
228273_at	---	Transcribed locus	---	---	---	0.00164454	5.36762
200720_s_at	ACTR1A	ARP1 actin-related protein 1 homolog A, centractin alpha (yeast)	vesicle-mediated transport	nucleotide binding /// structural molecule activity /// protein binding /// ATP binding	cytoplasm /// cytoplasm /// centrosome /// cytoskeleton /// dynactin complex /// microtubule associated complex	0.00166715	2.18977
211908_x_at	IGHG1	Immunoglobulin heavy constant mu	activation of MAPK activity /// humoral immune response mediated by circulating immunoglobulin /// immune response /// antigen processing and presentation /// positive regulation of B cell proliferation /// early endosome to late endosome transport /// positive regulation of endocytosis /// positive regulation of peptidyl-tyrosine phosphorylation /// B cell receptor signaling pathway	antigen binding /// antigen binding /// antigen binding /// receptor activity /// transmembrane receptor activity /// copper ion binding /// protein binding /// protein binding /// electron carrier activity	extracellular region /// membrane fraction /// plasma membrane /// integral to plasma membrane /// external side of plasma membrane /// membrane /// membrane /// B cell receptor complex /// immunoglobulin complex, circulating /// perinuclear region of cytoplasm	0.00168502	2.0368
205353_s_at	PEBP1	phosphatidylethanolamine binding protein 1	---	nucleotide binding /// endopeptidase inhibitor activity /// serine-type endopeptidase inhibitor activity /// protein binding /// ATP binding /// lipid binding /// phosphatidylethanolamine binding	cytoplasm	0.00168502	1.91389
209605_at	TST	thiosulfate sulfurtransferase (rhodanese)	sulfate transport /// cyanate catabolic process	thiosulfate sulfurtransferase activity /// thiosulfate sulfurtransferase activity /// transferase activity	mitochondrion /// mitochondrial inner membrane /// mitochondrial matrix /// mitochondrial matrix	0.00169389	5.0022
242020_s_at	ZBP1	Z-DNA binding protein 1	---	DNA binding /// left-handed Z-DNA binding /// RNA binding /// double-stranded RNA adenosine deaminase activity	---	0.00171147	3.4019
216984_x_at	IGLV2-11 /// IGLV2-18 /// IGLV2-23	immunoglobulin lambda variable 2-23 /// immunoglobulin lambda variable 2-18 /// immunoglobulin lambda variable 2-11	---	---	---	0.00171504	4.89058
203041_s_at	LAMP2	lysosomal-associated membrane protein 2	glycogen metabolic process	---	membrane fraction /// lysosome /// lysosome /// lysosomal membrane /// lysosomal membrane /// endosome /// late endosome /// plasma membrane /// endosome membrane /// membrane /// integral to membrane /// platelet dense granule membrane	0.00171504	2.288
217826_s_at	UBE2J1	ubiquitin-conjugating enzyme E2, J1 (UBC6 homolog, yeast)	ubiquitin cycle /// post-translational protein modification /// regulation of protein metabolic process	ubiquitin-protein ligase activity /// ligase activity /// small conjugating protein ligase activity	endoplasmic reticulum /// endoplasmic reticulum membrane /// membrane /// integral to membrane	0.00171504	2.31442
220941_s_at	C21orf91	chromosome 21 open reading frame 91	---	---	---	0.00171504	2.20474
222805_at	MANEA	mannosidase, endo-alpha	---	glycoprotein endo-alpha-1,2-mannosidase activity /// hydrolase activity	Golgi membrane /// Golgi apparatus /// membrane /// integral to membrane	0.00173679	4.99635
200757_s_at	CALU	calumenin	---	calcium ion binding /// calcium ion binding /// calcium ion binding	extracellular region /// endoplasmic reticulum /// endoplasmic reticulum /// endoplasmic reticulum lumen /// Golgi apparatus /// melanosome	0.00185029	3.29435
200698_at	KDELR2	KDEL (Lys-Asp-Glu-Leu) endoplasmic reticulum protein retention receptor 2	protein retention in ER /// transport /// intracellular protein transport /// protein transport /// vesicle-mediated transport	receptor activity /// KDEL sequence binding /// protein binding /// ER retention sequence binding	endoplasmic reticulum /// endoplasmic reticulum /// endoplasmic reticulum membrane /// Golgi apparatus /// membrane /// integral to membrane /// integral to membrane	0.00187433	2.52357
223054_at	DNAJB11	DnaJ (Hsp40) homolog, subfamily B, member 11	protein folding /// mRNA modification	protein binding /// heat shock protein binding /// unfolded protein binding	nucleus /// cytoplasm /// endoplasmic reticulum /// endoplasmic reticulum /// endoplasmic reticulum lumen	0.00187433	3.63197
200985_s_at	CD59	CD59 molecule, complement regulatory protein	defense response /// immune response /// cell surface receptor linked signal transduction /// blood coagulation	protein binding	extracellular region /// membrane fraction /// plasma membrane /// plasma membrane /// membrane /// anchored to membrane	0.00187433	2.82252
200650_s_at	LDHA	lactate dehydrogenase A	carbohydrate metabolic process /// glycolysis /// metabolic process /// anaerobic glycolysis /// cellular carbohydrate metabolic process	catalytic activity /// L-lactate dehydrogenase activity /// L-lactate dehydrogenase activity /// binding /// protein binding /// oxidoreductase activity /// oxidoreductase activity, acting on the CH-OH group of donors, NAD or NADP as acceptor	cytoplasm /// cytosol	0.00187433	1.94235
209091_s_at	SH3GLB1	SH3-domain GRB2-like endophilin B1	protein insertion into mitochondrial membrane during induction of apoptosis /// phosphatidic acid biosynthetic process /// apoptosis /// anti-apoptosis /// phospholipid biosynthetic process /// 'de novo' posttranslational protein folding	fatty acid binding /// protein binding /// protein binding /// lipid binding /// lysophosphatidic acid acyltransferase activity /// protein homodimerization activity	Golgi membrane /// cytoplasm /// cytoplasm /// mitochondrion /// mitochondrial outer membrane /// microsome /// Golgi apparatus /// membrane /// outer membrane	0.00187433	1.83078
213374_x_at	HIBCH	3-hydroxyisobutyryl-Coenzyme A hydrolase	metabolic process /// branched chain family amino acid catabolic process	catalytic activity /// 3-hydroxyisobutyryl-CoA hydrolase activity /// 3-hydroxyisobutyryl-CoA hydrolase activity /// hydrolase activity	mitochondrion	0.00187433	2.63993
219003_s_at	MANEA	mannosidase, endo-alpha	---	glycoprotein endo-alpha-1,2-mannosidase activity /// hydrolase activity	Golgi membrane /// Golgi apparatus /// membrane /// integral to membrane	0.00187433	9.85401
218143_s_at	SCAMP2	secretory carrier membrane protein 2	transport /// post-Golgi vesicle-mediated transport /// protein transport	---	membrane fraction /// membrane /// integral to membrane	0.00187433	1.76156
207165_at	HMMR	hyaluronan-mediated motility receptor (RHAMM)	cell motility	receptor activity /// hyaluronic acid binding	cytoplasm /// cell surface	0.00187433	6.99083
222593_s_at	SPATS2	spermatogenesis associated, serine-rich 2	---	---	cytoplasm	0.00192815	4.21868
222753_s_at	SPCS3	signal peptidase complex subunit 3 homolog (S. cerevisiae)	signal peptide processing	peptidase activity /// signal peptidase activity /// hydrolase activity	endoplasmic reticulum /// endoplasmic reticulum /// signal peptidase complex /// microsome /// membrane /// integral to membrane	0.00193587	5.68883
211798_x_at	IGLJ3	immunoglobulin lambda joining 3	---	---	---	0.00194355	2.60576
223666_at	SNX5	sorting nexin 5	transport /// cell communication /// protein transport	protein binding /// phosphoinositide binding	---	0.0019588	3.37636
218257_s_at	UGCGL1	UDP-glucose ceramide glucosyltransferase-like 1	protein amino acid glycosylation /// 'de novo' posttranslational protein folding	UDP-glucose:glycoprotein glucosyltransferase activity /// UDP-glucose:glycoprotein glucosyltransferase activity /// protein binding /// protein binding /// transferase activity /// transferase activity, transferring glycosyl groups /// unfolded protein binding /// unfolded protein binding	endoplasmic reticulum /// endoplasmic reticulum /// endoplasmic reticulum lumen /// ER-Golgi intermediate compartment /// ER-Golgi intermediate compartment	0.00196637	4.5106
208638_at	PDIA6	protein disulfide isomerase family A, member 6	protein folding /// cell redox homeostasis	protein disulfide isomerase activity /// protein disulfide isomerase activity /// protein binding /// isomerase activity	endoplasmic reticulum /// endoplasmic reticulum /// endoplasmic reticulum lumen /// ER-Golgi intermediate compartment /// melanosome	0.00199888	2.38617
244022_at	---	---	---	---	---	0.00200865	12.6787
201577_at	NME1 /// NME2	non-metastatic cells 1, protein (NM23A) expressed in /// non-metastatic cells 2, protein (NM23B) expressed in	GTP biosynthetic process /// UTP biosynthetic process /// CTP biosynthetic process /// transcription /// regulation of transcription, DNA-dependent /// regulation of transcription, DNA-dependent /// cell cycle /// cell adhesion /// negative regulation of cell proliferation /// nucleotide metabolic process /// nucleoside triphosphate biosynthetic process /// regulation of apoptosis /// negative re…	nucleotide binding /// magnesium ion binding /// magnesium ion binding /// DNA binding /// DNA binding /// transcription factor activity /// deoxyribonuclease activity /// nucleoside diphosphate kinase activity /// nucleoside diphosphate kinase activity /// nucleoside diphosphate kinase activity /// protein binding /// ATP binding /// ATP binding /// ATP binding /// GTP binding /// kinase activit…	ruffle /// nucleus /// nucleus /// nucleus /// cytoplasm /// cytoplasm /// lamellipodium	0.00200865	2.5636
221004_s_at	ITM2C	integral membrane protein 2C	---	---	Golgi apparatus /// membrane /// integral to membrane	0.0020531	3.32386
220094_s_at	CCDC90A	coiled-coil domain containing 90A	---	---	mitochondrion /// membrane /// integral to membrane	0.00208499	2.87895
228280_at	ZC3HAV1L	zinc finger CCCH-type, antiviral 1-like	---	---	---	0.00210624	3.70044
226430_at	RELL1	RELT-like 1	---	---	plasma membrane /// membrane /// integral to membrane	0.00210624	4.23149
202557_at	STCH	stress 70 protein chaperone, microsome-associated, 60kDa	---	nucleotide binding /// ATP binding	endoplasmic reticulum /// microsome /// microsome	0.00210624	3.35982
204527_at	MYO5A	myosin VA (heavy chain 12, myoxin)	ubiquitin-dependent protein catabolic process /// transport /// actin filament-based movement	microfilament motor activity /// nucleotide binding /// motor activity /// actin binding /// protein binding /// calmodulin binding /// ATP binding /// actin filament binding	ruffle /// cytoplasm /// myosin complex /// myosin complex /// growth cone /// neuron projection	0.00214622	2.19404
209939_x_at	CFLAR	CASP8 and FADD-like apoptosis regulator	proteolysis /// apoptosis /// anti-apoptosis /// induction of apoptosis by extracellular signals /// regulation of apoptosis /// positive regulation of I-kappaB kinase/NF-kappaB cascade	signal transducer activity /// protein binding /// protein binding /// cysteine-type peptidase activity /// caspase activity	---	0.00214622	3.20249
217871_s_at	MIF	macrophage migration inhibitory factor (glycosylation-inhibiting factor)	prostaglandin biosynthetic process /// inflammatory response /// cell surface receptor linked signal transduction /// cell proliferation /// regulation of macrophage activation /// negative regulation of apoptosis	cytokine activity /// cytokine activity /// protein binding /// isomerase activity /// phenylpyruvate tautomerase activity	extracellular region /// extracellular space	0.00214622	2.71934
200891_s_at	SSR1	signal sequence receptor, alpha (translocon-associated protein alpha)	cotranslational protein targeting to membrane /// positive regulation of cell proliferation	receptor activity /// signal sequence binding /// calcium ion binding	endoplasmic reticulum /// endoplasmic reticulum /// endoplasmic reticulum membrane /// membrane /// integral to membrane /// integral to membrane	0.00214622	1.97732
212333_at	FAM98A	family with sequence similarity 98, member A	---	phosphopantetheine binding	---	0.00216517	2.10956
217899_at	FLJ20254	hypothetical protein FLJ20254	---	---	membrane /// integral to membrane	0.00219608	2.42948
218289_s_at	UBA5	ubiquitin-like modifier activating enzyme 5	ubiquitin cycle /// metabolic process	catalytic activity /// binding	cytoplasm	0.00223346	2.22992
202368_s_at	TRAM2	translocation associated membrane protein 2	transport /// protein transport /// intracellular protein transport across a membrane	---	membrane /// integral to membrane	0.00223346	3.38293
222532_at	SRPRB	signal recognition particle receptor, B subunit	---	nucleotide binding /// receptor activity /// protein binding /// GTP binding	endoplasmic reticulum /// endoplasmic reticulum membrane /// membrane /// integral to membrane /// ribonucleoprotein complex	0.00226398	4.38636
224596_at	SLC44A1	solute carrier family 44, member 1	transport /// choline transport	choline transmembrane transporter activity	membrane /// integral to membrane /// integral to membrane	0.00229436	3.46265
218189_s_at	NANS	N-acetylneuraminic acid synthase (sialic acid synthase)	metabolic process /// lipopolysaccharide biosynthetic process /// carbohydrate biosynthetic process	catalytic activity /// N-acylneuraminate cytidylyltransferase activity /// transferase activity /// N-acylneuraminate-9-phosphate synthase activity /// N-acetylneuraminate synthase activity	cytoplasm	0.00230792	4.53073
209122_at	ADFP	adipose differentiation-related protein	---	---	extracellular region /// endoplasmic reticulum /// lipid particle /// membrane	0.00230792	1.99371
225284_at	LOC144871	hypothetical protein LOC144871	---	---	---	0.00230792	2.42211
212008_at	UBXD2	UBX domain containing 2	response to unfolded protein	---	endoplasmic reticulum /// endoplasmic reticulum membrane /// membrane /// integral to membrane	0.00230792	2.39404
200615_s_at	AP2B1	adaptor-related protein complex 2, beta 1 subunit	protein complex assembly /// intracellular protein transport /// vesicle-mediated transport	binding /// protein binding /// protein binding /// protein transporter activity	plasma membrane /// coated pit /// membrane /// membrane coat /// clathrin adaptor complex	0.0023087	3.39704
217235_x_at	IGL@ /// IGLC1 /// IGLV2-11 /// IGLV2-18 /// IGLV2-23	immunoglobulin lambda locus /// immunoglobulin lambda constant 1 (Mcg marker) /// immunoglobulin lambda variable 2-23 /// immunoglobulin lambda variable 2-18 /// immunoglobulin lambda variable 2-11	tRNA aminoacylation for protein translation	nucleotide binding /// aminoacyl-tRNA ligase activity /// ATP binding	cytoplasm	0.00233847	5.49189
207707_s_at	SEC13	SEC13 homolog (S. cerevisiae)	transport /// intracellular protein transport /// protein transport	---	---	0.00235638	2.62793
208735_s_at	CTDSP2	CTD (carboxy-terminal domain, RNA polymerase II, polypeptide A) small phosphatase 2	---	phosphoprotein phosphatase activity /// hydrolase activity /// phosphoric monoester hydrolase activity	soluble fraction /// nucleus	0.0023742	1.61793
224564_s_at	RTN3	reticulon 3	transport /// apoptosis /// response to stress /// vesicle-mediated transport	---	Golgi membrane /// extracellular space /// endoplasmic reticulum /// endoplasmic reticulum membrane /// Golgi apparatus /// membrane /// integral to membrane	0.00238027	2.7511
226333_at	IL6R	interleukin 6 receptor	immune response /// cell surface receptor linked signal transduction /// multicellular organismal development /// cell proliferation	receptor activity /// hematopoietin/interferon-class (D200-domain) cytokine receptor activity /// interleukin-6 receptor activity /// protein binding /// enzyme binding	extracellular region /// extracellular region /// integral to plasma membrane /// interleukin-6 receptor complex /// membrane /// integral to membrane /// basolateral plasma membrane	0.00238631	6.80112
209276_s_at	GLRX	glutaredoxin (thioltransferase)	transport /// cell redox homeostasis /// oxidation reduction	electron carrier activity /// protein disulfide oxidoreductase activity /// glutathione disulfide oxidoreductase activity /// protein N-terminus binding	cytoplasm /// cytosol	0.00239232	2.41878
210101_x_at	SH3GLB1	SH3-domain GRB2-like endophilin B1	protein insertion into mitochondrial membrane during induction of apoptosis /// phosphatidic acid biosynthetic process /// apoptosis /// anti-apoptosis /// phospholipid biosynthetic process /// 'de novo' posttranslational protein folding	fatty acid binding /// protein binding /// protein binding /// lipid binding /// lysophosphatidic acid acyltransferase activity /// protein homodimerization activity	Golgi membrane /// cytoplasm /// cytoplasm /// mitochondrion /// mitochondrial outer membrane /// microsome /// Golgi apparatus /// membrane /// outer membrane	0.00243306	1.83694
219505_at	CECR1	cat eye syndrome chromosome region, candidate 1	multicellular organismal development /// purine ribonucleoside monophosphate biosynthetic process	growth factor activity /// hydrolase activity /// deaminase activity	extracellular region	0.00243894	2.45723
227087_at	---	CDNA FLJ34214 fis, clone FCBBF3021807	---	---	---	0.00246785	2.82695
226901_at	C17orf58	chromosome 17 open reading frame 58	---	protein binding	---	0.00253061	2.16362
205552_s_at	OAS1	2',5'-oligoadenylate synthetase 1, 40/46kDa	nucleobase, nucleoside, nucleotide and nucleic acid metabolic process /// immune response /// response to virus	RNA binding /// ATP binding /// transferase activity /// nucleotidyltransferase activity	nucleus /// cytoplasm /// mitochondrion /// endoplasmic reticulum /// microsome	0.00253061	3.41326
218434_s_at	AACS	acetoacetyl-CoA synthetase	lipid metabolic process /// fatty acid metabolic process /// metabolic process	catalytic activity /// acetate-CoA ligase activity /// ligase activity /// acetoacetate-CoA ligase activity	cytoplasm	0.00253061	1.88467
212099_at	RHOB	ras homolog gene family, member B	angiogenesis /// transport /// apoptosis /// transformed cell apoptosis /// transformed cell apoptosis /// cell cycle /// cell adhesion /// cell adhesion /// small GTPase mediated signal transduction /// Rho protein signal transduction /// multicellular organismal development /// endosome to lysosome transport /// protein transport /// cell differentiation /// positive regulation of angiogenesis …	nucleotide binding /// GTPase activity /// protein binding /// GTP binding /// GTP binding	intracellular /// nucleus /// nucleus /// endosome /// plasma membrane /// plasma membrane /// endosome membrane /// membrane /// late endosome membrane	0.00255891	2.99951
214696_at	C17orf91	chromosome 17 open reading frame 91	---	---	---	0.00256439	2.62535
218350_s_at	GMNN	geminin, DNA replication inhibitor	cell cycle /// negative regulation of DNA replication /// negative regulation of DNA replication /// negative regulation of cell cycle	protein binding	---	0.00258116	3.2956
218135_at	ERGIC2	ERGIC and golgi 2	transport /// ER to Golgi vesicle-mediated transport /// vesicle-mediated transport	protein binding	endoplasmic reticulum /// endoplasmic reticulum membrane /// ER-Golgi intermediate compartment /// Golgi apparatus /// membrane /// integral to membrane /// ER-Golgi intermediate compartment membrane	0.00260915	2.0851
212958_x_at	PAM	peptidylglycine alpha-amidating monooxygenase	peptide amidation /// protein modification process /// peptide metabolic process /// peptide metabolic process /// mitotic chromosome condensation /// cellular process	chromatin binding /// catalytic activity /// monooxygenase activity /// peptidylglycine monooxygenase activity /// peptidylglycine monooxygenase activity /// peptidylglycine monooxygenase activity /// peptidylamidoglycolate lyase activity /// copper ion binding /// protein binding /// zinc ion binding /// oxidoreductase activity /// lyase activity /// L-ascorbic acid binding /// metal ion binding	nuclear chromatin /// condensed chromosome /// extracellular region /// membrane /// integral to membrane /// secretory granule /// secretory granule	0.002676	2.43173
202697_at	NUDT21	nudix (nucleoside diphosphate linked moiety X)-type motif 21	mRNA processing /// mRNA processing	RNA binding /// RNA binding /// protein binding /// hydrolase activity	nucleus /// centrosome /// paraspeckles	0.00268437	2.06228
201762_s_at	PSME2	proteasome (prosome, macropain) activator subunit 2 (PA28 beta)	---	proteasome activator activity	proteasome complex /// cytosol /// proteasome activator complex /// protein complex	0.00268437	2.19463
205141_at	ANG	angiogenin, ribonuclease, RNase A family, 5	angiogenesis /// angiogenesis /// angiogenesis /// angiogenesis /// ovarian follicle development /// oocyte maturation /// response to hypoxia /// response to hypoxia /// placenta development /// positive regulation of endothelial cell proliferation /// mRNA cleavage /// diacylglycerol biosynthetic process /// cell communication /// activation of phospholipase C activity /// multicellular organis…	nucleic acid binding /// DNA binding /// actin binding /// nuclease activity /// endonuclease activity /// endonuclease activity /// pancreatic ribonuclease activity /// pancreatic ribonuclease activity /// ribonuclease activity /// receptor binding /// copper ion binding /// protein binding /// heparin binding /// hydrolase activity /// rRNA binding /// peptide binding	extracellular region /// basal lamina /// extracellular space /// nucleus /// nucleolus /// growth cone /// angiogenin-PRI complex /// cell soma	0.00268437	6.7451
218203_at	ALG5	asparagine-linked glycosylation 5 homolog (S. cerevisiae, dolichyl-phosphate beta-glucosyltransferase)	protein amino acid glycosylation /// determination of left/right symmetry	oligosaccharyl transferase activity /// dolichyl-phosphate beta-glucosyltransferase activity /// transferase activity /// transferase activity, transferring glycosyl groups	endoplasmic reticulum /// endoplasmic reticulum membrane /// membrane /// integral to membrane	0.00268437	2.27862
201011_at	RPN1	ribophorin I	protein modification process /// protein amino acid glycosylation /// protein amino acid N-linked glycosylation via asparagine	RNA binding /// dolichyl-diphosphooligosaccharide-protein glycotransferase activity /// dolichyl-diphosphooligosaccharide-protein glycotransferase activity /// protein binding /// transferase activity	endoplasmic reticulum /// endoplasmic reticulum membrane /// endoplasmic reticulum membrane /// oligosaccharyl transferase complex /// membrane /// integral to membrane /// rough endoplasmic reticulum membrane /// melanosome	0.00268437	3.19841
240038_at	---	Transcribed locus	---	---	---	0.0027005	3.787
238029_s_at	SLC16A14	solute carrier family 16, member 14 (monocarboxylic acid transporter 14)	transport	transporter activity /// symporter activity	plasma membrane /// membrane /// integral to membrane	0.00270946	7.45609
203733_at	DEXI	dexamethasone-induced transcript	---	---	---	0.00270946	1.74395
214669_x_at	IGKC	Netrin 2-like (chicken)	immune response	antigen binding /// protein binding	extracellular region	0.00270946	1.50325
202195_s_at	TMED5	transmembrane emp24 protein transport domain containing 5	transport	---	endoplasmic reticulum /// endoplasmic reticulum membrane /// ER-Golgi intermediate compartment /// membrane /// integral to membrane	0.00270946	2.69197
204494_s_at	C15orf39	chromosome 15 open reading frame 39	---	---	---	0.00282232	2.05952
201568_at	UQCRQ	ubiquinol-cytochrome c reductase, complex III subunit VII, 9.5kDa	transport /// oxidation reduction	ubiquinol-cytochrome-c reductase activity	mitochondrion /// mitochondrial inner membrane /// mitochondrial respiratory chain /// membrane	0.00283163	2.96527
233085_s_at	OBFC2A	oligonucleotide/oligosaccharide-binding fold containing 2A	---	nucleic acid binding	---	0.00283163	1.99639
201021_s_at	DSTN	destrin (actin depolymerizing factor)	cytokinesis /// cell motility /// actin polymerization and/or depolymerization /// positive regulation of actin filament depolymerization /// actin filament severing	actin binding	intracellular /// cytoplasm /// actin cytoskeleton /// cortical actin cytoskeleton	0.00284709	3.47486
202418_at	YIF1A	Yip1 interacting factor homolog A (S. cerevisiae)	transport /// protein transport /// vesicle-mediated transport	---	Golgi membrane /// endoplasmic reticulum /// endoplasmic reticulum membrane /// ER-Golgi intermediate compartment /// Golgi apparatus /// membrane /// integral to membrane	0.00285168	2.07914
203574_at	NFIL3	nuclear factor, interleukin 3 regulated	transcription /// regulation of transcription, DNA-dependent /// transcription from RNA polymerase II promoter /// immune response /// rhythmic process	DNA binding /// DNA binding /// transcription factor activity /// transcription factor activity /// transcription corepressor activity /// sequence-specific DNA binding /// protein dimerization activity	nucleus /// nucleus	0.00285624	2.33819
209142_s_at	UBE2G1	ubiquitin-conjugating enzyme E2G 1 (UBC7 homolog, yeast)	ubiquitin-dependent protein catabolic process /// ubiquitin cycle /// metabolic process /// post-translational protein modification /// regulation of protein metabolic process	ubiquitin-protein ligase activity /// oxidoreductase activity /// ligase activity /// small conjugating protein ligase activity	---	0.00289123	2.87466
208675_s_at	DDOST	dolichyl-diphosphooligosaccharide-protein glycosyltransferase	protein amino acid terminal N-glycosylation /// protein amino acid N-linked glycosylation via asparagine /// protein amino acid N-linked glycosylation via asparagine /// response to cytokine stimulus /// T cell activation	dolichyl-diphosphooligosaccharide-protein glycotransferase activity /// dolichyl-diphosphooligosaccharide-protein glycotransferase activity /// dolichyl-diphosphooligosaccharide-protein glycotransferase activity /// protein binding /// transferase activity	endoplasmic reticulum /// endoplasmic reticulum membrane /// microsome /// oligosaccharyl transferase complex /// membrane /// integral to membrane /// protein complex	0.00289123	2.53815
1554553_s_at	YIF1B	Yip1 interacting factor homolog B (S. cerevisiae)	---	---	membrane /// integral to membrane	0.00289123	3.58219
206686_at	PDK1	pyruvate dehydrogenase kinase, isozyme 1	carbohydrate metabolic process /// glucose metabolic process /// glucose metabolic process /// signal transduction /// small GTPase mediated signal transduction /// peptidyl-histidine phosphorylation	two-component sensor activity /// protein kinase activity /// protein histidine kinase activity /// pyruvate dehydrogenase (acetyl-transferring) kinase activity /// pyruvate dehydrogenase (acetyl-transferring) kinase activity /// ATP binding /// kinase activity /// transferase activity	mitochondrion /// mitochondrion /// mitochondrial matrix	0.00291076	2.55727
212338_at	MYO1D	myosin ID	---	nucleotide binding /// motor activity /// actin binding /// protein binding /// calmodulin binding /// ATP binding	myosin complex	0.0029195	6.2548
208905_at	CYCS	cytochrome c, somatic	DNA fragmentation during apoptosis /// transport /// apoptosis /// apoptosis /// caspase activation via cytochrome c /// cellular respiration /// oxidation reduction	protein serine/threonine phosphatase activity /// iron ion binding /// protein binding /// electron carrier activity /// heme binding /// heme binding /// electron transporter, transferring electrons from CoQH2-cytochrome c reductase complex and cytochrome c oxidase complex activity /// metal ion binding	protein phosphatase type 2A complex /// nucleus /// mitochondrion /// mitochondrial respiratory chain /// mitochondrial intermembrane space /// mitochondrial matrix /// cytosol	0.0029195	1.88076
230172_at	FAM14B	Family with sequence similarity 14, member B	---	---	membrane /// integral to membrane	0.00293247	3.11738
207563_s_at	OGT	O-linked N-acetylglucosamine (GlcNAc) transferase (UDP-N-acetylglucosamine:polypeptide-N-acetylglucosaminyl transferase)	protein amino acid O-linked glycosylation /// signal transduction /// response to nutrient	binding /// protein binding /// protein binding /// protein binding /// acetylglucosaminyltransferase activity /// transferase activity /// transferase activity, transferring glycosyl groups	nucleus /// nucleus /// cytoplasm /// cytosol	0.00293247	2.89711
201894_s_at	SSR1	signal sequence receptor, alpha (translocon-associated protein alpha)	cotranslational protein targeting to membrane /// positive regulation of cell proliferation /// organ morphogenesis	receptor activity /// signal sequence binding /// calcium ion binding /// protein binding	extracellular region /// proteinaceous extracellular matrix /// endoplasmic reticulum /// endoplasmic reticulum /// endoplasmic reticulum membrane /// membrane /// integral to membrane /// integral to membrane	0.00295781	2.16589
228690_s_at	NDUFA11	NADH dehydrogenase (ubiquinone) 1 alpha subcomplex, 11, 14.7kDa	transport /// oxidation reduction	---	mitochondrion /// mitochondrion /// mitochondrial inner membrane /// mitochondrial respiratory chain /// membrane /// integral to membrane	0.00297254	1.8482
223207_x_at	PHPT1	phosphohistidine phosphatase 1	cell cycle /// negative regulation of cell proliferation /// dephosphorylation /// negative regulation of cell cycle	nucleic acid binding /// phosphoprotein phosphatase activity /// protein binding /// phosphohistidine phosphatase activity /// hydrolase activity	chromosome, telomeric region /// intracellular /// nucleus /// chromosome /// cytoplasm /// cytoplasm /// cytosol	0.00299134	2.37916
216873_s_at	ATP8B2	ATPase, class I, type 8B, member 2	transport /// metabolic process /// phospholipid transport	nucleotide binding /// magnesium ion binding /// catalytic activity /// phospholipid-translocating ATPase activity /// ATP binding /// ATPase activity, coupled to transmembrane movement of ions, phosphorylative mechanism /// hydrolase activity /// ATPase activity /// metal ion binding	membrane /// integral to membrane /// integral to membrane	0.00299134	1.81267
218497_s_at	RNASEH1	ribonuclease H1	RNA catabolic process	magnesium ion binding /// nucleic acid binding /// nucleic acid binding /// RNA binding /// nuclease activity /// endonuclease activity /// ribonuclease H activity /// ribonuclease activity /// hydrolase activity /// metal ion binding	cytoplasm /// mitochondrion	0.00301	2.09183
229509_at	MFSD8	major facilitator superfamily domain containing 8	transport	transporter activity	lysosome /// lysosomal membrane /// membrane /// integral to membrane	0.00304525	1.58848
213937_s_at	FTSJ1	FtsJ homolog 1 (E. coli)	rRNA processing	methyltransferase activity /// transferase activity	---	0.00316332	2.13092
200967_at	PPIB	peptidylprolyl isomerase B (cyclophilin B)	protein folding	peptidyl-prolyl cis-trans isomerase activity /// peptidyl-prolyl cis-trans isomerase activity /// protein binding /// isomerase activity /// peptide binding /// unfolded protein binding	endoplasmic reticulum /// endoplasmic reticulum /// endoplasmic reticulum lumen /// endoplasmic reticulum lumen /// melanosome	0.00316705	2.68222
221511_x_at	CCPG1	cell cycle progression 1	cell cycle	---	membrane /// integral to membrane	0.00318182	2.59423
209846_s_at	BTN3A2	butyrophilin, subfamily 3, member A2	---	---	membrane /// integral to membrane	0.00318182	1.85668
225621_at	ALG2	asparagine-linked glycosylation 2 homolog (S. cerevisiae, alpha-1,3-mannosyltransferase)	dolichol-linked oligosaccharide biosynthetic process /// protein localization /// biosynthetic process /// protein amino acid glycosylation in endoplasmic reticulum /// response to calcium ion	alpha-1,3-mannosyltransferase activity /// protein C-terminus binding /// transferase activity /// transferase activity, transferring glycosyl groups /// protein anchor /// protein heterodimerization activity /// protein N-terminus binding /// calcium-dependent protein binding /// calcium-dependent protein binding	membrane fraction /// nucleus /// cytoplasm /// membrane /// integral to membrane /// perinuclear region of cytoplasm	0.00318182	2.26116
202345_s_at	FABP5 /// FABP5L2 /// FABP5L7	fatty acid binding protein 5 (psoriasis-associated) /// fatty acid binding protein 5-like 7 /// fatty acid binding protein 5-like 2	lipid metabolic process /// transport /// epidermis development	transporter activity /// binding /// fatty acid binding /// protein binding /// lipid binding /// lipid binding	cytoplasm /// cytoplasm	0.00318182	2.84685
215171_s_at	TIMM17A	translocase of inner mitochondrial membrane 17 homolog A (yeast)	protein targeting to mitochondrion /// transport /// intracellular protein transport /// protein transport /// intracellular protein transport across a membrane	protein transporter activity /// P-P-bond-hydrolysis-driven protein transmembrane transporter activity	mitochondrion /// mitochondrial inner membrane /// mitochondrial inner membrane presequence translocase complex /// mitochondrial inner membrane presequence translocase complex /// membrane /// integral to membrane /// integral to membrane	0.00319572	1.96063
1556283_s_at	FGFR1OP2	FGFR1 oncogene partner 2	---	---	cytoplasm	0.00320956	4.16344
222654_at	IMPAD1	inositol monophosphatase domain containing 1	---	magnesium ion binding /// inositol or phosphatidylinositol phosphatase activity /// inositol-1(or 4)-monophosphatase activity /// hydrolase activity /// metal ion binding	membrane /// integral to membrane	0.00321315	2.99578
201799_s_at	OSBP	oxysterol binding protein	transport /// lipid transport /// steroid metabolic process	oxysterol binding	Golgi membrane /// cytoplasm /// cytoplasm /// Golgi apparatus /// membrane	0.00322027	2.08451
204552_at	---	CDNA FLJ34214 fis, clone FCBBF3021807	---	---	---	0.00328463	3.05721
203705_s_at	FZD7	frizzled homolog 7 (Drosophila)	signal transduction /// cell surface receptor linked signal transduction /// G-protein coupled receptor protein signaling pathway /// multicellular organismal development /// Wnt receptor signaling pathway	signal transducer activity /// receptor activity /// non-G-protein coupled 7TM receptor activity /// G-protein coupled receptor activity /// Wnt receptor activity	plasma membrane /// plasma membrane /// membrane /// integral to membrane /// integral to membrane	0.00328803	4.87039
201349_at	SLC9A3R1	solute carrier family 9 (sodium/hydrogen exchanger), member 3 regulator 1	protein complex assembly /// Wnt receptor signaling pathway /// cellular phosphate ion homeostasis /// regulation of sodium:hydrogen antiporter activity	protein binding /// protein binding /// protein binding /// beta-2 adrenergic receptor binding	endomembrane system /// actin cytoskeleton /// membrane /// apical plasma membrane /// cell projection	0.00331826	2.19803
204269_at	PIM2	pim-2 oncogene	protein amino acid phosphorylation /// protein amino acid phosphorylation /// anti-apoptosis /// male meiosis /// cell proliferation /// apoptotic mitochondrial changes	nucleotide binding /// protein kinase activity /// protein serine/threonine kinase activity /// protein serine/threonine kinase activity /// protein binding /// ATP binding /// kinase activity /// transferase activity	---	0.00331826	1.70784
203232_s_at	ATXN1	ataxin 1	RNA processing /// cell death /// adult locomotory behavior /// visual learning /// negative regulation of transcription /// nuclear export /// regulation of excitatory postsynaptic membrane potential	RNA binding /// binding /// protein binding /// protein binding /// protein C-terminus binding /// poly(U) binding /// transcription repressor activity /// poly(rG) binding /// identical protein binding /// protein self-association	nucleus /// nucleus /// nucleoplasm /// cytoplasm /// cytoplasm /// nuclear matrix /// nuclear RNA export factor complex /// nuclear inclusion body /// nuclear inclusion body	0.00332708	4.17013
218188_s_at	TIMM13	translocase of inner mitochondrial membrane 13 homolog (yeast)	chromatin silencing /// regulation of transcription, DNA-dependent /// protein amino acid ADP-ribosylation /// protein amino acid deacetylation /// protein targeting to mitochondrion /// protein targeting to mitochondrion /// transport /// sensory perception of sound /// protein transport /// protein import into mitochondrial inner membrane /// intracellular protein transport across a membrane	DNA binding /// NAD(P)+-protein-arginine ADP-ribosyltransferase activity /// NAD(P)+-protein-arginine ADP-ribosyltransferase activity /// protein binding /// zinc ion binding /// zinc ion binding /// zinc ion binding /// transferase activity /// transferase activity, transferring glycosyl groups /// NAD-dependent histone deacetylase activity /// metal ion binding /// NAD binding	nucleus /// nucleus /// chromatin silencing complex /// mitochondrion /// mitochondrial inner membrane /// mitochondrial inner membrane presequence translocase complex /// membrane /// mitochondrial intermembrane space protein transporter complex	0.00332708	1.88854
203800_s_at	MRPS14	mitochondrial ribosomal protein S14	translation /// translation	structural constituent of ribosome /// structural constituent of ribosome	intracellular /// mitochondrion /// mitochondrial ribosome /// ribosome /// ribonucleoprotein complex	0.00332708	2.11117
212022_s_at	MKI67	antigen identified by monoclonal antibody Ki-67	cell cycle /// cell proliferation	nucleotide binding /// protein binding /// ATP binding	nucleus /// nucleolus	0.00332708	11.7535
218409_s_at	DNAJC1	DnaJ (Hsp40) homolog, subfamily C, member 1	protein folding /// regulation of transcription /// negative regulation of proteolysis /// regulation of protein secretion	ATPase activator activity /// DNA binding /// protein binding /// Hsp70/Hsc70 protein regulator activity /// heat shock protein binding /// unfolded protein binding	nucleus /// endoplasmic reticulum /// endoplasmic reticulum /// endoplasmic reticulum membrane /// microsome /// membrane /// integral to membrane /// nuclear membrane	0.00332708	3.68811
226060_at	RFT1	RFT1 homolog (S. cerevisiae)	lipid transport	lipid transporter activity	membrane /// integral to membrane	0.00332708	2.88056
209417_s_at	IFI35	interferon-induced protein 35	immune response /// response to virus	protein binding	nucleus /// nucleus	0.00332708	1.96977
1554482_a_at	SAR1B	SAR1 gene homolog B (S. cerevisiae)	transport /// intracellular protein transport /// small GTPase mediated signal transduction /// protein transport /// vesicle-mediated transport	nucleotide binding /// magnesium ion binding /// GTP binding /// metal ion binding	intracellular /// endoplasmic reticulum /// endoplasmic reticulum membrane /// Golgi apparatus /// membrane	0.00332708	2.55818
224885_s_at	KRTCAP2	keratinocyte associated protein 2	---	---	oligosaccharyl transferase complex /// oligosaccharyl transferase complex /// membrane /// integral to membrane	0.00332708	1.76437
210825_s_at	PEBP1	phosphatidylethanolamine binding protein 1	---	nucleotide binding /// endopeptidase inhibitor activity /// serine-type endopeptidase inhibitor activity /// protein binding /// ATP binding /// lipid binding /// phosphatidylethanolamine binding	cytoplasm	0.00332708	1.80408
204027_s_at	METTL1	methyltransferase like 1	tRNA modification /// tRNA processing	methyltransferase activity /// methyltransferase activity /// tRNA (guanine-N7-)-methyltransferase activity /// tRNA (guanine-N7-)-methyltransferase activity /// transferase activity	---	0.00332708	2.34205
209825_s_at	UCK2	uridine-cytidine kinase 2	metabolic process	nucleotide binding /// uridine kinase activity /// ATP binding /// kinase activity /// transferase activity /// phosphotransferase activity, alcohol group as acceptor	---	0.00332708	3.37185
200617_at	KIAA0152	KIAA0152	---	---	membrane /// integral to membrane	0.00332708	2.80816
227755_at	---	CDNA clone IMAGE:4077090	---	---	---	0.00332708	6.17539
212900_at	SEC24A	SEC24 related gene family, member A (S. cerevisiae)	transport /// intracellular protein transport /// ER to Golgi vesicle-mediated transport /// ER to Golgi vesicle-mediated transport /// protein transport /// vesicle-mediated transport	protein binding /// zinc ion binding	cytoplasm /// endoplasmic reticulum /// Golgi apparatus /// COPII vesicle coat /// COPII vesicle coat	0.00332708	2.56471
208693_s_at	GARS	glycyl-tRNA synthetase	translation /// tRNA aminoacylation for protein translation /// glycyl-tRNA aminoacylation /// prolyl-tRNA aminoacylation /// regulated secretory pathway	nucleotide binding /// aminoacyl-tRNA ligase activity /// glycine-tRNA ligase activity /// glycine-tRNA ligase activity /// proline-tRNA ligase activity /// protein binding /// ATP binding /// ligase activity	soluble fraction /// cytoplasm /// cytoplasm /// secretory granule	0.00332708	2.02127
203545_at	ALG8	asparagine-linked glycosylation 8 homolog (S. cerevisiae, alpha-1,3-glucosyltransferase)	protein amino acid N-linked glycosylation	alpha-1,3-mannosyltransferase activity /// transferase activity /// transferase activity, transferring glycosyl groups	endoplasmic reticulum /// endoplasmic reticulum membrane /// membrane /// integral to membrane	0.00340062	1.74735
202595_s_at	LEPROTL1	leptin receptor overlapping transcript-like 1	---	receptor activity	membrane /// integral to membrane	0.00340361	1.87599
207691_x_at	ENTPD1	ectonucleoside triphosphate diphosphohydrolase 1	cell adhesion /// cell-cell signaling /// blood coagulation	magnesium ion binding /// calcium ion binding /// hydrolase activity	plasma membrane /// integral to plasma membrane /// membrane /// integral to membrane	0.00341254	4.03712
226936_at	C6orf173	chromosome 6 open reading frame 173	---	---	nucleus	0.00341254	5.06962
209879_at	SELPLG	selectin P ligand	cell adhesion /// cell adhesion	receptor binding /// protein binding /// sugar binding /// bacterial binding	membrane fraction /// integral to plasma membrane /// membrane /// integral to membrane /// integral to membrane	0.00343742	2.73207
212890_at	SLC38A10	solute carrier family 38, member 10	transport /// ion transport /// sodium ion transport /// amino acid transport	sodium ion binding	membrane /// integral to membrane	0.00344031	1.65098
202417_at	KEAP1	kelch-like ECH-associated protein 1	in utero embryonic development /// transcription /// regulation of transcription, DNA-dependent /// regulation of transcription /// regulation of epidermal cell differentiation	protein binding /// transcription regulator activity	nucleus /// cytoplasm /// endoplasmic reticulum	0.00349995	2.71499
238228_at	---	---	---	---	---	0.00357824	2.07679
223020_at	CLPTM1L /// LOC100133849	CLPTM1-like /// hypothetical protein LOC100133849	apoptosis	---	membrane /// integral to membrane	0.00358345	2.7455
201930_at	MCM6	minichromosome maintenance complex component 6	DNA replication /// DNA replication /// DNA unwinding during replication /// DNA replication initiation /// transcription /// regulation of transcription, DNA-dependent /// cell cycle	nucleotide binding /// DNA binding /// DNA helicase activity /// single-stranded DNA binding /// protein binding /// protein binding /// ATP binding /// ATP binding /// DNA-dependent ATPase activity /// identical protein binding	nucleus /// nucleus	0.00363108	2.91913
223625_at	FAM126A	family with sequence similarity 126, member A	---	signal transducer activity	cytoplasm /// membrane	0.00363108	2.49214
209018_s_at	PINK1	PTEN induced putative kinase 1	protein amino acid phosphorylation /// protein amino acid phosphorylation /// response to stress /// protein kinase cascade	nucleotide binding /// magnesium ion binding /// magnesium ion binding /// protein kinase activity /// protein serine/threonine kinase activity /// protein serine/threonine kinase activity /// ATP binding /// ATP binding /// kinase activity /// kinase activity /// transferase activity /// metal ion binding	mitochondrion /// mitochondrion /// mitochondrion	0.00363108	2.04462
221909_at	RNFT2	ring finger protein, transmembrane 2	---	protein binding /// zinc ion binding /// metal ion binding	membrane /// integral to membrane	0.00364287	2.21709
230257_s_at	C1orf19	chromosome 1 open reading frame 19	mRNA processing /// tRNA processing	protein binding	nucleus	0.0037313	3.11727
222392_x_at	PERP	PERP, TP53 apoptosis effector	apoptosis /// cell adhesion	structural molecule activity /// protein binding	cytoplasm /// cytoskeleton /// membrane /// integral to membrane /// cell junction	0.00373358	7.16651
239494_at	---	Transcribed locus	---	---	---	0.00373566	2.4468
225723_at	C6orf129	chromosome 6 open reading frame 129	---	---	membrane /// integral to membrane	0.00373566	3.1001
1560818_at	LOC387895	Hypothetical gene supported by BC040060	---	---	---	0.00373566	2.31666
229074_at	---	Transcribed locus	---	---	---	0.00373566	2.83246
204175_at	ZNF593	zinc finger protein 593	negative regulation of transcription from RNA polymerase II promoter /// transcription /// regulation of transcription, DNA-dependent	nucleic acid binding /// DNA binding /// transcription corepressor activity /// zinc ion binding /// metal ion binding	intracellular /// nucleus	0.00373566	2.57161
209853_s_at	PSME3	proteasome (prosome, macropain) activator subunit 3 (PA28 gamma; Ki)	---	protein binding /// proteasome activator activity /// identical protein binding	proteasome complex /// cytosol /// proteasome activator complex /// protein complex	0.00374014	2.70096
208872_s_at	REEP5	receptor accessory protein 5	---	protein binding	membrane /// integral to membrane /// integral to membrane	0.00374014	2.51482
216430_x_at	IGL@	immunoglobulin lambda locus	tRNA aminoacylation for protein translation	nucleotide binding /// aminoacyl-tRNA ligase activity /// ATP binding	cytoplasm	0.00375149	3.53795
207980_s_at	CITED2	Cbp/p300-interacting transactivator, with Glu/Asp-rich carboxy-terminal domain, 2	transcription /// regulation of transcription, DNA-dependent /// regulation of transcription, DNA-dependent /// regulation of transcription from RNA polymerase II promoter /// response to stress /// determination of left/right symmetry /// heart development /// heart development /// positive regulation of transforming growth factor beta receptor signaling pathway /// regulation of transcription /…	transcription factor activity /// transcription factor activity /// protein binding /// protein binding /// protein binding /// transcription regulator activity	nucleus /// nucleus /// nucleus	0.00376931	2.87139
201426_s_at	VIM	vimentin	cell motility /// intermediate filament-based process	structural molecule activity /// structural constituent of cytoskeleton /// protein binding /// protein binding /// protein binding	cytoplasm /// cytoplasm /// cytoskeleton /// cytoskeleton /// intermediate filament /// intermediate filament	0.00377102	1.96019
208079_s_at	AURKA	aurora kinase A	protein amino acid phosphorylation /// protein amino acid phosphorylation /// cell cycle /// cell cycle /// spindle organization and biogenesis /// mitosis /// regulation of protein stability /// phosphoinositide-mediated signaling	nucleotide binding /// protein kinase activity /// protein kinase activity /// protein serine/threonine kinase activity /// protein binding /// protein binding /// ATP binding /// kinase activity /// transferase activity	nucleus /// centrosome /// spindle /// spindle	0.00377102	5.45682
207681_at	CXCR3	chemokine (C-X-C motif) receptor 3	cell motility /// chemotaxis /// cell adhesion /// signal transduction /// G-protein coupled receptor protein signaling pathway /// elevation of cytosolic calcium ion concentration	rhodopsin-like receptor activity /// signal transducer activity /// receptor activity /// G-protein coupled receptor activity /// chemokine receptor activity /// C-C chemokine receptor activity /// C-X-C chemokine receptor activity	cytoplasm /// plasma membrane /// plasma membrane /// integral to plasma membrane /// membrane /// integral to membrane	0.00377102	3.45695
217921_at	MAN1A2	mannosidase, alpha, class 1A, member 2	N-glycan processing /// metabolic process	mannosyl-oligosaccharide 1,2-alpha-mannosidase activity /// mannosyl-oligosaccharide 1,2-alpha-mannosidase activity /// calcium ion binding /// hydrolase activity /// hydrolase activity, acting on glycosyl bonds	Golgi membrane /// membrane fraction /// Golgi apparatus /// membrane /// integral to membrane /// integral to membrane	0.00377102	3.17464
1558143_a_at	BCL2L11	BCL2-like 11 (apoptosis facilitator)	apoptosis /// induction of apoptosis /// positive regulation of apoptosis	protein binding	membrane fraction /// membrane	0.00380004	2.22981
212527_at	FAM152B	family with sequence similarity 152, member B	---	---	---	0.0038379	3.54352
210563_x_at	CFLAR	CASP8 and FADD-like apoptosis regulator	proteolysis /// apoptosis /// anti-apoptosis /// induction of apoptosis by extracellular signals /// regulation of apoptosis /// positive regulation of I-kappaB kinase/NF-kappaB cascade	signal transducer activity /// protein binding /// protein binding /// cysteine-type peptidase activity /// caspase activity	---	0.0038399	3.22835
230446_at	---	Transcribed locus	---	---	---	0.00385278	3.75377
217858_s_at	ARMCX3	armadillo repeat containing, X-linked 3	---	binding	membrane /// integral to membrane	0.00388331	1.83192
229114_at	---	CDNA clone IMAGE:4801326	---	---	---	0.00392946	2.4842
224983_at	SCARB2	scavenger receptor class B, member 2	cell adhesion	receptor activity /// protein binding	membrane fraction /// lysosome /// lysosomal membrane /// lysosomal membrane /// integral to plasma membrane /// membrane /// integral to membrane	0.00397545	2.2173
225998_at	GAB1	GRB2-associated binding protein 1	response to oxidative stress /// signal transduction /// epidermal growth factor receptor signaling pathway /// activation of JNK activity /// cell proliferation /// insulin receptor signaling pathway /// regulation of cell migration	signal transducer activity /// SH3/SH2 adaptor activity /// protein binding /// protein binding /// protein binding	cytoplasm	0.00397718	2.4724
212048_s_at	YARS	tyrosyl-tRNA synthetase	translation /// tRNA aminoacylation for protein translation /// tyrosyl-tRNA aminoacylation /// tyrosyl-tRNA aminoacylation /// apoptosis /// cell motility	tRNA binding /// nucleotide binding /// RNA binding /// aminoacyl-tRNA ligase activity /// tyrosine-tRNA ligase activity /// tyrosine-tRNA ligase activity /// signal transducer activity /// interleukin-8 receptor binding /// protein binding /// ATP binding /// ligase activity	extracellular space /// soluble fraction /// cytoplasm /// cytoplasm	0.00398234	2.17325
208864_s_at	TXN	thioredoxin	transport /// cell motility /// signal transduction /// cell-cell signaling /// cell proliferation /// cell redox homeostasis /// oxidation reduction	protein binding /// thiol-disulfide exchange intermediate activity	cytoplasm	0.00401197	3.08901
222500_at	PPIL1	peptidylprolyl isomerase (cyclophilin)-like 1	mRNA processing /// protein folding /// RNA splicing	peptidyl-prolyl cis-trans isomerase activity /// isomerase activity	spliceosome	0.00401197	1.91915
225512_at	ZBTB38	zinc finger and BTB domain containing 38	transcription /// regulation of transcription, DNA-dependent /// positive regulation of transcription from RNA polymerase II promoter	nucleic acid binding /// DNA binding /// transcription factor activity /// protein binding /// zinc ion binding /// metal ion binding	intracellular /// nucleus /// nucleus	0.00401362	2.07551
219785_s_at	FBXO31	F-box protein 31	ubiquitin cycle	---	---	0.00401526	3.55248
200068_s_at	CANX	calnexin	angiogenesis /// protein folding /// protein secretion	calcium ion binding /// calcium ion binding /// calcium ion binding /// protein binding /// sugar binding /// unfolded protein binding /// unfolded protein binding	intracellular /// cytoplasm /// endoplasmic reticulum /// endoplasmic reticulum /// endoplasmic reticulum /// endoplasmic reticulum membrane /// membrane /// integral to membrane /// melanosome	0.00405948	1.89726
201239_s_at	SPCS2	signal peptidase complex subunit 2 homolog (S. cerevisiae)	signal peptide processing	peptidase activity /// signal peptidase activity /// hydrolase activity	endoplasmic reticulum /// signal peptidase complex /// microsome /// membrane /// integral to membrane	0.00405948	2.00846
222416_at	ALDH18A1	aldehyde dehydrogenase 18 family, member A1	proline biosynthetic process /// proline biosynthetic process /// metabolic process /// amino acid biosynthetic process	catalytic activity /// N-acetyl-gamma-glutamyl-phosphate reductase activity /// glutamate 5-kinase activity /// glutamate-5-semialdehyde dehydrogenase activity /// kinase activity /// oxidoreductase activity /// transferase activity	cytoplasm /// mitochondrion /// mitochondrial inner membrane /// membrane	0.00407823	1.69608
214845_s_at	CALU	calumenin	---	calcium ion binding /// calcium ion binding /// calcium ion binding	extracellular region /// endoplasmic reticulum /// endoplasmic reticulum /// endoplasmic reticulum lumen /// Golgi apparatus /// melanosome	0.00407974	6.40854
203536_s_at	CIAO1	cytosolic iron-sulfur protein assembly 1 homolog (S. cerevisiae)	regulation of transcription from RNA polymerase II promoter /// positive regulation of cell proliferation	protein binding	nucleus	0.00416968	2.00216
210564_x_at	CFLAR	CASP8 and FADD-like apoptosis regulator	proteolysis /// apoptosis /// anti-apoptosis /// induction of apoptosis by extracellular signals /// regulation of apoptosis /// positive regulation of I-kappaB kinase/NF-kappaB cascade	signal transducer activity /// protein binding /// protein binding /// cysteine-type peptidase activity /// caspase activity	---	0.00423196	2.47973
218773_s_at	MSRB2	methionine sulfoxide reductase B2	protein repair	protein-methionine-R-oxide reductase activity /// transcription factor activity /// peptide-methionine-(S)-S-oxide reductase activity /// zinc ion binding /// zinc ion binding /// oxidoreductase activity /// metal ion binding	mitochondrion /// mitochondrion	0.00425869	2.54894
218146_at	GLT8D1	glycosyltransferase 8 domain containing 1	carbohydrate biosynthetic process	transferase activity /// transferase activity, transferring glycosyl groups /// transferase activity, transferring hexosyl groups	membrane /// integral to membrane	0.00425987	1.88672
1564064_a_at	ATP11B	ATPase, class VI, type 11B	transport /// ion transport /// metabolic process /// phospholipid transport /// aminophospholipid transport	nucleotide binding /// magnesium ion binding /// catalytic activity /// phospholipid-translocating ATPase activity /// phospholipid-translocating ATPase activity /// binding /// ATP binding /// ion transmembrane transporter activity /// ATPase activity, coupled to transmembrane movement of ions, phosphorylative mechanism /// hydrolase activity /// metal ion binding	nuclear inner membrane /// membrane /// integral to membrane	0.00427528	2.29158
219449_s_at	TMEM70	transmembrane protein 70	---	---	membrane /// integral to membrane	0.00427528	2.10203
213822_s_at	UBE3B	ubiquitin protein ligase E3B	protein modification process /// ubiquitin cycle	ubiquitin-protein ligase activity /// ligase activity	intracellular	0.0042848	1.82702
219017_at	ETNK1	ethanolamine kinase 1	phosphatidylethanolamine biosynthetic process	ethanolamine kinase activity /// ethanolamine kinase activity /// kinase activity /// transferase activity	cytoplasm /// cytoplasm	0.00434756	2.91405
217094_s_at	ITCH	itchy E3 ubiquitin protein ligase homolog (mouse)	regulation of cell growth /// protein modification process /// ubiquitin-dependent protein catabolic process /// ubiquitin-dependent protein catabolic process /// ubiquitin cycle /// inflammatory response /// entry of virus into host cell	ubiquitin-protein ligase activity /// ubiquitin-protein ligase activity /// ubiquitin-protein ligase activity /// protein binding /// protein binding /// ligase activity	intracellular /// nucleus /// cytoplasm	0.00434756	2.6834
205634_x_at	ZDHHC24	zinc finger, DHHC-type containing 24	---	zinc ion binding /// acyltransferase activity /// transferase activity /// metal ion binding	membrane /// integral to membrane	0.00438466	2.23701
204247_s_at	CDK5	cyclin-dependent kinase 5	protein amino acid phosphorylation /// cell cycle /// cell-matrix adhesion /// axonogenesis /// motor axon guidance /// cell proliferation /// embryonic development /// embryonic development /// Schwann cell development /// neuron differentiation /// neuron differentiation /// regulation of cell migration /// neurite development /// neurite development /// receptor clustering /// positive regulat…	nucleotide binding /// protein kinase activity /// protein kinase activity /// protein serine/threonine kinase activity /// protein serine/threonine kinase activity /// protein serine/threonine kinase activity /// cyclin-dependent protein kinase activity /// cyclin-dependent protein kinase activity /// ErbB-2 class receptor binding /// ErbB-2 class receptor binding /// protein binding /// protein…	nucleus /// nucleus /// cytoplasm /// cytoplasm /// cytosol /// membrane /// membrane /// lamellipodium /// filopodium /// axon /// axon /// dendrite /// dendrite /// growth cone /// growth cone /// neuromuscular junction /// neuromuscular junction /// cell projection /// cell soma /// cell soma	0.00438466	1.91039
212378_at	GART	phosphoribosylglycinamide formyltransferase, phosphoribosylglycinamide synthetase, phosphoribosylaminoimidazole synthetase	purine nucleotide biosynthetic process /// 'de novo' IMP biosynthetic process /// biosynthetic process /// purine base biosynthetic process	nucleotide binding /// catalytic activity /// phosphoribosylamine-glycine ligase activity /// phosphoribosylformylglycinamidine cyclo-ligase activity /// phosphoribosylglycinamide formyltransferase activity /// phosphoribosylglycinamide formyltransferase activity /// protein binding /// ATP binding /// methyltransferase activity /// transferase activity /// hydroxymethyl-, formyl- and related tra…	cytoplasm	0.0044204	2.02617
209357_at	CITED2	Cbp/p300-interacting transactivator, with Glu/Asp-rich carboxy-terminal domain, 2	transcription /// regulation of transcription, DNA-dependent /// regulation of transcription, DNA-dependent /// regulation of transcription from RNA polymerase II promoter /// response to stress /// determination of left/right symmetry /// heart development /// heart development /// positive regulation of transforming growth factor beta receptor signaling pathway /// regulation of transcription /…	transcription factor activity /// transcription factor activity /// protein binding /// protein binding /// protein binding /// transcription regulator activity	nucleus /// nucleus /// nucleus	0.0044204	3.47927
230292_at	LOC100131993	Similar to hCG2020760	---	---	---	0.00447294	8.46783
204170_s_at	CKS2	CDC28 protein kinase regulatory subunit 2	regulation of cyclin-dependent protein kinase activity /// cell cycle /// cell cycle /// spindle organization and biogenesis /// meiosis I /// cell proliferation /// phosphoinositide-mediated signaling /// cell division	kinase activity /// cyclin-dependent protein kinase regulator activity	---	0.00447294	2.14362
224301_x_at	H2AFJ	H2A histone family, member J	nucleosome assembly	DNA binding	nucleosome /// nucleus /// chromosome	0.00447294	2.0751
210041_s_at	PGM3	phosphoglucomutase 3	carbohydrate metabolic process /// glucosamine metabolic process	magnesium ion binding /// phosphoacetylglucosamine mutase activity /// phosphoacetylglucosamine mutase activity /// isomerase activity /// intramolecular transferase activity, phosphotransferases /// metal ion binding	---	0.00447294	2.68534
1556607_at	EHD4	EH-domain containing 4	---	nucleotide binding /// nucleic acid binding /// GTPase activity /// calcium ion binding /// protein binding /// ATP binding /// GTP binding	nucleus /// endoplasmic reticulum	0.00458046	2.10092
222692_s_at	FNDC3B	fibronectin type III domain containing 3B	---	---	membrane /// integral to membrane	0.00458106	11.0599
217758_s_at	TM9SF3	transmembrane 9 superfamily member 3	---	binding	membrane /// integral to membrane	0.00464715	2.06191
201663_s_at	SMC4	structural maintenance of chromosomes 4	mitotic sister chromatid segregation /// DNA metabolic process /// cell cycle /// mitosis /// mitotic chromosome condensation /// mitotic chromosome condensation /// chromosome organization and biogenesis /// cell division	nucleotide binding /// protein binding /// ATP binding /// ATP binding /// protein heterodimerization activity	condensin complex /// nucleus /// nucleus /// chromosome /// cytoplasm	0.00467193	2.97931
212110_at	SLC39A14	solute carrier family 39 (zinc transporter), member 14	transport /// ion transport /// zinc ion transport /// metal ion transport	zinc ion binding /// metal ion transmembrane transporter activity	membrane /// integral to membrane	0.00468046	2.68654
209744_x_at	ITCH	itchy E3 ubiquitin protein ligase homolog (mouse)	regulation of cell growth /// protein modification process /// ubiquitin-dependent protein catabolic process /// ubiquitin-dependent protein catabolic process /// ubiquitin cycle /// inflammatory response /// entry of virus into host cell	ubiquitin-protein ligase activity /// ubiquitin-protein ligase activity /// ubiquitin-protein ligase activity /// protein binding /// protein binding /// ligase activity	intracellular /// nucleus /// cytoplasm	0.0046809	2.87394
208726_s_at	EIF2S2	eukaryotic translation initiation factor 2, subunit 2 beta, 38kDa	translation /// translational initiation	RNA binding /// translation initiation factor activity /// translation initiation factor activity /// protein binding /// translation factor activity, nucleic acid binding /// zinc ion binding /// metal ion binding	ribosome /// eukaryotic translation initiation factor 2 complex	0.0047059	1.7629
209457_at	DUSP5	dual specificity phosphatase 5	protein amino acid dephosphorylation /// protein amino acid dephosphorylation /// dephosphorylation	phosphoprotein phosphatase activity /// protein tyrosine phosphatase activity /// protein tyrosine phosphatase activity /// protein tyrosine/serine/threonine phosphatase activity /// hydrolase activity /// phosphoric monoester hydrolase activity /// MAP kinase tyrosine/serine/threonine phosphatase activity	nucleus	0.00473108	3.46903
205467_at	CASP10	caspase 10, apoptosis-related cysteine peptidase	proteolysis /// apoptosis /// induction of apoptosis /// regulation of apoptosis	protein binding /// protein binding /// peptidase activity /// cysteine-type peptidase activity /// hydrolase activity /// caspase activity /// caspase activity /// identical protein binding	---	0.00478764	3.02498
226437_at	YIF1B	Yip1 interacting factor homolog B (S. cerevisiae)	---	---	membrane /// integral to membrane	0.00481244	2.88399
205291_at	IL2RB	interleukin 2 receptor, beta	protein complex assembly /// signal transduction /// cytokine and chemokine mediated signaling pathway /// positive regulation of survival gene product expression	receptor activity /// hematopoietin/interferon-class (D200-domain) cytokine receptor activity /// interleukin-2 receptor activity /// interleukin-2 receptor activity /// interleukin-2 binding /// interleukin-2 binding	plasma membrane /// integral to plasma membrane /// external side of plasma membrane /// external side of plasma membrane /// membrane /// integral to membrane	0.00481244	2.83151
205159_at	CSF2RB	colony stimulating factor 2 receptor, beta, low-affinity (granulocyte-macrophage)	signal transduction /// respiratory gaseous exchange /// cytokine and chemokine mediated signaling pathway	receptor activity /// receptor activity /// hematopoietin/interferon-class (D200-domain) cytokine receptor activity /// interleukin receptor activity /// interleukin-3 receptor activity /// interleukin-5 receptor activity	integral to plasma membrane /// integral to plasma membrane /// membrane /// integral to membrane /// granulocyte macrophage colony-stimulating factor receptor complex	0.00481244	2.69919
225522_at	AAK1	AP2 associated kinase 1	protein amino acid phosphorylation	nucleotide binding /// protein kinase activity /// protein serine/threonine kinase activity /// ATP binding /// kinase activity /// transferase activity	membrane	0.00481244	2.92903
201554_x_at	GYG1	glycogenin 1	glycogen biosynthetic process /// carbohydrate biosynthetic process	protein binding /// glycogenin glucosyltransferase activity /// transferase activity /// transferase activity, transferring hexosyl groups	---	0.0048682	2.44406
209514_s_at	RAB27A	RAB27A, member RAS oncogene family	small GTPase mediated signal transduction /// protein transport	nucleotide binding /// GTPase activity /// GTP binding	membrane /// dendrite /// melanosome /// melanosome	0.0048841	2.57829
214730_s_at	GLG1	golgi apparatus protein 1	---	receptor binding /// fibroblast growth factor binding	Golgi membrane /// Golgi membrane /// Golgi apparatus /// membrane /// integral to membrane	0.00491576	1.84798
1555274_a_at	SELI	selenoprotein I	phospholipid biosynthetic process	magnesium ion binding /// ethanolaminephosphotransferase activity /// selenium binding /// transferase activity /// phosphotransferase activity, for other substituted phosphate groups /// manganese ion binding /// metal ion binding	membrane /// integral to membrane	0.00491576	3.11657
221255_s_at	TMEM93	transmembrane protein 93	---	---	membrane /// integral to membrane	0.00498636	1.76654
228275_at	---	CDNA FLJ32438 fis, clone SKMUS2001402	---	---	---	0.00498636	2.86271
204825_at	MELK	maternal embryonic leucine zipper kinase	protein amino acid phosphorylation	nucleotide binding /// protein kinase activity /// protein serine/threonine kinase activity /// protein binding /// ATP binding /// kinase activity /// transferase activity	cytoplasm	0.00498636	6.42169
201583_s_at	SEC23B	Sec23 homolog B (S. cerevisiae)	transport /// intracellular protein transport /// ER to Golgi vesicle-mediated transport /// protein transport /// vesicle-mediated transport /// vesicle-mediated transport	protein binding /// zinc ion binding	endoplasmic reticulum /// Golgi apparatus /// membrane /// COPII vesicle coat	0.00503319	2.44048
201000_at	AARS	alanyl-tRNA synthetase	translation /// alanyl-tRNA aminoacylation /// alanyl-tRNA aminoacylation /// tRNA processing /// tRNA aminoacylation	tRNA binding /// nucleotide binding /// nucleic acid binding /// aminoacyl-tRNA ligase activity /// alanine-tRNA ligase activity /// ATP binding /// ligase activity /// ligase activity, forming aminoacyl-tRNA and related compounds	soluble fraction /// cytoplasm /// cytoplasm	0.00511109	2.21054
203584_at	TTC35	tetratricopeptide repeat domain 35	---	binding	nucleus /// endoplasmic reticulum	0.00513421	1.91034
223512_at	SAR1B	SAR1 gene homolog B (S. cerevisiae)	transport /// intracellular protein transport /// small GTPase mediated signal transduction /// protein transport /// vesicle-mediated transport	nucleotide binding /// magnesium ion binding /// GTP binding /// metal ion binding	intracellular /// endoplasmic reticulum /// endoplasmic reticulum membrane /// Golgi apparatus /// membrane	0.00514017	2.90868
221881_s_at	CLIC4	chloride intracellular channel 4	transport /// ion transport /// chloride transport /// chloride transport /// cell differentiation /// negative regulation of cell migration	ion channel activity /// voltage-gated ion channel activity /// voltage-gated chloride channel activity /// chloride channel activity /// chloride channel activity /// protein binding /// chloride ion binding	intracellular /// soluble fraction /// cytoplasm /// mitochondrion /// microvillus /// actin cytoskeleton /// membrane /// cytoplasmic vesicle	0.00514017	2.82522
209708_at	MOXD1	monooxygenase, DBH-like 1	histidine catabolic process /// catecholamine metabolic process /// cellular process	catalytic activity /// monooxygenase activity /// dopamine beta-monooxygenase activity /// copper ion binding /// oxidoreductase activity /// metal ion binding	endoplasmic reticulum /// endoplasmic reticulum membrane /// membrane /// integral to membrane	0.00514017	2.43324
203605_at	SRP54	signal recognition particle 54kDa	SRP-dependent cotranslational protein targeting to membrane /// SRP-dependent cotranslational protein targeting to membrane	nucleotide binding /// RNA binding /// RNA binding /// GTP binding /// 7S RNA binding /// 7S RNA binding /// nucleoside-triphosphatase activity /// ribonucleoprotein binding	nucleus /// nucleolus /// cytoplasm /// cytoplasm /// signal recognition particle, endoplasmic reticulum targeting /// membrane /// nuclear speck /// ribonucleoprotein complex /// signal recognition particle	0.00516931	2.05192
227125_at	---	CDNA FLJ41728 fis, clone HLUNG2015617	---	---	---	0.00516931	1.93591
205324_s_at	FTSJ1	FtsJ homolog 1 (E. coli)	rRNA processing	methyltransferase activity /// transferase activity	---	0.00516931	1.82883
204744_s_at	IARS	isoleucyl-tRNA synthetase	translation /// tRNA aminoacylation for protein translation /// isoleucyl-tRNA aminoacylation	nucleotide binding /// aminoacyl-tRNA ligase activity /// isoleucine-tRNA ligase activity /// ATP binding /// ligase activity	soluble fraction /// cytoplasm /// cytoplasm	0.00516931	1.42699
207855_s_at	CLCC1	chloride channel CLIC-like 1	---	---	nucleus /// endoplasmic reticulum /// Golgi apparatus /// membrane /// integral to membrane	0.00516931	2.91151
221652_s_at	C12orf11	chromosome 12 open reading frame 11	---	---	---	0.00519191	1.5703
218529_at	CD320	CD320 molecule	regulation of cell growth	growth factor activity	endoplasmic reticulum /// membrane /// integral to membrane	0.00527501	2.60181
208941_s_at	SEPHS1	selenophosphate synthetase 1	protein modification process	nucleotide binding /// catalytic activity /// selenide, water dikinase activity /// ATP binding /// ATP binding /// GTP binding /// selenium binding /// kinase activity /// transferase activity	---	0.00527501	2.63059
208972_s_at	ATP5G1	ATP synthase, H+ transporting, mitochondrial F0 complex, subunit C1 (subunit 9)	transport /// ion transport /// ATP synthesis coupled proton transport /// proton transport /// ATP metabolic process	transporter activity /// lipid binding /// hydrogen ion transmembrane transporter activity /// hydrogen ion transporting ATP synthase activity, rotational mechanism /// hydrogen ion transporting ATPase activity, rotational mechanism	membrane fraction /// mitochondrion /// mitochondrion /// mitochondrial inner membrane /// mitochondrial inner membrane /// mitochondrial proton-transporting ATP synthase complex /// membrane /// integral to membrane /// proton-transporting two-sector ATPase complex /// mitochondrial membrane /// proton-transporting ATP synthase complex, coupling factor F(o)	0.0052892	1.67042
200824_at	GSTP1	glutathione S-transferase pi	anti-apoptosis /// central nervous system development /// metabolic process	glutathione transferase activity /// protein binding /// transferase activity	cytoplasm	0.0052892	2.18323
221651_x_at	IGK@ /// IGKC	immunoglobulin kappa constant /// immunoglobulin kappa locus	immune response	antigen binding /// protein binding	extracellular region	0.00529626	1.39421
228032_s_at	---	CDNA FLJ36663 fis, clone UTERU2002826	---	---	---	0.00536264	2.36497
224679_at	MESDC2	mesoderm development candidate 2	mesoderm development	---	---	0.00536264	2.25138
1552623_at	HSH2D	hematopoietic SH2 domain containing	T cell activation	SH3/SH2 adaptor activity /// protein binding	nucleus /// cytoplasm	0.00536264	2.53385
206181_at	SLAMF1	signaling lymphocytic activation molecule family member 1	positive regulation of cell proliferation /// lymphocyte activation	antigen binding /// receptor activity /// transmembrane receptor activity	plasma membrane /// cell surface /// membrane /// integral to membrane	0.00548939	2.80662
244029_at	LOC100131043	hypothetical LOC100131043	---	---	---	0.00551864	2.23644
1565701_at	---	Transcribed locus	---	---	---	0.00567322	2.39367
222503_s_at	WDR41	WD repeat domain 41	---	---	---	0.00569229	1.95957
207621_s_at	PEMT	phosphatidylethanolamine N-methyltransferase	lipid metabolic process /// phospholipid metabolic process /// phosphatidylcholine biosynthetic process /// cell proliferation /// phospholipid biosynthetic process	phosphatidylethanolamine N-methyltransferase activity /// phosphatidylethanolamine N-methyltransferase activity /// methyltransferase activity /// N-methyltransferase activity /// transferase activity	mitochondrion /// endoplasmic reticulum /// endoplasmic reticulum membrane /// membrane /// integral to membrane /// mitochondrial membrane	0.00569229	1.80065
206102_at	GINS1	GINS complex subunit 1 (Psf1 homolog)	inner cell mass cell proliferation /// DNA replication	protein binding	nucleus /// nucleus /// cytoplasm /// cytoplasm	0.00574516	2.68812
213792_s_at	INSR	insulin receptor	carbohydrate metabolic process /// carbohydrate metabolic process /// generation of precursor metabolites and energy /// protein amino acid phosphorylation /// protein amino acid phosphorylation /// signal transduction /// transmembrane receptor protein tyrosine kinase signaling pathway /// multicellular organismal development /// insulin receptor signaling pathway /// protein amino acid autophos…	nucleotide binding /// protein kinase activity /// protein tyrosine kinase activity /// protein tyrosine kinase activity /// transmembrane receptor protein tyrosine kinase activity /// transmembrane receptor protein tyrosine kinase activity /// receptor signaling protein tyrosine kinase activity /// signal transducer activity /// receptor activity /// receptor activity /// insulin receptor activi…	plasma membrane /// integral to plasma membrane /// membrane /// integral to membrane	0.00574516	2.30025
216853_x_at	IGLV3-19	immunoglobulin lambda variable 3-19	---	---	---	0.00574516	3.45927
219366_at	AVEN	apoptosis, caspase activation inhibitor	apoptosis /// anti-apoptosis	protein binding	intracellular /// membrane fraction /// membrane	0.00574516	2.30875
227027_at	---	Clone 25028 mRNA sequence	---	---	---	0.00574516	3.49605
224972_at	C20orf52	chromosome 20 open reading frame 52	---	---	membrane /// integral to membrane	0.00574516	2.46279
214777_at	IGKV4-1	immunoglobulin kappa variable 4-1	immune response	antigen binding /// antigen binding	extracellular region	0.00574516	3.61187
203358_s_at	EZH2	enhancer of zeste homolog 2 (Drosophila)	establishment and/or maintenance of chromatin architecture /// transcription /// regulation of transcription, DNA-dependent /// regulation of transcription, DNA-dependent	DNA binding /// DNA binding /// protein binding /// histone methyltransferase activity	nucleus /// ESC/E(Z) complex	0.00574516	3.00884
222646_s_at	ERO1L	ERO1-like (S. cerevisiae)	protein folding /// protein modification process /// protein thiol-disulfide exchange /// transport /// response to temperature stimulus /// chaperone cofactor-dependent protein folding /// oxidation reduction	calcium ion binding /// protein binding /// electron carrier activity /// oxidoreductase activity /// oxidoreductase activity /// oxidoreductase activity, acting on sulfur group of donors, disulfide as acceptor /// FAD binding	membrane fraction /// endoplasmic reticulum /// endoplasmic reticulum /// endoplasmic reticulum /// endoplasmic reticulum membrane /// microsome /// membrane	0.00574516	3.14401
219933_at	GLRX2	glutaredoxin 2	protein thiol-disulfide exchange /// glutathione metabolic process /// transport /// apoptosis /// redox signal response /// response to temperature stimulus /// response to pH /// regulation of signal transduction /// response to organic substance /// cell differentiation /// regulation of cell redox homeostasis /// DNA protection /// response to hydrogen peroxide /// regulation of transcription…	iron ion binding /// arsenate reductase (glutaredoxin) activity /// electron donor activity /// electron carrier activity /// protein disulfide oxidoreductase activity /// glutathione disulfide oxidoreductase activity /// thiol-disulfide exchange intermediate activity /// metal ion binding /// iron-sulfur cluster binding /// 2 iron, 2 sulfur cluster binding	nucleus /// nucleus /// mitochondrion /// mitochondrion	0.00574516	2.42279
218147_s_at	GLT8D1	glycosyltransferase 8 domain containing 1	carbohydrate biosynthetic process	transferase activity /// transferase activity, transferring glycosyl groups /// transferase activity, transferring hexosyl groups	membrane /// integral to membrane	0.00574516	2.4474
235695_at	---	CDNA FLJ34214 fis, clone FCBBF3021807	---	---	---	0.00581516	2.60643
209606_at	PSCDBP	pleckstrin homology, Sec7 and coiled-coil domains, binding protein	regulation of cell adhesion	protein binding /// protein binding /// protein binding	cytoplasm /// cytoplasm /// endosome /// early endosome /// cell cortex	0.00588474	1.77629
236191_at	---	Transcribed locus	---	---	---	0.00591797	4.42727
238034_at	CANX	calnexin	angiogenesis /// protein folding /// protein secretion	calcium ion binding /// calcium ion binding /// calcium ion binding /// protein binding /// sugar binding /// unfolded protein binding /// unfolded protein binding	intracellular /// cytoplasm /// endoplasmic reticulum /// endoplasmic reticulum /// endoplasmic reticulum /// endoplasmic reticulum membrane /// membrane /// integral to membrane /// melanosome	0.00593811	2.38818
235777_at	ANKRD44	ankyrin repeat domain 44	---	protein binding	---	0.00598236	2.6495
224899_s_at	LOC728866 /// MAGT1	magnesium transporter 1 /// hypothetical LOC728866	protein amino acid N-linked glycosylation via asparagine	dolichyl-diphosphooligosaccharide-protein glycotransferase activity	endoplasmic reticulum /// endoplasmic reticulum /// endoplasmic reticulum membrane /// oligosaccharyl transferase complex /// membrane /// integral to membrane	0.00598236	1.78389
226811_at	FAM46C	family with sequence similarity 46, member C	---	---	---	0.00611295	2.90018
201068_s_at	PSMC2	proteasome (prosome, macropain) 26S subunit, ATPase, 2	ubiquitin-dependent protein catabolic process /// protein catabolic process	nucleotide binding /// protein binding /// ATP binding /// hydrolase activity /// ATPase activity /// nucleoside-triphosphatase activity	proteasome complex /// nucleus /// cytoplasm /// cytoplasm /// cytosol /// protein complex	0.00611295	1.70394
224064_s_at	DHDDS	dehydrodolichyl diphosphate synthase	metabolic process	protein binding /// transferase activity	---	0.00612042	2.60535
222872_x_at	OBFC2A	oligonucleotide/oligosaccharide-binding fold containing 2A	---	nucleic acid binding	---	0.00612042	1.99573
215565_at	DTNB	dystrobrevin, beta	---	calcium ion binding /// protein binding /// zinc ion binding /// metal ion binding	cytoplasm /// cytoskeleton	0.00612042	4.82979
209921_at	SLC7A11	solute carrier family 7, (cationic amino acid transporter, y+ system) member 11	protein complex assembly /// transport /// amino acid transport	amino acid transmembrane transporter activity /// cystine:glutamate antiporter activity	membrane /// integral to membrane /// integral to membrane	0.00612614	5.64285
209150_s_at	TM9SF1	transmembrane 9 superfamily member 1	protein import into nucleus, docking /// intracellular protein transport	binding /// protein transporter activity	membrane fraction /// nucleus /// nuclear pore /// cytoplasm /// membrane /// integral to membrane /// integral to membrane	0.00612614	1.99527
217824_at	UBE2J1	ubiquitin-conjugating enzyme E2, J1 (UBC6 homolog, yeast)	ubiquitin cycle /// post-translational protein modification /// regulation of protein metabolic process	ubiquitin-protein ligase activity /// ligase activity /// small conjugating protein ligase activity	endoplasmic reticulum /// endoplasmic reticulum membrane /// membrane /// integral to membrane	0.00612614	2.18026
203711_s_at	HIBCH	3-hydroxyisobutyryl-Coenzyme A hydrolase	metabolic process /// branched chain family amino acid catabolic process	catalytic activity /// 3-hydroxyisobutyryl-CoA hydrolase activity /// 3-hydroxyisobutyryl-CoA hydrolase activity /// hydrolase activity	mitochondrion	0.00613147	2.86024
211275_s_at	GYG1	glycogenin 1	glycogen biosynthetic process /// carbohydrate biosynthetic process	protein binding /// glycogenin glucosyltransferase activity /// transferase activity /// transferase activity, transferring hexosyl groups	---	0.0061474	2.53658
204698_at	ISG20	interferon stimulated exonuclease gene 20kDa	DNA catabolic process, exonucleolytic /// RNA catabolic process /// cell proliferation /// response to virus	3'-5'-exoribonuclease activity /// nucleic acid binding /// RNA binding /// nuclease activity /// exonuclease activity /// single-stranded DNA specific 3'-5' exodeoxyribonuclease activity /// exoribonuclease II activity /// hydrolase activity /// manganese ion binding /// metal ion binding	intracellular /// nucleus /// nucleoplasm /// PML body	0.0061474	1.67937
200756_x_at	CALU	calumenin	---	calcium ion binding /// calcium ion binding /// calcium ion binding	extracellular region /// endoplasmic reticulum /// endoplasmic reticulum /// endoplasmic reticulum lumen /// Golgi apparatus /// melanosome	0.00616842	4.26029
214836_x_at	IGKC	immunoglobulin kappa constant	immune response	antigen binding /// protein binding	extracellular region	0.00616842	1.73655
205105_at	MAN2A1	mannosidase, alpha, class 2A, member 1	carbohydrate metabolic process /// mannose metabolic process /// metabolic process /// glycoprotein biosynthetic process	catalytic activity /// alpha-mannosidase activity /// mannosyl-oligosaccharide 1,3-1,6-alpha-mannosidase activity /// mannosyl-oligosaccharide 1,3-1,6-alpha-mannosidase activity /// zinc ion binding /// mannosidase activity /// hydrolase activity /// hydrolase activity, acting on glycosyl bonds /// carbohydrate binding /// metal ion binding	Golgi membrane /// membrane fraction /// Golgi apparatus /// Golgi apparatus /// membrane /// integral to membrane	0.00616842	1.8087
217168_s_at	HERPUD1	homocysteine-inducible, endoplasmic reticulum stress-inducible, ubiquitin-like domain member 1	protein modification process /// response to unfolded protein /// response to unfolded protein	---	endoplasmic reticulum /// endoplasmic reticulum membrane /// endoplasmic reticulum membrane /// membrane /// integral to membrane	0.00622728	1.68683
221185_s_at	IQCG	IQ motif containing G	---	---	---	0.00623931	7.06861
219122_s_at	THG1L	tRNA-histidine guanylyltransferase 1-like (S. cerevisiae)	tRNA modification /// tRNA processing	tRNA guanylyltransferase activity /// transferase activity /// nucleotidyltransferase activity	cytoplasm /// cytoplasm /// mitochondrion	0.0062444	2.03058
219081_at	ANKHD1 /// EIF4EBP3	eukaryotic translation initiation factor 4E binding protein 3 /// ankyrin repeat and KH domain containing 1	regulation of translation /// negative regulation of translation /// negative regulation of translational initiation /// negative regulation of translational initiation	RNA binding /// glucan 1,4-alpha-glucosidase activity /// protein binding /// eukaryotic initiation factor 4E binding /// translation repressor activity	cytoplasm /// eukaryotic translation initiation factor 4F complex	0.00626832	2.26716
208092_s_at	FAM49A	family with sequence similarity 49, member A	---	---	intracellular	0.00626832	2.20583
217790_s_at	SSR3	signal sequence receptor, gamma (translocon-associated protein gamma)	cotranslational protein targeting to membrane	signal sequence binding /// protein binding	endoplasmic reticulum /// translocon complex /// endoplasmic reticulum membrane /// microsome /// membrane /// integral to membrane /// integral to endoplasmic reticulum membrane	0.0062871	2.7983
1554149_at	CLDND1	claudin domain containing 1	---	---	membrane /// integral to membrane	0.00633327	1.72752
215217_at	---	---	---	---	---	0.0063382	3.47213
210609_s_at	TP53I3	tumor protein p53 inducible protein 3	metabolic process /// induction of apoptosis by oxidative stress	catalytic activity /// binding /// zinc ion binding /// oxidoreductase activity	---	0.00640269	3.28507
218662_s_at	NCAPG	non-SMC condensin I complex, subunit G	cell cycle /// mitosis /// mitotic chromosome condensation /// mitotic chromosome condensation /// cell division	binding /// protein binding	nucleus /// nucleus /// cytoplasm	0.00640269	5.96122
200629_at	WARS	tryptophanyl-tRNA synthetase	translation /// translation /// tRNA aminoacylation for protein translation /// tryptophanyl-tRNA aminoacylation /// tryptophanyl-tRNA aminoacylation /// negative regulation of cell proliferation	nucleotide binding /// aminoacyl-tRNA ligase activity /// tryptophan-tRNA ligase activity /// ATP binding /// ligase activity	soluble fraction /// cytoplasm /// cytoplasm	0.00641433	4.44273
218549_s_at	FAM82B	family with sequence similarity 82, member B	---	binding	---	0.00648515	2.2664
201664_at	SMC4	structural maintenance of chromosomes 4	mitotic sister chromatid segregation /// DNA metabolic process /// cell cycle /// mitosis /// mitotic chromosome condensation /// mitotic chromosome condensation /// chromosome organization and biogenesis /// cell division	nucleotide binding /// protein binding /// ATP binding /// ATP binding /// protein heterodimerization activity	condensin complex /// nucleus /// nucleus /// chromosome /// cytoplasm	0.00648772	1.91742
226935_s_at	CLPTM1L /// LOC100133849	CLPTM1-like /// hypothetical protein LOC100133849	apoptosis	---	membrane /// integral to membrane	0.00649492	2.13426
242029_at	FNDC3B	Fibronectin type III domain containing 3B	---	---	membrane /// integral to membrane	0.00649956	19.4718
209474_s_at	ENTPD1	ectonucleoside triphosphate diphosphohydrolase 1	cell adhesion /// cell-cell signaling /// blood coagulation	magnesium ion binding /// calcium ion binding /// hydrolase activity	plasma membrane /// integral to plasma membrane /// membrane /// integral to membrane	0.0065134	3.93796
219374_s_at	ALG9	asparagine-linked glycosylation 9 homolog (S. cerevisiae, alpha- 1,2-mannosyltransferase)	---	transferase activity /// transferase activity, transferring glycosyl groups	endoplasmic reticulum /// endoplasmic reticulum /// endoplasmic reticulum membrane /// membrane /// integral to membrane	0.0065134	2.20678
216365_x_at	IGL@ /// IGLV3-19	immunoglobulin lambda locus /// immunoglobulin lambda variable 3-19	tRNA aminoacylation for protein translation	nucleotide binding /// aminoacyl-tRNA ligase activity /// ATP binding	cytoplasm	0.0065134	3.413
213554_s_at	CDV3	CDV3 homolog (mouse)	potassium ion transport /// G-protein coupled receptor protein signaling pathway /// cell proliferation	lysosphingolipid and lysophosphatidic acid receptor activity /// leukotriene receptor activity /// voltage-gated potassium channel activity	cytoplasm /// voltage-gated potassium channel complex /// integral to membrane	0.00653141	1.92682
222682_s_at	C5orf3	chromosome 5 open reading frame 3	---	purine nucleotide binding	---	0.00655407	1.98341
201955_at	CCNC	cyclin C	transcription /// regulation of transcription, DNA-dependent	protein binding	nucleus	0.00655407	2.00899
203165_s_at	SLC33A1	solute carrier family 33 (acetyl-CoA transporter), member 1	transport /// transport	acetyl-CoA transporter activity	membrane fraction /// endoplasmic reticulum /// endoplasmic reticulum membrane /// endoplasmic reticulum membrane /// integral to plasma membrane /// membrane /// integral to membrane	0.00655407	2.43118
208853_s_at	CANX	calnexin	angiogenesis /// protein folding /// protein secretion	calcium ion binding /// calcium ion binding /// calcium ion binding /// protein binding /// sugar binding /// unfolded protein binding /// unfolded protein binding	intracellular /// cytoplasm /// endoplasmic reticulum /// endoplasmic reticulum /// endoplasmic reticulum /// endoplasmic reticulum membrane /// membrane /// integral to membrane /// melanosome	0.00661401	3.3574
219168_s_at	PRR5	proline rich 5 (renal)	cell cycle /// signal transduction /// actin cytoskeleton organization and biogenesis /// positive regulation of cell migration /// negative regulation of cell cycle	GTPase activator activity /// GTPase activator activity	intracellular	0.00661401	1.56375
221449_s_at	ITFG1	integrin alpha FG-GAP repeat containing 1	---	protein binding	extracellular region /// membrane /// integral to membrane	0.00666886	2.41076
202185_at	PLOD3	procollagen-lysine, 2-oxoglutarate 5-dioxygenase 3	protein modification process /// protein metabolic process	iron ion binding /// protein binding /// procollagen-lysine 5-dioxygenase activity /// procollagen-lysine 5-dioxygenase activity /// oxidoreductase activity /// oxidoreductase activity, acting on single donors with incorporation of molecular oxygen, incorporation of two atoms of oxygen /// oxidoreductase activity, acting on paired donors, with incorporation or reduction of molecular oxygen, 2-oxo…	endoplasmic reticulum /// endoplasmic reticulum /// membrane /// rough endoplasmic reticulum membrane	0.00666886	2.03356
213503_x_at	ANXA2	annexin A2	skeletal development	phospholipase inhibitor activity /// phospholipase inhibitor activity /// calcium ion binding /// protein binding /// calcium-dependent phospholipid binding /// cytoskeletal protein binding	extracellular region /// proteinaceous extracellular matrix /// basement membrane /// soluble fraction /// plasma membrane /// melanosome	0.00667744	2.24665
205733_at	BLM	Bloom syndrome	regulation of cyclin-dependent protein kinase activity /// G2 phase of mitotic cell cycle /// telomere maintenance /// double-strand break repair via homologous recombination /// DNA replication /// DNA repair /// DNA repair /// DNA recombination /// DNA recombination /// response to DNA damage stimulus /// response to X-ray /// G2/M transition DNA damage checkpoint /// cellular metabolic process…	nucleotide binding /// bubble DNA binding /// DNA strand annealing activity /// p53 binding /// nucleic acid binding /// DNA binding /// single-stranded DNA binding /// catalytic activity /// ATP-dependent DNA helicase activity /// helicase activity /// helicase activity /// protein binding /// protein binding /// ATP binding /// ATP binding /// ATP-dependent helicase activity /// ATP-dependent h…	chromosome, telomeric region /// lateral element /// intracellular /// nucleus /// nucleus /// replication fork /// nucleolus /// nuclear matrix /// PML body	0.00667941	1.96786
203524_s_at	MPST	mercaptopyruvate sulfurtransferase	sulfate transport /// cyanate catabolic process /// response to toxin	thiosulfate sulfurtransferase activity /// thiosulfate sulfurtransferase activity /// transferase activity /// 3-mercaptopyruvate sulfurtransferase activity	cytoplasm /// mitochondrial inner membrane /// mitochondrial matrix	0.00668367	2.36899
203362_s_at	MAD2L1	MAD2 mitotic arrest deficient-like 1 (yeast)	cell cycle /// mitosis /// mitosis /// mitotic cell cycle checkpoint /// cell division	protein binding	kinetochore /// nucleus	0.00670943	3.86626
210427_x_at	ANXA2	annexin A2	skeletal development	phospholipase inhibitor activity /// phospholipase inhibitor activity /// calcium ion binding /// protein binding /// calcium-dependent phospholipid binding /// cytoskeletal protein binding	extracellular region /// proteinaceous extracellular matrix /// basement membrane /// soluble fraction /// plasma membrane /// melanosome	0.00671085	2.22126
200708_at	GOT2	glutamic-oxaloacetic transaminase 2, mitochondrial (aspartate aminotransferase 2)	amino acid metabolic process /// aspartate catabolic process /// transport /// lipid transport /// biosynthetic process /// fatty acid transport /// response to ethanol	catalytic activity /// aspartate transaminase activity /// aspartate transaminase activity /// transaminase activity /// transferase activity /// transferase activity, transferring nitrogenous groups /// pyridoxal phosphate binding	mitochondrion /// mitochondrion /// mitochondrial inner membrane /// mitochondrial matrix /// plasma membrane /// plasma membrane /// membrane	0.00671502	1.60233
219680_at	NLRX1	NLR family member X1	---	nucleotide binding /// protein binding /// ATP binding	cytoplasm	0.00672564	1.59128
227181_at	LNP1	leukemia NUP98 fusion partner 1	---	---	---	0.00672925	2.59756
222631_at	PI4K2B	phosphatidylinositol 4-kinase type 2 beta	---	1-phosphatidylinositol 4-kinase activity /// kinase activity /// transferase activity /// phosphotransferase activity, alcohol group as acceptor	cytoplasm /// membrane	0.00673692	1.85759
215773_x_at	PARP2	poly (ADP-ribose) polymerase family, member 2	DNA repair /// base-excision repair /// protein amino acid ADP-ribosylation /// protein amino acid ADP-ribosylation	DNA binding /// NAD+ ADP-ribosyltransferase activity /// protein binding /// transferase activity /// transferase activity, transferring glycosyl groups	nucleus	0.00673692	1.99372
224624_at	LRRC8A	leucine rich repeat containing 8 family, member A	---	protein binding	membrane /// integral to membrane	0.00673692	2.01006
214463_x_at	HIST1H4J	histone cluster 1, H4j	establishment and/or maintenance of chromatin architecture /// nucleosome assembly /// phosphoinositide-mediated signaling	DNA binding /// DNA binding /// protein binding	nucleosome /// nucleosome /// nucleus /// chromosome	0.00681759	2.75955
205219_s_at	GALK2	galactokinase 2	carbohydrate metabolic process /// galactose metabolic process /// metabolic process /// phosphorylation /// carbohydrate phosphorylation	nucleotide binding /// galactokinase activity /// galactokinase activity /// galactokinase activity /// ATP binding /// kinase activity /// transferase activity /// phosphotransferase activity, alcohol group as acceptor /// N-acetylgalactosamine kinase activity	cytoplasm	0.00683431	2.64844
226024_at	COMMD1	copper metabolism (Murr1) domain containing 1	---	protein binding /// identical protein binding	nucleus /// cytoplasm	0.00686372	2.10917
225991_at	TMEM41A	transmembrane protein 41A	---	---	membrane /// integral to membrane	0.00691595	1.8604
209600_s_at	ACOX1	acyl-Coenzyme A oxidase 1, palmitoyl	generation of precursor metabolites and energy /// lipid metabolic process /// lipid metabolic process /// fatty acid metabolic process /// fatty acid beta-oxidation /// prostaglandin metabolic process /// spermatogenesis /// metabolic process /// fatty acid oxidation /// oxidation reduction	acyl-CoA dehydrogenase activity /// acyl-CoA oxidase activity /// acyl-CoA oxidase activity /// acyl-CoA oxidase activity /// electron donor activity /// electron carrier activity /// oxidoreductase activity /// oxidoreductase activity, acting on the CH-CH group of donors /// FAD binding	mitochondrion /// peroxisome /// peroxisome /// peroxisome /// peroxisomal membrane	0.00693749	2.01605
222977_at	SURF4	surfeit 4	---	protein binding	endoplasmic reticulum /// endoplasmic reticulum membrane /// ER-Golgi intermediate compartment /// membrane /// integral to membrane	0.00693749	2.08338
218556_at	ORMDL2	ORM1-like 2 (S. cerevisiae)	---	---	endoplasmic reticulum /// membrane /// integral to membrane	0.00699174	1.90119
202336_s_at	PAM	peptidylglycine alpha-amidating monooxygenase	peptide amidation /// protein modification process /// peptide metabolic process /// peptide metabolic process /// mitotic chromosome condensation /// cellular process	chromatin binding /// catalytic activity /// monooxygenase activity /// peptidylglycine monooxygenase activity /// peptidylglycine monooxygenase activity /// peptidylglycine monooxygenase activity /// peptidylamidoglycolate lyase activity /// copper ion binding /// protein binding /// zinc ion binding /// oxidoreductase activity /// lyase activity /// L-ascorbic acid binding /// metal ion binding	nuclear chromatin /// condensed chromosome /// extracellular region /// membrane /// integral to membrane /// secretory granule /// secretory granule	0.00700804	2.73539
208499_s_at	DNAJC3	DnaJ (Hsp40) homolog, subfamily C, member 3	defense response /// response to unfolded protein /// response to virus	protein kinase inhibitor activity /// binding /// heat shock protein binding	cytoplasm /// endoplasmic reticulum	0.00705309	4.48518
225023_at	GOPC	golgi associated PDZ and coiled-coil motif containing	transport /// ER to Golgi vesicle-mediated transport /// Golgi to plasma membrane transport /// protein transport /// cytoplasmic sequestering of CFTR protein /// apical protein localization /// protein homooligomerization	protein binding /// protein binding /// cystic fibrosis transmembrane conductance regulator binding /// syntaxin-6 binding	Golgi membrane /// membrane fraction /// cytoplasm /// cytoplasm /// Golgi apparatus /// Golgi apparatus /// plasma membrane /// membrane /// cell junction /// trans-Golgi network transport vesicle /// trans-Golgi network transport vesicle /// cell projection /// synapse /// postsynaptic membrane	0.00705309	1.99005
206173_x_at	GABPB2	GA binding protein transcription factor, beta subunit 2	transcription /// regulation of transcription, DNA-dependent /// regulation of transcription from RNA polymerase II promoter	transcription factor activity /// protein binding /// protein binding	nucleus /// nucleus	0.00708353	1.86483
218568_at	AGK	acylglycerol kinase	activation of protein kinase C activity /// lipid phosphorylation	nucleotide binding /// ceramide kinase activity /// diacylglycerol kinase activity /// ATP binding /// kinase activity /// transferase activity /// acylglycerol kinase activity	mitochondrion /// membrane /// mitochondrial membrane	0.00708353	1.91378
224847_at	CDK6	cyclin-dependent kinase 6	G1 phase of mitotic cell cycle /// positive regulation of cell-matrix adhesion /// protein amino acid phosphorylation /// protein amino acid phosphorylation /// cell cycle /// regulation of gene expression /// regulation of gene expression /// gliogenesis /// cell dedifferentiation /// regulation of erythrocyte differentiation /// negative regulation of osteoblast differentiation /// positive reg…	nucleotide binding /// protein kinase activity /// protein serine/threonine kinase activity /// cyclin-dependent protein kinase activity /// cyclin-dependent protein kinase activity /// protein binding /// protein binding /// ATP binding /// ATP binding /// kinase activity /// transferase activity /// cyclin binding	cyclin-dependent protein kinase holoenzyme complex /// ruffle /// nucleus /// cytoplasm	0.00709061	2.45849
218140_x_at	SRPRB	signal recognition particle receptor, B subunit	---	nucleotide binding /// receptor activity /// protein binding /// GTP binding	endoplasmic reticulum /// endoplasmic reticulum membrane /// membrane /// integral to membrane /// ribonucleoprotein complex	0.00709061	2.07889
218384_at	CARHSP1	calcium regulated heat stable protein 1, 24kDa	regulation of transcription, DNA-dependent /// intracellular signaling cascade	nucleic acid binding /// DNA binding /// protein binding /// phosphatase binding	cytoplasm	0.00710737	2.0114
206662_at	GLRX	glutaredoxin (thioltransferase)	transport /// cell redox homeostasis /// oxidation reduction	electron carrier activity /// protein disulfide oxidoreductase activity /// glutathione disulfide oxidoreductase activity /// protein N-terminus binding	cytoplasm /// cytosol	0.00710737	1.83386
201590_x_at	ANXA2	annexin A2	skeletal development	phospholipase inhibitor activity /// phospholipase inhibitor activity /// calcium ion binding /// protein binding /// calcium-dependent phospholipid binding /// cytoskeletal protein binding	extracellular region /// proteinaceous extracellular matrix /// basement membrane /// soluble fraction /// plasma membrane /// melanosome	0.00710737	2.21522
208813_at	GOT1	glutamic-oxaloacetic transaminase 1, soluble (aspartate aminotransferase 1)	amino acid metabolic process /// aspartate catabolic process /// biosynthetic process /// cellular response to insulin stimulus /// response to glucocorticoid stimulus	catalytic activity /// aspartate transaminase activity /// aspartate transaminase activity /// transaminase activity /// transferase activity /// transferase activity, transferring nitrogenous groups /// pyridoxal phosphate binding	cytoplasm /// cytoplasm	0.00711086	2.41882
205945_at	IL6R	interleukin 6 receptor	immune response /// cell surface receptor linked signal transduction /// multicellular organismal development /// cell proliferation	receptor activity /// hematopoietin/interferon-class (D200-domain) cytokine receptor activity /// interleukin-6 receptor activity /// protein binding /// enzyme binding	extracellular region /// extracellular region /// integral to plasma membrane /// interleukin-6 receptor complex /// membrane /// integral to membrane /// basolateral plasma membrane	0.00713019	6.60275
217540_at	---	Transcribed locus	---	---	---	0.00713435	2.50082
200628_s_at	WARS	tryptophanyl-tRNA synthetase	translation /// translation /// tRNA aminoacylation for protein translation /// tryptophanyl-tRNA aminoacylation /// tryptophanyl-tRNA aminoacylation /// negative regulation of cell proliferation	nucleotide binding /// aminoacyl-tRNA ligase activity /// tryptophan-tRNA ligase activity /// ATP binding /// ligase activity	soluble fraction /// cytoplasm /// cytoplasm	0.0071624	6.13287
224675_at	MESDC2	mesoderm development candidate 2	mesoderm development	---	---	0.00718874	1.71104
229058_at	ANKRD16	ankyrin repeat domain 16	---	---	---	0.00718874	1.81007
1558176_at	IGL@ /// IGLC2 /// IGLV2-14 /// IGLV7-43 /// IGLV7-46	immunoglobulin lambda locus /// immunoglobulin lambda constant 2 (Kern-Oz- marker) /// immunoglobulin lambda variable 7-46 /// immunoglobulin lambda variable 7-43 /// immunoglobulin lambda variable 2-14	tRNA aminoacylation for protein translation /// immune response	nucleotide binding /// antigen binding /// antigen binding /// aminoacyl-tRNA ligase activity /// ATP binding	extracellular region /// cytoplasm	0.00718874	2.56008
228323_at	CASC5	cancer susceptibility candidate 5	acrosome formation	protein binding	acrosome /// nucleus /// nucleus	0.00718874	2.75877
200614_at	CLTC	clathrin, heavy chain (Hc)	protein complex assembly /// intracellular protein transport /// intracellular protein transport /// vesicle-mediated transport	structural molecule activity /// structural molecule activity /// binding /// protein binding /// protein binding /// protein transporter activity	coated pit /// membrane /// clathrin coat /// clathrin coat of trans-Golgi network vesicle /// clathrin coat of coated pit /// cytoplasmic vesicle membrane /// cytoplasmic vesicle /// melanosome	0.00718874	1.76751
217755_at	HN1	hematological and neurological expressed 1	---	---	nucleus	0.00719818	2.56888
212694_s_at	PCCB	propionyl Coenzyme A carboxylase, beta polypeptide	fatty acid catabolic process	propionyl-CoA carboxylase activity /// propionyl-CoA carboxylase activity /// ligase activity	mitochondrion /// mitochondrion /// mitochondrial matrix	0.0072142	1.95709
226005_at	UBE2G1	ubiquitin-conjugating enzyme E2G 1 (UBC7 homolog, yeast)	ubiquitin-dependent protein catabolic process /// ubiquitin cycle /// metabolic process /// post-translational protein modification /// regulation of protein metabolic process	ubiquitin-protein ligase activity /// oxidoreductase activity /// ligase activity /// small conjugating protein ligase activity	---	0.0072142	1.72717
202925_s_at	PLAGL2	pleiomorphic adenoma gene-like 2	transcription /// regulation of transcription, DNA-dependent /// induction of apoptosis /// positive regulation of transcription from RNA polymerase II promoter	nucleic acid binding /// DNA binding /// transcription factor activity /// zinc ion binding /// metal ion binding	intracellular /// nucleus	0.0072142	1.52235
208959_s_at	TXNDC4	thioredoxin domain containing 4 (endoplasmic reticulum)	protein folding /// response to stress /// response to stress /// response to unfolded protein /// glycoprotein metabolic process /// regulation of cell redox homeostasis /// cell redox homeostasis	protein disulfide isomerase activity /// protein binding /// protein binding	endoplasmic reticulum /// endoplasmic reticulum lumen /// endoplasmic reticulum lumen /// endoplasmic reticulum membrane /// ER-Golgi intermediate compartment	0.00723569	1.61492
218723_s_at	C13orf15	chromosome 13 open reading frame 15	regulation of cyclin-dependent protein kinase activity /// cell cycle	protein binding	nucleus /// cytoplasm /// cytoplasm /// centrosome	0.00727248	3.34522
222432_s_at	CCDC47	coiled-coil domain containing 47	---	protein binding	membrane /// integral to membrane	0.00727248	2.54176
202061_s_at	SEL1L	sel-1 suppressor of lin-12-like (C. elegans)	Notch signaling pathway	binding	endoplasmic reticulum /// endoplasmic reticulum membrane /// membrane /// integral to membrane /// integral to membrane	0.00730909	2.02119
221671_x_at	IGK@ /// IGKC	immunoglobulin kappa constant /// immunoglobulin kappa locus	immune response	antigen binding /// protein binding	extracellular region	0.00735463	1.37269
205241_at	SCO2	SCO cytochrome oxidase deficient homolog 2 (yeast)	copper ion transport /// cellular copper ion homeostasis /// respiratory chain complex IV assembly /// oxidation reduction /// oxidation reduction	copper ion binding /// copper ion binding /// metal ion binding	mitochondrion /// mitochondrion /// mitochondrial inner membrane	0.00744188	2.06824
204079_at	TPST2	tyrosylprotein sulfotransferase 2	peptidyl-tyrosine sulfation	protein-tyrosine sulfotransferase activity /// protein-tyrosine sulfotransferase activity /// transferase activity	Golgi membrane /// membrane fraction /// endoplasmic reticulum /// Golgi apparatus /// Golgi apparatus /// membrane /// integral to membrane	0.00745981	2.86118
226686_at	CISD2	CDGSH iron sulfur domain 2	---	iron ion binding /// metal ion binding /// iron-sulfur cluster binding /// 2 iron, 2 sulfur cluster binding	endoplasmic reticulum /// endoplasmic reticulum membrane /// membrane /// integral to membrane /// mitochondrial membrane /// protein complex	0.00746276	3.69182
202062_s_at	SEL1L	sel-1 suppressor of lin-12-like (C. elegans)	Notch signaling pathway	binding	endoplasmic reticulum /// endoplasmic reticulum membrane /// membrane /// integral to membrane /// integral to membrane	0.00747448	1.91641
204444_at	KIF11	kinesin family member 11	microtubule-based movement /// cell cycle /// mitotic spindle organization and biogenesis /// mitosis /// mitosis /// mitotic centrosome separation /// spindle pole body organization and biogenesis /// cell division	nucleotide binding /// motor activity /// microtubule motor activity /// microtubule motor activity /// ATP binding	spindle pole /// spindle /// kinesin complex /// microtubule /// microtubule associated complex /// spindle microtubule	0.00747448	5.74054
220990_s_at	MIRN21 /// TMEM49	transmembrane protein 49 /// microRNA 21	---	---	endoplasmic reticulum /// endoplasmic reticulum /// ER-Golgi intermediate compartment /// Golgi apparatus /// membrane /// integral to membrane	0.00747448	1.43936
214152_at	CCPG1	cell cycle progression 1	cell cycle	---	membrane /// integral to membrane	0.00748624	1.99906
208842_s_at	GORASP2	golgi reassembly stacking protein 2, 55kDa	Golgi organization and biogenesis	protein binding	Golgi membrane /// Golgi apparatus /// Golgi medial cisterna /// membrane	0.00749795	1.79662
225071_at	NUS1	nuclear undecaprenyl pyrophosphate synthase 1 homolog (S. cerevisiae)	angiogenesis /// multicellular organismal development /// metabolic process /// cell differentiation	receptor activity /// transferase activity	membrane /// integral to membrane	0.00749795	2.23604
217823_s_at	UBE2J1	ubiquitin-conjugating enzyme E2, J1 (UBC6 homolog, yeast)	ubiquitin cycle /// post-translational protein modification /// regulation of protein metabolic process	ubiquitin-protein ligase activity /// ligase activity /// small conjugating protein ligase activity	endoplasmic reticulum /// endoplasmic reticulum membrane /// membrane /// integral to membrane	0.00756878	2.30422
202077_at	NDUFAB1	NADH dehydrogenase (ubiquinone) 1, alpha/beta subcomplex, 1, 8kDa	mitochondrial electron transport, NADH to ubiquinone /// fatty acid biosynthetic process /// fatty acid biosynthetic process /// transport /// lipid biosynthetic process /// oxidation reduction	acyl carrier activity /// acyl carrier activity /// fatty acid binding /// calcium ion binding /// NADH dehydrogenase (ubiquinone) activity /// phosphopantetheine binding /// cofactor binding	mitochondrion /// mitochondrial respiratory chain /// mitochondrial respiratory chain complex I /// mitochondrial respiratory chain complex I /// mitochondrial matrix /// mitochondrial membrane /// mitochondrial membrane	0.00761247	1.67177
201774_s_at	NCAPD2	non-SMC condensin I complex, subunit D2	cell cycle /// mitosis /// mitotic chromosome condensation /// mitotic chromosome condensation /// chromosome condensation /// cell division	binding /// histone binding	condensed chromosome /// condensed chromosome /// condensin core heterodimer /// nucleus /// nucleus /// cytoplasm /// cytoplasm /// pronucleus	0.00761247	2.8677
213062_at	NTAN1	N-terminal asparagine amidase	---	hydrolase activity	cytoplasm	0.00762967	2.02578
226200_at	VARS2	valyl-tRNA synthetase 2, mitochondrial (putative)	DNA repair /// DNA repair /// transcription /// regulation of transcription, DNA-dependent /// transcription from RNA polymerase II promoter /// translation /// tRNA aminoacylation for protein translation /// valyl-tRNA aminoacylation /// response to DNA damage stimulus	nucleotide binding /// transcription factor activity /// RNA polymerase II transcription factor activity /// aminoacyl-tRNA ligase activity /// valine-tRNA ligase activity /// protein binding /// ATP binding /// ligase activity	nucleus /// holo TFIIH complex /// cytoplasm	0.00763236	1.62986
208912_s_at	CNP	2',3'-cyclic nucleotide 3' phosphodiesterase	synaptic transmission /// cyclic nucleotide catabolic process /// RNA metabolic process	catalytic activity /// 2',3'-cyclic-nucleotide 3'-phosphodiesterase activity /// 2',3'-cyclic-nucleotide 3'-phosphodiesterase activity /// hydrolase activity	extracellular space /// intracellular /// cytoplasm /// membrane /// melanosome	0.00775748	2.3021
1558217_at	SLFN13	schlafen family member 13	---	nucleotide binding /// ATP binding	intracellular	0.00781171	2.85317
201351_s_at	YME1L1	YME1-like 1 (S. cerevisiae)	proteolysis /// protein catabolic process	nucleotide binding /// metalloendopeptidase activity /// ATP binding /// peptidase activity /// metallopeptidase activity /// zinc ion binding /// hydrolase activity /// nucleoside-triphosphatase activity /// metal ion binding	mitochondrion /// membrane	0.00789117	1.74549
218009_s_at	PRC1	protein regulator of cytokinesis 1	mitotic spindle elongation /// cytokinesis /// cell cycle /// cell division	protein binding	nucleus /// nucleus /// cytoplasm /// microtubule /// spindle microtubule	0.00792252	4.3802
208691_at	TFRC	transferrin receptor (p90, CD71)	iron ion transport /// cellular iron ion homeostasis /// cellular iron ion homeostasis /// cellular iron ion homeostasis /// endocytosis	receptor activity /// transferrin receptor activity /// transferrin receptor activity	extracellular region /// extracellular region /// endosome /// endosome /// endosome /// plasma membrane /// integral to plasma membrane /// coated pit /// membrane /// membrane /// integral to membrane /// cytoplasmic membrane-bounded vesicle /// melanosome /// perinuclear region of cytoplasm	0.00793062	1.67067
225607_at	CCDC43	coiled-coil domain containing 43	---	---	---	0.00797567	1.47098
200793_s_at	ACO2	aconitase 2, mitochondrial	generation of precursor metabolites and energy /// tricarboxylic acid cycle /// tricarboxylic acid cycle /// citrate metabolic process /// citrate metabolic process /// metabolic process	aconitate hydratase activity /// iron ion binding /// iron ion binding /// iron ion binding /// lyase activity /// metal ion binding /// iron-sulfur cluster binding /// 4 iron, 4 sulfur cluster binding	mitochondrion /// mitochondrion	0.00798813	1.63201
200649_at	NUCB1	nucleobindin 1	---	DNA binding /// DNA binding /// calcium ion binding	extracellular space /// cytoplasm /// ER-Golgi intermediate compartment /// Golgi apparatus /// membrane	0.00799609	1.75322
208624_s_at	EIF4G1	eukaryotic translation initiation factor 4 gamma, 1	translation /// regulation of translation /// regulation of translational initiation /// regulation of translational initiation /// RNA metabolic process	RNA binding /// translation initiation factor activity /// translation initiation factor activity /// binding /// protein binding /// protein binding /// translation factor activity, nucleic acid binding	cytoplasm /// eukaryotic translation initiation factor 4F complex	0.00802128	2.56579
218480_at	AGBL5	ATP/GTP binding protein-like 5	proteolysis	carboxypeptidase A activity /// zinc ion binding	nucleus /// cytoplasm /// cytoplasm	0.00804641	1.90679
